# Supplementary material for: Kinetics of the chromosome 14 microRNA cluster ortholog and its potential role during placental development in the pregnant mare
Source: BMC Genomics. 2018 Dec 20;19:954. doi: 10.1186/s12864-018-5341-2 (PMC6302407; doi:10.1186/s12864-018-5341-2)
Supplement: Supplementary file 1 — Table S1. Comparative list of C14MC associated-miRNAs among different species. The comparative list of C14MC in domestic animals. (XLSX 13 kb) [file 12864_2018_5341_MOESM1_ESM.xlsx]

## Sheet: Sheet1
Additional Table 1. Comparative list of C14MC associated-miRNAs among different species
	Murine	Human	Equine	Bovine	Ovine	Canine
#	Chr12	Chr14	Chr24	Chr21	Chr18	Chr8
1		hsa-mir-1185-1	eca-mir-1185	bta-mir-1185	oar-mir-1185	cfa-mir-1185
2		hsa-mir-1185-2
3	mmu-mir-1193	hsa-mir-1193	eca-mir-1193	bta-mir-1193	oar-mir-1193
4	mmu-mir-1197	hsa-mir-1197	eca-mir-1197	bta-mir-1197	oar-mir-1197
5	mmu-mir-127	hsa-mir-127	eca-mir-127	bta-mir-127	oar-mir-127	cfa-mir-127
6	mmu-mir-134	hsa-mir-134	eca-mir-134	bta-mir-134	oar-mir-134	cfa-mir-134
7	mmu-mir-136	hsa-mir-136	eca-mir-136	bta-mir-136	oar-mir-136	cfa-mir-136
8	mmu-mir-154	hsa-mir-154
9			eca-mir-154a	bta-mir-154a	oar-mir-154a
10			eca-mir-154b	bta-mir-154b	oar-mir-154b
11				bta-mir-154c
12	mmu-mir-299a	hsa-mir-299	eca-mir-299	bta-mir-299	oar-mir-299	cfa-mir-299
13	mmu-mir-299b
14	mmu-mir-300	hsa-mir-300				cfa-mir-300
15	mmu-mir-3070-1
16	mmu-mir-3070-2
17	mmu-mir-3071
18	mmu-mir-3072
19	mmu-mir-323	hsa-mir-323a	eca-mir-323	bta-mir-323	oar-mir-323a	cfa-mir-323
20		hsa-mir-323b			oar-mir-323b
21					oar-mir-323c
22	mmu-mir-329	hsa-mir-329-1	eca-mir-329a	bta-mir-329a	oar-mir-329a	cfa-mir-329a
23		hsa-mir-329-2	eca-mir-329b	bta-mir-329b	oar-mir-329b	cfa-mir-329b
24	mmu-mir-337	hsa-mir-337	eca-mir-337
25	mmu-mir-3544
26				bta-mir-3578
27	mmu-mir-369	hsa-mir-369	eca-mir-369	bta-mir-369	oar-mir-369	cfa-mir-369
28	mmu-mir-376a	hsa-mir-376a-1	eca-mir-376a	bta-mir-376a	oar-mir-376a	cfa-mir-376a-1
29		hsa-mir-376a-2				cfa-mir-376a-2
30						cfa-mir-376a-3
31	mmu-mir-376b	hsa-mir-376b	eca-mir-376b	bta-mir-376b	oar-mir-376b	cfa-mir-376b
32	mmu-mir-376c	hsa-mir-376c	eca-mir-376c	bta-mir-376c	oar-mir-376c	cfa-mir-376c
33				bta-mir-376d	oar-mir-376d
34				bta-mir-376e	oar-mir-376e
35	mmu-mir-377	hsa-mir-377	eca-mir-377	bta-mir-377	oar-mir-377	cfa-mir-377
36	mmu-mir-379	hsa-mir-379	eca-mir-379	bta-mir-379	oar-mir-379	cfa-mir-379
37	mmu-mir-380	hsa-mir-380	eca-mir-380	bta-mir-380	oar-mir-380	cfa-mir-380
38	mmu-mir-381	hsa-mir-381	eca-mir-381	bta-mir-381	oar-mir-381	cfa-mir-381
39	mmu-mir-382	hsa-mir-382	eca-mir-382	bta-mir-382	oar-mir-382	cfa-mir-382
40				bta-mir-3956	oar-mir-3956
41				bta-mir-3957	oar-mir-3957
42			eca-mir-3958		oar-mir-3958	cfa-mir-3958
43			eca-mir-3959		oar-mir-3959
44	mmu-mir-409	hsa-mir-409	eca-mir-409	bta-mir-409a	oar-mir-409	cfa-mir-409
45				bta-mir-409b
46	mmu-mir-410	hsa-mir-410	eca-mir-410	bta-mir-410	oar-mir-410	cfa-mir-410
47	mmu-mir-411	hsa-mir-411	eca-mir-411	bta-mir-411a	oar-mir-411a	cfa-mir-411
48				bta-mir-411b	oar-mir-411b
49				bta-mir-411c
50	mmu-mir-412	hsa-mir-412	eca-mir-412	bta-mir-412	oar-mir-412
51	mmu-mir-431	hsa-mir-431	eca-mir-431	bta-mir-431	oar-mir-431
52	mmu-mir-432	hsa-mir-432	eca-mir-432	bta-mir-432	oar-mir-432	cfa-mir-432
53	mmu-mir-433	hsa-mir-433	eca-mir-433	bta-mir-433	oar-mir-433	cfa-mir-433
54	mmu-mir-434
55	mmu-mir-453			bta-mir-453
56	mmu-mir-485	hsa-mir-485	eca-mir-485	bta-mir-485	oar-mir-485	cfa-mir-485
57		hsa-mir-487a	eca-mir-487a	bta-mir-487a	oar-mir-487a	cfa-mir-487a
58	mmu-mir-487b	hsa-mir-487b	eca-mir-487b	bta-mir-487b	oar-mir-487b	cfa-mir-487b
59	mmu-mir-493	hsa-mir-493	eca-mir-493b	bta-mir-493	oar-mir-493	cfa-mir-493
60	mmu-mir-494	hsa-mir-494	eca-mir-494	bta-mir-494	oar-mir-494	cfa-mir-494
61	mmu-mir-495	hsa-mir-495	eca-mir-495	bta-mir-495	oar-mir-495	cfa-mir-495
62	mmu-mir-496a	hsa-mir-496	eca-mir-496	bta-mir-496	oar-mir-496	cfa-mir-496
63	mmu-mir-539	hsa-mir-539	eca-mir-539	bta-mir-539	oar-mir-539	cfa-mir-539
64	mmu-mir-540
65	mmu-mir-541	hsa-mir-541	eca-mir-541	bta-mir-541	oar-mir-541
66	mmu-mir-543	hsa-mir-543	eca-mir-543	bta-mir-543	oar-mir-543	cfa-mir-543
67	mmu-mir-544	hsa-mir-544a	eca-mir-544-2	bta-mir-544a	oar-mir-544	cfa-mir-544
68	mmu-mir-654	hsa-mir-654		bta-mir-654	oar-mir-654
69		hsa-mir-655	eca-mir-655	bta-mir-655	oar-mir-655	cfa-mir-665
70		hsa-mir-656	eca-mir-656	bta-mir-656	oar-mir-665
71	mmu-mir-665	hsa-mir-665		bta-mir-665
72	mmu-mir-666			bta-mir-758
73	mmu-mir-667
74	mmu-mir-668	hsa-mir-668			oar-mir-668
75	mmu-mir-673
76	mmu-mir-679
77	mmu-mir-758	hsa-mir-758	eca-mir-758		oar-mir-758	cfa-mir-758
78	mmu-mir-770
79		hsa-mir-889	eca-mir-889			cfa-mir-889
Based on prediction of C14MC in miRbase.org (miRbase.v.21), miRNAs included in this cluster have an inter-miRNA distance of less than 10kb.
