# Supplementary material for: Kinetics of the chromosome 14 microRNA cluster ortholog and its potential role during placental development in the pregnant mare
Source: BMC Genomics. 2018 Dec 20;19:954. doi: 10.1186/s12864-018-5341-2 (PMC6302407; doi:10.1186/s12864-018-5341-2)
Supplement: Supplementary file 3 — Table S3. Normalized read count for C24MC-associated miRNAs generated with Illumina miRNA-sequencing. (XLSX 24 kb) [file 12864_2018_5341_MOESM3_ESM.xlsx]

## Sheet: Additional Table 3
Additional Table 3. Normalized read count for C24MC-associated miRNAs generated with Illumina miRNA-sequencing
MiRNA ID	Accession ID *	Chromosome	Start	End	4mo-Sample1	4mo-Sample2	4mo-Sample3	10mo-Sample4	10mo-Sample5	10mo-Sample6	Postpartum-Sample7	Postpartum-Sample8	Postpartum-Sample9
eca-miR-493b-5p	MI0012906	chr24	42729572	42729660	9.76**	9.16324	9.57263	9.04569	8.7064	8.83952	9.62228	8.9729	10.1101
eca-miR-337-3p	MI0012883	chr24	42738909	42739000	0.346509	0.731038	0.548088	0.598468	0.410802	0.620596	0.447033	0.486391	0.762707
eca-miR-337-5p	MI0012883	chr24	42738909	42739000	1.53623	1.44125	1.51025	1.61185	1.57364	1.38545	2.09393	1.80977	1.25903
eca-miR-431-3p	MI0012900	chr24	42745020	42745108	5.60421	5.70606	6.33072	4.68241	5.52509	5.25534	5.58066	5.10341	5.75967
eca-miR-431-5p	MI0012900	chr24	42745020	42745108	4.66864	4.48829	4.68509	3.89539	4.43223	4.07063	4.56694	4.00316	3.7837
eca-miR-433-3p	MI0012902	chr24	42745895	42746018	10.5527	10.4194	10.3733	10.2306	9.87959	9.93588	10.1886	9.95858	10.4325
eca-miR-433-5p	MI0012902	chr24	42745895	42746018	0	0	0.299917	0	0	0.147309	0	0.137811	0
eca-miR-127-3p	MI0012876	chr24	42747005	42747074	7.58078	7.65433	8.08158	7.77128	8.14123	8.14838	7.76117	8.68952	7.87702
eca-miR-127-5p	MI0012876	chr24	42747005	42747074	7.92657	8.04589	9.01269	8.2024	8.24318	8.29976	8.23203	8.36179	8.6025
eca-miR-432-3p	MI0012901	chr24	42748485	42748573	0.183633	0	0	0	0.114175	0	0.240762	0	0.301264
eca-miR-432-5p	MI0012901	chr24	42748485	42748573	9.38464	8.95537	9.28641	8.61558	8.39666	8.48517	8.93317	8.67614	9.20834
eca-miR-136-3p	MI0012878	chr24	42748685	42748746	10.3764	9.97355	11.0116	10.8691	10.292	10.3285	10.8666	10.9591	10.9596
eca-miR-136-5p	MI0012878	chr24	42748685	42748746	8.04697	7.41707	8.53867	8.26883	7.63591	7.68202	8.70984	7.82609	8.31229
eca-miR-370-3p	MI0012887	chr24	42773742	42773816	9.36458	9.92012	10.0899	8.6839	9.13572	9.64513	8.88798	8.09082	9.62843
eca-miR-370-5p	MI0012887	chr24	42773742	42773816	2.80169	3.60302	4.10225	2.84183	2.77553	3.48706	3.1685	3.10732	4.02917
eca-miR-379-5p	MI0012892	chr24	42894643	42894709	12.2481	12.4399	12.7037	12.102	12.3026	12.3411	11.8745	12.4504	12.608
eca-miR-411-3p	MI0012898	chr24	42895895	42895976	9.08086	9.05466	9.46542	9.30804	9.30607	9.19058	8.80488	9.12826	9.38434
eca-miR-411-5p	MI0012898	chr24	42895895	42895976	12.6918	12.8296	13.3533	12.9101	13.0722	13.0842	13.2703	13.0992	13.2436
eca-miR-299-3p	MI0012880	chr24	42896363	42896425	5.37804	5.53594	6.62562	6.1376	5.54304	5.94307	5.72139	5.86626	6.62255
eca-miR-299-5p	MI0012880	chr24	42896363	42896425	5.54253	5.58039	6.66229	6.11637	5.98513	6.08462	6.55161	6.43963	6.90846
eca-miR-380-3p	MI0012893	chr24	42897592	42897652	4.26222	4.75827	5.38888	4.65324	4.7518	4.69114	4.87441	4.69254	5.22277
eca-miR-380-5p	MI0012893	chr24	42897592	42897652	2.82951	2.84848	3.32364	1.83614	2.18311	2.25174	2.15404	2.38124	2.55501
eca-miR-1197-3p	MI0012875	chr24	42898113	42898232	3.70939	4.00398	5.33208	3.89539	3.69395	3.92508	3.40948	3.81049	3.36302
eca-miR-323-3p	MI0012881	chr24	42898304	42898389	8.63382	9.13169	9.23035	8.29031	8.1778	8.33381	8.39967	8.12178	8.27708
eca-miR-323-5p	MI0012881	chr24	42898304	42898389	2.34261	2.75286	1.82449	0	1.26307	1.05313	0.787823	0.586088	0.660435
eca-miR-758-3p	MI0012916	chr24	42898599	42898683	7.46251	7.97804	8.46981	7.70173	7.55924	7.80363	6.96629	7.17628	7.08417
eca-miR-758-5p	MI0012916	chr24	42898599	42898683	0.747346	0.841409	0.944329	1.61185	0.930486	1.19536	0.787823	0.927598	0.550357
eca-miR-329a-3p	MI0012882	chr24	42899352	42899449	6.41668	6.13645	6.5458	6.58661	6.04574	6.16679	6.3022	6.23791	6.48532
eca-miR-329a-5p	MI0012882	chr24	42899352	42899449	3.48292	3.31813	3.06942	3.03519	3.04393	2.97822	3.07832	3.14049	3.45754
eca-miR-329b-3p	MI0028106	chr24	42899649	42899789	9.0059	8.98723	8.71878	8.7283	8.62327	8.66977	8.9481	9.23771	9.42926
eca-miR-329b-5p	MI0028106	chr24	42899649	42899789	2.04335	1.91506	3.06942	1.83614	2.25954	2.51856	2.91422	2.76841	3.53184
eca-miR-494-3p	MI0012907	chr24	42902171	42902251	9.41307	9.84261	10.8713	10.1441	10.2998	10.3878	10.7007	10.1719	11.1367
eca-miR-494-5p	MI0012907	chr24	42902171	42902251	2.59034	2.49027	2.85579	2.03021	1.68868	1.83998	2.37217	1.80977	2.04789
eca-miR-1193-3p	MI0012874	chr24	42902577	42902697	0.747346	0.178831	0	0	0.114175	0.280961	0.240762	0.586088	0.43118
eca-miR-543-3p	MI0012912	chr24	42904247	42904318	10.5027	11.1162	10.7798	10.5971	10.8274	10.7698	10.0585	10.2444	10.4354
eca-miR-543-5p	MI0012912	chr24	42904247	42904318	0.346509	0.611518	0.759769	1.02021	0.656719	0.895315	1.18353	0.379291	1.39263
eca-miR-495-3p	MI0012908	chr24	42906084	42906165	9.73968	10.0873	10.3094	10.2398	10.3102	10.2323	10.6828	10.3213	10.9849
eca-miR-495-5p	MI0012908	chr24	42906084	42906165	1.39445	1.03965	2.08237	1.02021	1.05007	1.32483	2.03121	1.265	2.23744
eca-miR-3958-3p	MI0028104	chr24	42908032	42908174	11.3835	11.8092	11.8557	11.1092	11.3688	11.261	11.3249	11.5038	11.6214
eca-miR-3958-5p	MI0028104	chr24	42908032	42908174	3.4111	3.52247	3.56809	2.84183	2.95479	2.64791	2.68896	2.70329	2.49684
eca-miR-376c-3p	MI0012890	chr24	42911104	42911169	6.03291	6.03992	6.98005	6.43199	6.51065	6.34335	6.94306	6.95288	7.10379
eca-miR-376c-5p	MI0012890	chr24	42911104	42911169	3.96901	4.38273	4.87882	4.87164	4.21911	4.10709	4.56694	4.85125	4.30817
eca-miR-376b-3p	MI0012889	chr24	42911856	42911937	2.80169	2.69524	3.72758	2.20124	2.98512	2.46338	2.80598	3.33932	2.83874
eca-miR-376b-5p	MI0012889	chr24	42911856	42911937	3.85183	3.95571	4.56347	4.71102	3.93051	3.78584	4.39079	4.67567	4.07958
eca-miR-376a-3p	MI0012888	chr24	42912234	42912301	4.32219	3.88015	5.02932	4.49777	3.63779	3.78584	3.93995	3.62369	4.1661
eca-miR-376a-5p	MI0012888	chr24	42912234	42912301	4.55661	4.51768	5.2901	4.89676	5.092	4.90812	4.81049	5.14078	4.91935
eca-miR-1185-3p	MI0012873	chr24	42914351	42914436	6.01182	5.758	6.14535	6.09483	6.02216	5.88126	6.33827	6.19907	6.57062
eca-miR-1185-5p	MI0012873	chr24	42914351	42914436	0.747346	0.943933	1.10793	1.83614	0.579313	0.809426	1.49373	1.38059	1.03211
eca-miR-381-3p	MI0012894	chr24	42916054	42916128	7.53399	8.93723	9.44548	8.59654	9.62023	9.17832	10.4215	9.74585	10.5788
eca-miR-381-5p	MI0012894	chr24	42916054	42916128	0	0.731038	1.10793	0	0.866759	0.620596	1.0633	0.849497	1.45506
eca-miR-487b-3p	MI0012905	chr24	42916520	42916603	9.24768	9.2701	9.68907	9.49336	9.0828	9.07858	9.82018	9.45004	9.9996
eca-miR-487b-5p	MI0012905	chr24	42916520	42916603	3.85183	3.70143	3.80117	3.56026	3.14141	3.41619	3.33354	3.4625	3.9555
eca-miR-539-3p	MI0012910	chr24	42917365	42917442	7.68342	6.78832	8.48757	8.26883	6.87491	7.06472	7.33907	7.1316	7.46308
eca-miR-539-5p	MI0012910	chr24	42917365	42917442	3.98146	3.63402	4.24973	3.84467	3.57935	3.45913	3.81521	3.98501	3.88921
eca-miR-889-3p	MI0012918	chr24	42917940	42918017	8.32677	8.07265	9.2403	8.10339	8.14249	8.18081	8.1319	8.5545	8.48212
eca-miR-889-5p	MI0012918	chr24	42917940	42918017	3.12717	3.01082	3.18389	1.83614	2.95479	2.97822	3.40948	3.25095	3.44222
eca-miR-544-2-3p	MI0012913	chr24	42918692	42918781	0.492849	0.672515	1.3882	0.598468	0.318541	0.403275	0.240762	0.927598	0.762707
eca-miR-544-2-5p	MI0012913	chr24	42918692	42918781	2.8568	1.94008	3.51075	2.94175	2.07447	2.81149	2.64775	2.51374	3.41106
eca-miR-655-3p	MI0012914	chr24	42919594	42919690	3.14941	2.66554	4.3994	4.36009	3.33044	3.79704	4.00667	3.5638	5.07157
eca-miR-655-5p	MI0012914	chr24	42919594	42919690	0.346509	0.178831	0	0	0.318541	0	0	0.379291	0.43118
eca-miR-3959-3p	MI0028102	chr24	42921540	42921650	5.33987	4.58269	6.03275	5.26791	4.67015	4.76145	4.94416	5.03449	5.1772
eca-miR-3959-5p	MI0028102	chr24	42921540	42921650	9.87159	9.73915	10.5358	9.97674	9.69725	9.9354	9.73296	9.94544	10.7295
eca-miR-487a-3p	MI0012904	chr24	42921992	42922071	6.85086	5.92554	6.92075	6.00529	5.92968	5.93295	5.53053	5.32161	5.38789
eca-miR-487a-5p	MI0012904	chr24	42921992	42922071	7.10671	6.43816	6.66886	6.4909	6.1039	6.06854	6.37662	6.65726	6.35427
eca-miR-382-3p	MI0012895	chr24	42924862	42924937	7.53821	7.24325	8.48571	7.72645	7.56741	7.70376	8.1347	7.95988	8.85055
eca-miR-382-5p	MI0012895	chr24	42924862	42924937	9.56377	9.47888	9.55412	8.89024	8.81036	8.91888	8.94916	9.19714	9.52354
eca-miR-134-3p	MI0012877	chr24	42925245	42925315	0.747346	0.672515	0.759769	0	0.318541	0.620596	0	0.137811	0.762707
eca-miR-134-5p	MI0012877	chr24	42925245	42925315	6.32927	6.59607	6.73919	5.83385	5.63915	5.99506	5.49029	5.43625	6.4378
eca-miR-485-3p	MI0012903	chr24	42925986	42926058	8.2872	8.48529	8.31303	8.09256	7.90737	7.83657	6.88882	7.65225	7.56213
eca-miR-485-5p	MI0012903	chr24	42925986	42926058	7.89894	7.65622	7.73399	6.99402	7.16135	7.14032	6.95155	7.53941	7.48475
eca-miR-154a-3p	MI0012879	chr24	42930163	42930226	3.53453	3.03425	4.57751	3.56026	3.65675	3.66877	4.20439	3.47556	4.93586
eca-miR-154a-5p	MI0012879	chr24	42930163	42930226	5.42438	5.49008	6.27585	5.89744	5.72926	5.70815	6.56827	6.03895	6.49835
eca-miR-154b-3p	MI0028108	chr24	42930413	42930553	0.859526	0.992586	1.10793	1.02021	0.318541	0.403275	0.787823	0.137811	0.660435
eca-miR-154b-5p	MI0028108	chr24	42930413	42930553	5.5341	5.94422	6.67539	5.59389	6.07599	6.19035	6.00047	6.38704	6.69548
eca-miR-496-3p	MI0012909	chr24	42930990	42931092	2.34261	2.05908	2.76061	1.61185	1.76057	1.75063	2.32065	2.00253	2.16458
eca-miR-496-5p	MI0012909	chr24	42930990	42931092	0	0	0.299917	0	0.219974	0.147309	0	0.137811	0
eca-miR-377-3p	MI0012891	chr24	42932739	42932807	6.22579	5.95193	7.41649	7.00561	6.51974	6.48859	6.38605	6.53939	6.54035
eca-miR-377-5p	MI0012891	chr24	42932739	42932807	3.60059	4.21859	4.72345	3.99178	4.20629	4.08897	4.23254	3.70355	4.57737
eca-miR-541-3p	MI0012911	chr24	42934714	42934797	2.96107	3.2696	4.08271	2.94175	2.74041	2.85502	2.64775	2.74703	2.90733
eca-miR-541-5p	MI0012911	chr24	42934714	42934797	4.7582	4.82023	5.12795	4.32351	4.15386	4.10709	4.93563	4.52679	4.77997
eca-miR-409-3p	MI0012896	chr24	42935634	42935712	11.2711	11.4123	11.6561	10.8563	10.9376	11.0303	10.4954	11.202	10.8536
eca-miR-409-5p	MI0012896	chr24	42935634	42935712	8.31329	8.33538	9.38294	8.75086	8.96815	8.98496	9.41913	8.97232	9.52377
eca-miR-412-3p	MI0012899	chr24	42935784	42935863	1.99505	2.01265	2.08237	1.83614	1.72508	1.70378	2.15404	1.85043	2.04789
eca-miR-412-5p	MI0012899	chr24	42935784	42935863	8.03059	7.70128	7.95966	6.89778	7.52223	6.90824	7.36155	7.67931	7.21169
eca-miR-369-3p	MI0012886	chr24	42935933	42936002	9.65744	9.56384	10.8297	10.4908	9.70638	9.84992	10.2612	10.0674	10.984
eca-miR-369-5p	MI0012886	chr24	42935933	42936002	6.58524	6.7561	7.2773	6.82769	6.93246	7.04371	6.7714	6.78208	7.02237
eca-miR-410-3p	MI0012897	chr24	42936264	42936337	8.60945	8.28408	9.23367	8.61558	8.42701	8.44479	8.42429	8.52103	8.67766
eca-miR-410-5p	MI0012897	chr24	42936264	42936337	1.46708	2.12603	2.80898	0.598468	0.656719	1.19536	0.447033	1.32395	1.18728
eca-miR-656-3p	MI0012915	chr24	42937011	42937088	8.92924	8.24508	9.6381	9.46635	8.4239	8.68417	9.02757	8.92788	9.64693
eca-miR-656-5p	MI0012915	chr24	42937011	42937088	1.53623	1.57507	1.72715	1.02021	1.31174	1.60528	2.03121	1.72482	2.23744
miRNA-sequencing dataset for C24MC in equine CAM from 4mo (N = 3), 10mo (N = 3) and postpartum (N = 3).
* mirbase.org; Release 21
** All reads were normalized by log((read count * 1,000,000)/total reads count per All reads were normalized by log(((read count * 1,000,000)/total reads count per sample)+1)														INCOMPLETE?
