# Supplementary material for: Kinetics of the chromosome 14 microRNA cluster ortholog and its potential role during placental development in the pregnant mare
Source: BMC Genomics. 2018 Dec 20;19:954. doi: 10.1186/s12864-018-5341-2 (PMC6302407; doi:10.1186/s12864-018-5341-2)
Supplement: Supplementary file 4 — Table S4. Differential expression analysis results for C24MC-associated miRNAs during gestation, generated with Illumina miRNA-sequencing. (XLSX 21 kb) [file 12864_2018_5341_MOESM4_ESM.xlsx]

## Sheet: C24MC
Additional Table 4. Differential expression analysis for C24MC-associated miRNAs during gestation generated with Illumina miRNA-sequencing
MiRNA ID	Accession ID *	Chromosome	Start	End	Strand	4mo-mean	10mo-mean	Postpartum-mean	4mo vs 10mo p-value	4mo vs PP** p-value	10mo vs PP p-value
eca-miR-493b-5p	MI0012906	chr24	42729572	42729660	+	9.49667	8.86667	9.56667	0.0936341	0.832286	0.0689709
eca-miR-493b-3p	MI0012906	chr24	42729572	42729660	+	3.91667	3.69333	4.03333	0.57887	0.769638	0.406245
eca-miR-337-5p	MI0012883	chr24	42738909	42739000	+	1.49667	1.52333	1.72	0.902195	0.324308	0.380987
eca-miR-337-3p	MI0012883	chr24	42738909	42739000	+	0.543333	0.543333	0.566667	1	0.865193	0.865193
eca-miR-431-3p	MI0012900	chr24	42745020	42745108	+	5.88	5.15667	5.48	0.0643728	0.25755	0.350985
eca-miR-431-5p	MI0012900	chr24	42745020	42745108	+	4.61667	4.13333	4.11667	0.0870134	0.0789313	0.946111
eca-miR-433-3p	MI0012902	chr24	42745895	42746018	+	10.4467	10.0167	10.1933	0.0273416	0.138423	0.278486
eca-miR-433-5p	MI0012902	chr24	42745895	42746018	+	0.1	0.05	0.0466667	0.631347	0.609275	0.974218
eca-miR-127-5p	MI0012876	chr24	42747005	42747074	+	8.33	8.24667	8.39667	0.7862	0.82801	0.627868
eca-miR-127-3p	MI0012876	chr24	42747005	42747074	+	7.77	8.02	8.11	0.420506	0.28422	0.766152
eca-miR-432-5p	MI0012901	chr24	42748485	42748573	+	9.21	8.50333	8.94	0.00612026	0.16531	0.0432315
eca-miR-432-3p	MI0012901	chr24	42748485	42748573	+	0.06	0.0366667	0.18	0.812904	0.250466	0.179502
eca-miR-136-3p	MI0012878	chr24	42748685	42748746	+	10.4533	10.4967	10.93	0.886678	0.153067	0.187625
eca-miR-136-5p	MI0012878	chr24	42748685	42748746	+	8.00333	7.86333	8.28333	0.722007	0.483916	0.305988
eca-miR-370-3p	MI0012887	chr24	42773742	42773816	+	9.79	9.15667	8.87	0.222529	0.0954918	0.560613
eca-miR-370-5p	MI0012887	chr24	42773742	42773816	+	3.5	3.03667	3.43667	0.327497	0.888938	0.392988
eca-miR-379-5p	MI0012892	chr24	42894643	42894709	+	12.4633	12.2467	12.31	0.364238	0.513279	0.783833
eca-miR-379-3p	MI0012892	chr24	42894643	42894709	+	5.97667	6.17333	6.85333	0.751665	0.190161	0.295589
eca-miR-411-5p	MI0012898	chr24	42895895	42895976	+	12.9567	13.02	13.2033	0.730314	0.209098	0.336014
eca-miR-411-3p	MI0012898	chr24	42895895	42895976	+	9.2	9.27	9.10333	0.709471	0.608884	0.388073
eca-miR-299-5p	MI0012880	chr24	42896363	42896425	+	5.92667	6.06333	6.63333	0.686755	0.0711405	0.127843
eca-miR-299-3p	MI0012880	chr24	42896363	42896425	+	5.85	5.87333	6.07	0.957369	0.618131	0.655155
eca-miR-380-3p	MI0012893	chr24	42897592	42897652	+	4.80333	4.69667	4.92667	0.731482	0.692047	0.467591
eca-miR-380-5p	MI0012893	chr24	42897592	42897652	+	3	2.09	2.36333	0.00326036	0.0163715	0.206109
eca-miR-1197-3p	MI0012875	chr24	42898113	42898232	+	4.34667	3.84	3.52667	0.281327	0.103899	0.491773
eca-miR-323-3p	MI0012881	chr24	42898304	42898389	+	8.99667	8.26667	8.26667	0.00504397	0.00504397	1
eca-miR-323-5p	MI0012881	chr24	42898304	42898389	+	2.30333	0.77	0.68	0.00767613	0.00591099	0.825052
eca-miR-758-3p	MI0012916	chr24	42898599	42898683	+	7.97	7.68667	7.07667	0.299973	0.0116972	0.0503399
eca-miR-758-5p	MI0012916	chr24	42898599	42898683	+	0.843333	1.24667	0.756667	0.0785658	0.665124	0.0422001
eca-miR-329a-3p	MI0012882	chr24	42899352	42899449	+	6.37	6.27	6.34333	0.593114	0.885353	0.69348
eca-miR-329a-5p	MI0012882	chr24	42899352	42899449	+	3.29	3.02	3.22667	0.0981334	0.662395	0.18484
eca-miR-329b-3p	MI0028106	chr24	42899649	42899789	+	8.90667	8.67333	9.20667	0.145758	0.0752703	0.00876671
eca-miR-329b-5p	MI0028106	chr24	42899649	42899789	+	2.34333	2.20667	3.07	0.737417	0.111057	0.068313
eca-miR-494-3p	MI0012907	chr24	42902171	42902251	+	10.04	10.2767	10.67	0.598296	0.18933	0.391079
eca-miR-494-5p	MI0012907	chr24	42902171	42902251	+	2.64667	1.85333	2.07667	0.00444909	0.0191004	0.259357
eca-miR-1193-3p	MI0012874	chr24	42902577	42902697	+	0.31	0.13	0.42	0.430305	0.623895	0.222103
eca-miR-543-3p	MI0012912	chr24	42904247	42904318	+	10.8	10.7333	10.2467	0.724759	0.0221349	0.0358559
eca-miR-543-5p	MI0012912	chr24	42904247	42904318	+	0.573333	0.86	0.983333	0.350449	0.197814	0.678404
eca-miR-495-3p	MI0012908	chr24	42906084	42906165	+	10.0467	10.26	10.66	0.343636	0.0254396	0.102222
eca-miR-495-5p	MI0012908	chr24	42906084	42906165	+	1.50333	1.13	1.84667	0.33383	0.371194	0.0902608
eca-miR-3958-3p	MI0028104	chr24	42908032	42908174	+	11.6833	11.2467	11.48	0.031204	0.240227	0.185373
eca-miR-3958-5p	MI0028104	chr24	42908032	42908174	+	3.5	2.81333	2.63	0.000401354	0.00010815	0.108027
eca-miR-376c-3p	MI0012890	chr24	42911104	42911169	+	6.35	6.42667	6.99667	0.781111	0.0496905	0.0739906
eca-miR-376c-5p	MI0012890	chr24	42911104	42911169	+	4.41	4.4	4.57667	0.975787	0.616902	0.596429
eca-miR-376b-5p	MI0012889	chr24	42911856	42911937	+	4.12333	4.14333	4.38333	0.953258	0.457225	0.491028
eca-miR-376b-3p	MI0012889	chr24	42911856	42911937	+	3.07667	2.55	2.99667	0.190637	0.830143	0.257496
eca-miR-376a-5p	MI0012888	chr24	42912234	42912301	+	4.79	4.96667	4.95667	0.46209	0.486695	0.965983
eca-miR-376a-3p	MI0012888	chr24	42912234	42912301	+	4.41	3.97667	3.91	0.288851	0.228043	0.863845
eca-miR-1185-3p	MI0012873	chr24	42914351	42914436	+	5.97333	5.99667	6.37	0.871073	0.0280853	0.0351116
eca-miR-1185-5p	MI0012873	chr24	42914351	42914436	+	0.933333	1.07667	1.3	0.693596	0.330842	0.543194
eca-miR-381-3p	MI0012894	chr24	42916054	42916128	+	8.64	9.13333	10.25	0.417514	0.0295387	0.0963132
eca-miR-381-5p	MI0012894	chr24	42916054	42916128	+	0.613333	0.496667	1.12333	0.763045	0.217002	0.141038
eca-miR-487b-3p	MI0012905	chr24	42916520	42916603	+	9.40333	9.21667	9.75667	0.406102	0.141815	0.0415361
eca-miR-487b-5p	MI0012905	chr24	42916520	42916603	+	3.78333	3.37333	3.58333	0.0741774	0.332812	0.311154
eca-miR-539-3p	MI0012910	chr24	42917365	42917442	+	7.65333	7.4	7.31	0.65746	0.550731	0.87387
eca-miR-539-5p	MI0012910	chr24	42917365	42917442	+	3.95333	3.62667	3.9	0.115276	0.773927	0.174458
eca-miR-889-3p	MI0012918	chr24	42917940	42918017	+	8.54667	8.14	8.38667	0.236297	0.623214	0.455246
eca-miR-889-5p	MI0012918	chr24	42917940	42918017	+	3.10667	2.59	3.36667	0.14971	0.437724	0.047631
eca-miR-544-2-5p	MI0012913	chr24	42918692	42918781	+	2.77	2.60667	2.85667	0.749907	0.865254	0.627685
eca-miR-544-2-3p	MI0012913	chr24	42918692	42918781	+	0.85	0.44	0.643333	0.206402	0.502049	0.508705
eca-miR-655-3p	MI0012914	chr24	42919594	42919690	+	3.40667	3.83	4.21333	0.512548	0.233085	0.551842
eca-miR-655-5p	MI0012914	chr24	42919594	42919690	+	0.176667	0.106667	0.27	0.683288	0.588575	0.35606
eca-miR-3959-5p	MI0028102	chr24	42921540	42921650	+	10.05	9.87333	10.1367	0.609349	0.800342	0.452454
eca-miR-3959-3p	MI0028102	chr24	42921540	42921650	+	5.31667	4.9	5.05	0.313529	0.507851	0.705824
eca-miR-487a-5p	MI0012904	chr24	42921992	42922071	+	6.74	6.22	6.46333	0.0487375	0.237508	0.292445
eca-miR-487a-3p	MI0012904	chr24	42921992	42922071	+	6.56667	5.95667	5.41333	0.0618398	0.00491769	0.0873451
eca-miR-382-5p	MI0012895	chr24	42924862	42924937	+	9.53	8.87333	9.22333	0.0032316	0.0693394	0.0452911
eca-miR-382-3p	MI0012895	chr24	42924862	42924937	+	7.75667	7.66667	8.31333	0.821573	0.195305	0.141422
eca-miR-134-5p	MI0012877	chr24	42925245	42925315	+	6.55667	5.82333	5.79	0.0478243	0.0410781	0.913934
eca-miR-134-3p	MI0012877	chr24	42925245	42925315	+	0.726667	0.313333	0.3	0.137734	0.127609	0.957751
eca-miR-485-3p	MI0012903	chr24	42925986	42926058	+	8.36333	7.94667	7.36667	0.0963464	0.00328403	0.0336339
eca-miR-485-5p	MI0012903	chr24	42925986	42926058	+	7.76333	7.09667	7.32333	0.00769554	0.0409316	0.229723
eca-miR-154a-5p	MI0012879	chr24	42930163	42930226	+	5.73	5.78	6.37	0.857899	0.0538565	0.0695818
eca-miR-154a-3p	MI0012879	chr24	42930163	42930226	+	3.71333	3.63	4.20667	0.875178	0.369327	0.29994
eca-miR-154b-5p	MI0028108	chr24	42930413	42930553	+	6.05	5.95333	6.36333	0.794155	0.410597	0.291236
eca-miR-154b-3p	MI0028108	chr24	42930413	42930553	+	0.986667	0.58	0.53	0.1547	0.117331	0.847987
eca-miR-496-3p	MI0012909	chr24	42930990	42931092	+	2.38667	1.70667	2.16	0.0108047	0.27032	0.0512862
eca-miR-496-5p	MI0012909	chr24	42930990	42931092	+	0.1	0.123333	0.0466667	0.830806	0.628193	0.491034
eca-miR-377-3p	MI0012891	chr24	42932739	42932807	+	6.53333	6.67333	6.49	0.735177	0.916233	0.658959
eca-miR-377-5p	MI0012891	chr24	42932739	42932807	+	4.18	4.09667	4.17	0.815119	0.977561	0.836884
eca-miR-541-5p	MI0012911	chr24	42934714	42934797	+	4.90333	4.19333	4.75	0.00272044	0.331005	0.00856838
eca-miR-541-3p	MI0012911	chr24	42934714	42934797	+	3.43667	2.84667	2.77	0.0826953	0.057006	0.795966
eca-miR-409-3p	MI0012896	chr24	42935634	42935712	+	11.4467	10.9433	10.85	0.0407484	0.0216561	0.647
eca-miR-409-5p	MI0012896	chr24	42935634	42935712	+	8.67667	8.9	9.30333	0.517164	0.10178	0.260417
eca-miR-412-5p	MI0012899	chr24	42935784	42935863	+	7.89667	7.11	7.41667	0.0112749	0.0700322	0.209335
eca-miR-412-3p	MI0012899	chr24	42935784	42935863	+	2.03	1.75667	2.01667	0.0162003	0.87702	0.0198463
eca-miR-369-3p	MI0012886	chr24	42935933	42936002	+	10.0167	10.0167	10.4367	1	0.38451	0.38451
eca-miR-369-5p	MI0012886	chr24	42935933	42936002	+	6.87667	6.93333	6.85667	0.77418	0.919083	0.698753
eca-miR-410-3p	MI0012897	chr24	42936264	42936337	+	8.70667	8.49667	8.54	0.417079	0.515091	0.863232
eca-miR-410-5p	MI0012897	chr24	42936264	42936337	+	2.13667	0.82	0.986667	0.0194401	0.0326627	0.702561
eca-miR-656-3p	MI0012915	chr24	42937011	42937088	+	8.94	8.85667	9.20333	0.860942	0.584423	0.475696
eca-miR-656-5p	MI0012915	chr24	42937011	42937088	+	1.61667	1.31333	1.99667	0.16489	0.0948936	0.011894
* mirbase.org; Release 21
** PP, Postpartum samples
Differential expression was analyzed using one-way ANOVA, with significance set at P < 0.01 (bolded).
