# Supplementary material for: Kinetics of the chromosome 14 microRNA cluster ortholog and its potential role during placental development in the pregnant mare
Source: BMC Genomics. 2018 Dec 20;19:954. doi: 10.1186/s12864-018-5341-2 (PMC6302407; doi:10.1186/s12864-018-5341-2)
Supplement: Supplementary file 6 — Table S6. Read counts and mapping quality of Illumina RNA-sequencing dataset from CAM at different stages of pregnancy. Information about RNA-sequencing dataset. (XLSX 12 kb) [file 12864_2018_5341_MOESM6_ESM.xlsx]

## Sheet: Mapped
Additional Table 6.Read counts and mapping quality of Illumina RNA-sequencing dataset from CAM at different stages of pregnancy
	45d	45d	45d	45d	4mo	4mo	4mo	4mo	6mo	6mo	6mo	6mo	10mo	10mo	10mo	10mo
Number of input reads	21597876	22495790	22726025	22213496	21224751	21199711	22354215	19618771	23941395	24363456	24415271	23409771	21752649	23107443	23843271	23137067
Average input read length	287	287	288	288	290	287	284	287	286	284	285	289	286	289	287	286
UNIQUE READS:
Uniquely mapped reads number	19470671	20390171	20722509	20133148	19570017	19584165	20223981	18064666	22198798	22589578	22522803	21666478	19715819	20862447	21549800	20783610
Uniquely mapped reads %	0.9015	0.9064	0.9118	0.9063	0.922	0.9238	0.9047	0.9208	0.9272	0.9272	0.9225	0.9255	0.9064	0.9028	0.9038	0.8983
Average mapped length	284.15	284.45	285.17	285.59	287.11	284.67	281.46	284.47	284.17	282.14	282.18	286.91	283.23	286.46	285.3	284.33
Number of splices: Total	17920282	17464564	18656175	18754671	15632996	15219361	16104639	13027259	17053318	17098969	17757925	17296361	15986550	16954585	21285530	16893348
Number of splices: Annotated (sjdb)	17701426	17261656	18459719	18566612	15356995	14992546	15878922	12825147	16765609	16815157	17486808	17017811	15724011	16684962	21061476	16572664
Number of splices: GT/AG	17720569	17277576	18442929	18567679	15479301	15068285	15953964	12896172	16878168	16931854	17587516	17129973	15833116	16791333	21150416	16728857
Number of splices: GC/AG	93392	95626	93229	100781	86898	86678	87763	74200	101324	97164	100818	93549	87271	93636	76751	91905
Number of splices: AT/AC	15011	16712	15209	15970	14382	14857	14389	13371	16252	16872	17073	16940	15418	16430	12914	17756
Number of splices: Non-canonical	91310	74650	104808	70241	52415	49541	48523	43516	57574	53079	52518	55899	50745	53186	45449	54830
Mismatch rate per base, %	0.0057	0.0056	0.0058	0.0057	0.0055	0.0055	0.0056	0.0056	0.005	0.0049	0.005	0.0053	0.0052	0.005	0.0051	0.005
Deletion rate per base	0.0001	0.0001	0.0001	0.0001	0.0001	0.0001	0.0001	0.0001	0.0001	0.0001	0.0001	0.0001	0.0002	0.0001	0.0001	0.0001
Deletion average length	1.39	1.4	1.4	1.36	1.47	1.47	1.41	1.52	1.5	1.49	1.45	1.5	1.45	1.44	1.48	1.42
Insertion rate per base	0.0001	0.0001	0.0001	0.0001	0.0001	0.0001	0.0001	0.0001	0.0001	0.0001	0.0001	0.0001	0.0001	0.0001	0.0001	0.0001
Insertion average length	1.43	1.47	1.51	1.57	1.61	1.61	1.54	1.64	1.61	1.6	1.55	1.53	1.57	1.64	1.66	1.58
MULTI-MAPPING READS
Number of reads mapped to multiple loci	681876	594382	610792	638785	433387	442060	432439	418810	532640	514119	561209	571736	699629	762152	810114	889231
% of reads mapped to multiple loci	0.0316	0.0264	0.0269	0.0288	0.0204	0.0209	0.0193	0.0213	0.0222	0.0211	0.023	0.0244	0.0322	0.033	0.034	0.0384
Number of reads mapped to too many loci	6924	6343	8486	4502	2966	3319	3357	3084	3379	3804	3569	2884	2389	2512	3252	2683
% of reads mapped to too many loci	0.0003	0.0003	0.0004	0.0002	0.0001	0.0002	0.0002	0.0002	0.0001	0.0002	0.0001	0.0001	0.0001	0.0001	0.0001	0.0001
UNMAPPED READS
% of reads unmapped: too many mismatches	0	0	0	0	0	0	0	0	0	0	0	0	0	0	0	0
% of reads unmapped: too short	0.0664	0.0666	0.0607	0.0645	0.0572	0.055	0.0756	0.0575	0.0502	0.0514	0.0542	0.0498	0.0612	0.0639	0.062	0.063
% of reads unmapped: other	0.0002	0.0003	0.0002	0.0002	0.0002	0.0002	0.0002	0.0002	0.0002	0.0002	0.0002	0.0002	0.0001	0.0001	0.0001	0.0002
Reads were aligned to the horse reference genome (EquCab2.1) using STAR (Release 2.5.2b)
