# Supplementary material for: Kinetics of the chromosome 14 microRNA cluster ortholog and its potential role during placental development in the pregnant mare
Source: BMC Genomics. 2018 Dec 20;19:954. doi: 10.1186/s12864-018-5341-2 (PMC6302407; doi:10.1186/s12864-018-5341-2)
Supplement: Supplementary file 7 — Table S7. List of putative target mRNAs for analyzed miRNAs and their expression values (FPKM) during different stages of pregnancy. (XLSX 325 kb) [file 12864_2018_5341_MOESM7_ESM.xlsx]

## Sheet: Sheet1
Additional Table 7. List of putative target mRNAs for analyzed miRNAs and their expression values (FPKM) during different stages of pregnancy
miR-127-5p	Tools	IPA/mirDB Scoring	Target Gene (Gene symbol)	Gene Description	45d-S1	45d-S2	45d-S3	45d-S4	4mo-S5	4mo-S6	4mo-S7	4mo-S8	6mo-S9	6mo-S10	6mo-S11	6mo-S12	10mo-S13	10mo-S14	10mo-S15	10mo-S16
	IPA	High (predicted)	ALDH1A3		0.716848	0.14486	0.393413	1.4717	0.672481	2.64411	1.7703	1.40998	1.44631	1.30615	1.17641	1.7073	1.07851	1.25021	2.33205	2.34501
	IPA	High (predicted)	BLVRB	Heme Degradation,IL-10 Signaling	78.506	70.3385	84.5789	69.9471	77.3685	57.957	80.2825	109.284	124.199	78.9413	79.9054	91.4632	128.436	36.5584	91.0682	76.6952
	IPA	High (predicted)	CCDC173		12.5974	6.47112	4.2588	4.14803	6.14345	5.67982	8.02277	10.632	7.66615	8.8278	7.17295	7.88812	15.2845	5.29328	7.7122	9.74123
	IPA	High (predicted)	CCT6A		50.5755	41.7454	41.7532	47.916	28.8021	35.9327	36.2333	31.7071	35.8223	39.1207	39.4883	38.7478	29.0601	26.525	32.7486	30.6727
	IPA	High (predicted)	CDKN2AIP		10.6851	16.6495	12.4034	13.2576	11.8169	13.6831	12.2543	11.5569	18.7753	14.9497	17.2225	17.1946	13.6723	11.4675	11.7574	12.0381
	IPA	High (predicted)	DEK		42.616	42.3208	32.6412	43.4615	24.4894	26.2846	24.7555	21.2115	26.3819	27.2109	22.8779	28.2351	14.7902	17.6894	22.8425	23.486
	IPA	High (predicted)	EPAS1	Oncostatin M Signaling,Osteoarthritis Pathway,Sirtuin Signaling Pathway	209.036	224.768	102.881	127.698	167.165	185.863	174.431	174.15	153.233	180.365	183.837	175.673	96.6692	111.174	127.501	116.673
	IPA	High (predicted)	FAM169A		2.69508	2.98734	2.76291	3.57131	2.18117	2.35886	1.58726	1.98685	2.09997	1.35764	2.70264	1.91092	0.953793	1.55762	0.909384	0.520831
	IPA	High (predicted)	FAM177A1		15.7164	11.1678	11.8591	10.2967	13.352	13.7123	14.4805	11.4585	11.5011	15.4081	17.9676	15.9536	10.6274	14.3993	18.1903	16.0621
	IPA	High (predicted)	FAM69A		15.281	38.8083	21.0969	16.5752	29.138	21.9906	27.4531	20.4853	20.6518	15.0939	27.9718	20.7576	19.8358	11.3735	17.6168	20.7674
	IPA	High (predicted)	FBXL15		1.39279	3.25419	3.56664	4.9178	5.67217	5.37794	2.5937	5.3638	5.00571	4.02375	3.33166	3.56304	8.64059	5.42612	5.8043	5.61549
	IPA	High (predicted)	FBXO28		5.1587	5.7244	4.85496	7.09883	4.8499	5.59766	4.96357	4.67068	5.47199	5.74898	6.03109	6.72171	4.32326	5.42097	5.2758	4.909
	IPA	High (predicted)	FSCN1		26.9697	34.1335	18.8145	15.063	22.8406	29.8792	20.7161	24.6139	19.6062	21.1455	18.2279	18.4857	22.3675	11.9787	27.2322	24.3412
	IPA	High (predicted)	GPATCH2		3.30439	1.81271	1.2665	2.09358	1.86884	2.45956	1.95304	1.46729	1.51671	2.21372	1.47482	1.99354	1.25053	1.73492	2.15766	1.42308
	IPA	High (predicted)	HSPA1A		115.727	71.0831	48.4388	87.7665	519.04	363.318	380.121	259.87	580.874	180.578	184.197	614.552	347.278	396.088	196.667	680.466
	IPA	High (predicted)	ILDR2		0.721193	0.735459	0.940666	1.27609	1.40641	2.53578	1.83897	0.936984	1.68829	1.43952	1.36357	1.95824	0.214633	0.789209	1.14101	1.20065
	IPA	High (predicted)	JAM3	Agranulocyte Adhesion and Diapedesis,Granulocyte Adhesion and Diapedesis,Leukocyte Extravasation Signaling,Sertoli Cell-Sertoli Cell Junction Signaling,Tight Junction Signaling	10.8862	7.90798	10.7283	16.628	8.15667	14.5755	16.491	9.10163	9.30911	13.8269	8.25584	11.8269	2.73334	7.34656	10.5492	11.8895
	IPA	High (predicted)	KANSL1L		5.53764	6.1748	7.46127	4.17454	3.33535	4.15251	3.5043	3.66237	2.90457	3.4749	3.57195	3.63926	2.4416	3.95559	3.43619	2.90472
	IPA	High (predicted)	KCNG1		0	0.0349129	0.137896	0.283695	0.0405157	0.0718038	0.185505	0.0377487	0.203986	0.0968698	0.0972306	0.0987521	0.0693215	0.100415	0.170281	0.0717672
	IPA	High (predicted)	KIAA0753		4.27045	6.90809	5.92518	8.21767	7.42943	7.63543	5.25392	7.42609	5.73964	7.46667	7.29808	6.20232	4.17788	4.94775	5.41186	4.78873
	IPA	High (predicted)	KRT24		0	0.28116	0.277632	0.178495	1.01964	2.6744	1.90473	2.62209	0.37648	0.422552	0.456742	0.3645	0.314016	0.0336957	0.514258	1.9506
	IPA	High (predicted)	LCLAT1	CDP-diacylglycerol Biosynthesis I,Phosphatidylglycerol Biosynthesis II (Non-plastidic),Triacylglycerol Biosynthesis	8.10614	4.44045	6.71596	8.50781	3.60348	5.94012	4.00887	3.4018	2.64294	4.06914	5.94174	5.01456	1.36504	3.61948	2.07143	1.97912
	IPA	High (predicted)	MAF1		10.5277	24.0426	23.3359	33.9772	28.2315	24.4914	27.5631	29.6447	37.026	26.6934	28.0918	29.5788	38.2411	16.0442	31.6908	30.1074
	IPA	High (predicted)	MCRIP1		36.7355	46.4182	36.0019	41.3115	36.9887	40.2295	40.4203	43.4767	46.4573	43.9279	41.7821	40.7188	56.8331	28.6027	46.9776	44.4812
	IPA	High (predicted)	MMEL1		0.0460623	0	0.0218023	0.0224114	0.0512811	0.0227377	0.0234962	0.0953999	0	0	0.02057	0.0625246	0.0878783	0.0423016	0.0430448	0.068169
	IPA	High (predicted)	NAALAD2		8.54057	9.22981	9.38844	6.31282	9.87204	10.9198	11.4269	5.46145	7.80974	9.35337	5.39762	6.37716	7.59026	5.72202	11.7541	10.2221
	IPA	High (predicted)	NEK1		2.23233	2.09525	1.96139	2.67276	1.99115	1.76236	2.14211	1.73829	1.9666	2.30886	2.35656	2.1215	1.58423	1.87828	1.51951	1.32323
	IPA	High (predicted)	PALB2	Hereditary Breast Cancer Signaling	2.71164	4.07754	3.89481	4.1273	4.32702	3.92402	3.74742	2.71497	3.56473	4.17288	3.55485	3.94662	2.46507	5.15798	2.74499	1.61375
	IPA	High (predicted)	PEF1		15.6007	17.6618	16.7001	18.1348	17.1483	20.6237	22.1103	19.4027	21.8398	16.7684	20.9798	17.9375	29.2716	18.714	20.4306	19.7756
	IPA	High (predicted)	PIGN		2.46556	4.65174	2.8034	3.30866	2.38277	2.84942	2.45695	2.41309	2.61703	2.36201	3.38224	2.79317	2.66263	2.2278	2.33841	2.24403
	IPA	High (predicted)	PIK3R6		0.317565	0.370208	0.450916	0.286932	0.833342	0.850983	0.53225	0.634183	0.761176	0.74596	0.526772	0.615797	0.973719	1.16649	1.50492	1.38754
	IPA	High (predicted)	PPP1CC	3-phosphoinositide Biosynthesis,3-phosphoinositide Degradation,ATM Signaling,Breast Cancer Regulation by Stathmin1,Cardiac β-adrenergic Signaling,CDK5 Signaling,D-myo-inositol (1,4,5,6)-Tetrakisphosphate Biosynthesis,D-myo-inositol (3,4,5,6)-tetrakisphosphate Biosynthesis,D-myo-inositol-5-phosphate Metabolism,Dopamine Receptor Signaling,Dopamine-DARPP32 Feedback in cAMP Signaling,EIF2 Signaling,E…	46.3254	44.8132	46.8524	43.9355	30.3672	37.1326	33.2345	31.0618	33.7358	34.8945	37.458	42.8726	25.5028	24.4974	41.197	39.9086
	IPA	High (predicted)	RGN	Glucose and Glucose-1-phosphate Degradation	107.829	125.748	74.6259	109.07	26.4485	16.0535	22.2332	22.1221	11.3973	15.4578	24.8193	25.223	12.8087	12.7887	13.0089	15.0754
	IPA	High (predicted)	RHOQ	Actin Nucleation by ARP-WASP Complex,Cardiac Hypertrophy Signaling,Cholecystokinin/Gastrin-mediated Signaling,Colorectal Cancer Metastasis Signaling,CXCR4 Signaling,Germ Cell-Sertoli Cell Junction Signaling,Glioblastoma Multiforme Signaling,Glioma Invasiveness Signaling,Gαq Signaling,HMGB1 Signaling,IL-8 Signaling,ILK Signaling,Insulin Receptor Signaling,Integrin Signaling,Molecular Mechanisms of…	13.9986	13.4377	19.0065	22.7414	11.776	14.5825	13.4734	10.2496	13.8142	14.0254	11.4094	12.8923	10.2039	8.57365	15.2894	13.7134
	IPA	High (predicted)	RNF183		0.701842	0.134581	0.268558	2.36053	0	0.276554	0	0	0.133929	0	0.122929	0.127117	0.398376	0	0.133444	0.276844
	IPA	High (predicted)	SMC3	ATM Signaling,Mitotic Roles of Polo-Like Kinase	12.2145	16.1221	16.5287	17.3216	12.405	12.735	13.1885	11.9972	12.3927	13.3207	12.3393	10.711	8.19399	8.99545	11.2932	10.5625
	IPA	High (predicted)	SMCO3		0.0449927	0.388654	0.597514	6.54447	4.31184	0.976946	3.80893	2.85257	2.61205	2.15537	3.00246	2.89131	3.7707	2.48768	4.0495	5.90359
	IPA	High (predicted)	SNX10		4.12758	4.97059	5.18576	4.65872	6.76504	6.23723	5.64063	7.17099	8.12971	7.14159	7.52406	9.93934	4.9189	5.29582	4.55741	4.50473
	IPA	High (predicted)	SNX5		58.1238	102.888	71.8506	73.2942	87.1022	70.8073	74.3748	78.8045	97.3318	77.1323	93.3499	70.0326	78.408	49.1038	68.8318	67.3851
	IPA	High (predicted)	TATDN3		1.48348	1.81854	1.56907	2.02246	1.65579	1.54474	1.93264	3.62035	3.34385	3.57119	2.4044	2.23852	3.28738	1.83346	3.26337	2.92675
	IPA	High (predicted)	TMEM60		13.7552	18.9773	25.6384	32.6184	12.5308	16.3815	15.315	15.4426	19.7614	16.9955	13.8828	12.7432	16.8536	11.1235	21.0212	22.5435
	IPA	High (predicted)	UBFD1		17.7868	18.0803	17.8325	20.4145	15.7922	17.3763	15.4444	14.2248	14.222	16.2486	16.4247	15.8905	14.4148	12.9268	14.2106	16.5767
	IPA	High (predicted)	UFM1		30.5626	30.3593	25.8734	24.778	20.4797	23.6002	19.0774	22.9537	21.2695	24.3517	21.59	21.319	16.4128	24.5772	20.1479	22.2655
	IPA	High (predicted)	VEZT		6.1741	7.6315	7.14531	7.42409	7.48954	6.31481	7.67582	7.84249	7.50625	8.95753	7.96406	7.02544	5.29177	5.03834	6.92236	6.0551
	IPA	High (predicted)	ZNF235		0.970963	1.65498	1.8763	1.3415	1.11674	1.79131	1.14564	1.08995	1.23186	1.73926	1.47451	1.87214	1.14423	1.10112	1.52874	1.46175
	IPA	High (predicted)	ZNF354C		4.79404	9.57052	8.42798	10.2434	8.70633	9.20727	8.68196	8.14613	5.61578	9.16101	9.25838	8.77168	4.9664	7.6388	5.26823	3.77008
	IPA	High (predicted)	ZNF394		1.00005	2.36559	2.06488	2.3329	3.10318	2.18582	2.65957	2.63156	3.50494	3.04413	2.06893	2.35965	4.25472	2.03764	3.0764	2.60753
	mirDB	98	LCLAT1	lysocardiolipin acyltransferase 1	8.10614	4.44045	6.71596	8.50781	3.60348	5.94012	4.00887	3.4018	2.64294	4.06914	5.94174	5.01456	1.36504	3.61948	2.07143	1.97912
	mirDB	98	NEUROD1		0	0	0	0	0	0	0	0	0	0	0	0	0	0	0	0
	mirDB	98	CPSF6	cleavage and polyadenylation specific factor 6, 68kDa	13.2511	14.0367	12.4396	13.1656	8.4462	10.015	9.02351	8.80589	9.55069	10.8347	10.0387	9.18235	8.15489	7.21014	9.22921	9.01239
	mirDB	97	UBE4A	ubiquitination factor E4A	9.59907	9.97218	7.31127	9.46514	9.25921	9.81092	8.67534	9.16254	6.40802	8.77554	10.397	10.5425	4.81613	9.27992	4.28898	2.44052
	mirDB	97	HNRNPR	heterogeneous nuclear ribonucleoprotein R	37.9011	40.5427	39.3319	37.2893	26.9661	29.8067	32.4085	28.3717	32.7132	31.712	30.6905	31.1982	24.0629	20.8504	32.5224	30.9891
	mirDB	96	WIF1	WNT inhibitory factor 1	0.935671	1.58461	0.679367	0.376667	0	0.0543154	0	0.114604	0.464787	0.0487854	0.342212	0	0.680912	1.11759	0.0516786	0.162894
	mirDB	96	AEBP2	AE binding protein 2	10.8707	10.2064	9.82281	14.1398	6.87945	12.4667	7.91006	7.10082	8.49713	8.72124	9.4408	9.04227	3.91324	7.59716	7.50759	9.21694
	mirDB	96	ROCK2	Rho-associated, coiled-coil containing protein kinase 2	7.66698	8.24492	4.77354	7.35021	5.81589	5.71559	6.24507	5.86525	5.63455	5.97909	6.79124	6.08184	1.95178	2.87049	1.91962	1.60118
	mirDB	96	RGS7BP		#N/A	#N/A	#N/A	#N/A	#N/A	#N/A	#N/A	#N/A	#N/A	#N/A	#N/A	#N/A	#N/A	#N/A	#N/A	#N/A
	mirDB	96	DDI2	DNA-damage inducible 1 homolog 2 (S. cerevisiae)	3.4917	4.08907	3.14796	3.15553	2.90353	3.86016	3.19874	1.84971	2.27863	2.93653	2.41632	3.41641	0.788211	2.02234	0.500398	1.10927
	mirDB	95	STK17B	serine/threonine kinase 17b	1.86932	1.87961	1.35096	3.47568	1.48788	1.44963	1.2257	1.06388	1.50017	1.02663	0.950509	1.77247	0.635827	1.31236	1.12656	1.49292
	mirDB	95	BEND4	BEN domain containing 4	0	0	0.14304	0	0.167992	0.148745	0.204958	0	0.188373	0.0445491	0.223305	0.136421	0	0.0463345	0	0
	mirDB	95	RAPGEF2	Rap guanine nucleotide exchange factor (GEF) 2	7.75744	8.32876	8.01666	8.85345	10.4673	10.2355	9.84973	8.34575	8.90828	9.75324	8.33489	10.1509	6.66799	6.86548	8.22525	6.2244
	mirDB	95	CAND1	cullin-associated and neddylation-dissociated 1	18.1332	17.1498	15.4216	17.7756	11.9904	12.5993	13.0484	11.5104	12.18	13.612	15.3317	13.2079	9.88871	11.3226	11.8557	11.1801
	mirDB	94	YWHAQ	tyrosine 3-monooxygenase/tryptophan 5-monooxygenase activation protein, theta	106.691	110.671	79.1288	96.949	121.921	139.491	136.197	147.643	151.948	163.453	163.856	148.711	152.296	77.6482	166.947	162.192
	mirDB	94	PCDHAC2		#N/A	#N/A	#N/A	#N/A	#N/A	#N/A	#N/A	#N/A	#N/A	#N/A	#N/A	#N/A	#N/A	#N/A	#N/A	#N/A
	mirDB	94	MPRIP	myosin phosphatase Rho interacting protein	33.0499	30.5262	37.1918	26.5733	26.6161	31.5928	27.9293	25.1162	27.146	30.3474	26.9325	28.7394	18.4581	24.221	30.9996	27.9547
	mirDB	93	TRAK1	trafficking protein, kinesin binding 1	4.76947	5.15309	6.20652	10.009	4.3927	6.61753	3.36283	3.04688	4.69127	3.41638	3.88845	5.01484	3.85443	6.67523	4.57474	6.62804
	mirDB	93	SMC3	structural maintenance of chromosomes 3	12.2145	16.1221	16.5287	17.3216	12.405	12.735	13.1885	11.9972	12.3927	13.3207	12.3393	10.711	8.19399	8.99545	11.2932	10.5625
	mirDB	93	PHTF2	putative homeodomain transcription factor 2	3.5219	2.6601	2.10881	4.58822	1.58586	2.53097	2.08706	1.42198	1.15942	1.54171	1.29458	1.75761	0.987895	0.951707	0.798895	0.970885
	mirDB	93	DDX3X	DEAD (Asp-Glu-Ala-Asp) box helicase 3, X-linked	103.338	58.3185	55.0046	59.1507	53.4397	50.1182	60.4061	53.3592	42.2424	48.1846	48.428	72.7461	37.1733	56.2947	40.6229	49.4859
	mirDB	93	RAB6A		#N/A	#N/A	#N/A	#N/A	#N/A	#N/A	#N/A	#N/A	#N/A	#N/A	#N/A	#N/A	#N/A	#N/A	#N/A	#N/A
	mirDB	92	ARGLU1	arginine and glutamate rich 1	36.3571	38.6538	33.0717	40.3248	44.7873	38.818	35.6717	30.974	23.7464	31.4621	24.4905	27.3412	22.5807	28.4814	30.1775	20.4215
	mirDB	92	HMGB2	high mobility group box 2	153.656	172.469	193.077	123.893	75.5151	105.393	89.024	71.2834	81.9689	78.744	54.8912	51.248	46.4751	36.5299	59.237	63.4879
	mirDB	92	EDIL3	EGF-like repeats and discoidin I-like domains 3	0	0	0.0256641	8.68125	0	0	0.0276464	0	0	0	0	0.0245247	0	0.0498072	0.0253403	0
	mirDB	91	ZFPM2	zinc finger protein, FOG family member 2	0.954764	1.24495	1.53823	1.58027	1.21982	2.12989	1.21469	1.35236	1.14016	1.48906	1.17084	1.66383	0.540159	0.745607	1.74848	1.40721
	mirDB	91	PTPRB		#N/A	#N/A	#N/A	#N/A	#N/A	#N/A	#N/A	#N/A	#N/A	#N/A	#N/A	#N/A	#N/A	#N/A	#N/A	#N/A
	mirDB	91	DDX3Y		#N/A	#N/A	#N/A	#N/A	#N/A	#N/A	#N/A	#N/A	#N/A	#N/A	#N/A	#N/A	#N/A	#N/A	#N/A	#N/A
	mirDB	91	JMJD1C	jumonji domain containing 1C	7.03411	8.80737	6.19366	12.2239	6.70448	7.14373	6.85334	5.76661	5.62307	5.57651	5.94178	4.74267	2.53551	3.59729	3.81752	3.49247
	mirDB	90	MYRF	myelin regulatory factor	1.11759	1.51756	2.20514	10.6126	0.995063	1.5133	0.602697	0.842198	0.535024	0.9229	0.656736	0.646429	0.243802	0.24898	0.938954	0.897877
	mirDB	90	UBFD1	ubiquitin family domain containing 1	17.7868	18.0803	17.8325	20.4145	15.7922	17.3763	15.4444	14.2248	14.222	16.2486	16.4247	15.8905	14.4148	12.9268	14.2106	16.5767
	mirDB	89	PPP1R3A	protein phosphatase 1, regulatory subunit 3A	0	0	0	0	0	0	0.016159	0	0.0147426	0	0.0141631	0	0	0	0.0295693	0.0781318
	mirDB	89	PCDHA5		#N/A	#N/A	#N/A	#N/A	#N/A	#N/A	#N/A	#N/A	#N/A	#N/A	#N/A	#N/A	#N/A	#N/A	#N/A	#N/A
	mirDB	89	PCDHA3	protocadherin alpha 3	0	0.0221007	0.0871685	0	0	0.0454543	0.070456	0.0476777	0	0	0	0.0416637	0	0.0422819	0.107562	0.0908498
	mirDB	89	PCDHA12	protocadherin alpha 12	0	0	0.0043932	0.0225799	0	0	0	0.0120147	0	0	0.0207236	0.0244974	0	0	0.0216842	0
	mirDB	89	PCDHA7		#N/A	#N/A	#N/A	#N/A	#N/A	#N/A	#N/A	#N/A	#N/A	#N/A	#N/A	#N/A	#N/A	#N/A	#N/A	#N/A
	mirDB	89	PCDHA9		#N/A	#N/A	#N/A	#N/A	#N/A	#N/A	#N/A	#N/A	#N/A	#N/A	#N/A	#N/A	#N/A	#N/A	#N/A	#N/A
	mirDB	89	PCDHA11		#N/A	#N/A	#N/A	#N/A	#N/A	#N/A	#N/A	#N/A	#N/A	#N/A	#N/A	#N/A	#N/A	#N/A	#N/A	#N/A
	mirDB	89	ARIH1	ariadne RBR E3 ubiquitin protein ligase 1	11.6495	12.3	12.3314	13.5769	9.3773	10.1658	9.80301	9.65695	9.97636	11.8082	12.162	10.9929	7.87567	7.91025	10.2887	9.5975
	mirDB	89	MYSM1	Myb-like, SWIRM and MPN domains 1	8.87677	10.3673	7.80492	8.82328	10.4955	11.1982	9.75163	8.62727	9.89829	10.166	8.94062	8.71526	4.81537	7.4579	5.06159	4.701
	mirDB	89	PCDHAC1		#N/A	#N/A	#N/A	#N/A	#N/A	#N/A	#N/A	#N/A	#N/A	#N/A	#N/A	#N/A	#N/A	#N/A	#N/A	#N/A
	mirDB	89	PCDHA1		#N/A	#N/A	#N/A	#N/A	#N/A	#N/A	#N/A	#N/A	#N/A	#N/A	#N/A	#N/A	#N/A	#N/A	#N/A	#N/A
	mirDB	89	PCDHA2		#N/A	#N/A	#N/A	#N/A	#N/A	#N/A	#N/A	#N/A	#N/A	#N/A	#N/A	#N/A	#N/A	#N/A	#N/A	#N/A
	mirDB	89	PCDHA6		#N/A	#N/A	#N/A	#N/A	#N/A	#N/A	#N/A	#N/A	#N/A	#N/A	#N/A	#N/A	#N/A	#N/A	#N/A	#N/A
	mirDB	89	PCDHA13		#N/A	#N/A	#N/A	#N/A	#N/A	#N/A	#N/A	#N/A	#N/A	#N/A	#N/A	#N/A	#N/A	#N/A	#N/A	#N/A
	mirDB	89	PCDHA4		#N/A	#N/A	#N/A	#N/A	#N/A	#N/A	#N/A	#N/A	#N/A	#N/A	#N/A	#N/A	#N/A	#N/A	#N/A	#N/A
	mirDB	88	CDH11	cadherin 11, type 2, OB-cadherin (osteoblast)	24.8459	26.2763	37.4433	24.5296	9.43212	19.129	13.1471	12.143	10.7459	15.0486	10.6765	10.829	6.04901	5.63339	14.3177	15.2832
	mirDB	88	SATB1	SATB homeobox 1	1.34976	1.8223	1.90628	1.68236	0.633891	0.978624	0.710037	0.698646	0.530613	0.712407	0.452222	0.973312	0.321932	0.677678	0.748702	0.665853
	mirDB	88	RCOR3	REST corepressor 3	1.42231	2.89567	2.86159	3.3988	3.10888	3.67147	3.68899	3.08468	3.01556	3.48952	3.40119	3.53543	1.87248	2.38985	3.26393	2.8066
	mirDB	88	CHRNA9		0	0	0.031717	0	0	0.099123	0	0	0	0	0	0	0	0	0	0
	mirDB	87	FRRS1L		#N/A	#N/A	#N/A	#N/A	#N/A	#N/A	#N/A	#N/A	#N/A	#N/A	#N/A	#N/A	#N/A	#N/A	#N/A	#N/A
	mirDB	87	PERP	PERP, TP53 apoptosis effector	24.6189	30.6555	12.871	43.0411	46.0085	46.4825	49.5549	27.853	29.589	31.4099	40.2285	33.1647	41.7598	20.4482	30.0838	35.8792
	mirDB	86	MTPAP	mitochondrial poly(A) polymerase	7.36796	9.66067	7.49002	10.4153	3.28541	9.83095	7.18011	6.86243	9.08688	6.67771	7.82853	4.41813	6.33939	5.03899	5.88371	6.53049
	mirDB	85	ITK	IL2-inducible T-cell kinase	0	0	0	0	0.0300772	0.106665	0.027556	0.0279906	0.0252007	0.0719984	0.0482173	0.122222	0.025759	0.0744654	0	0.02665
	mirDB	84	ALDH1A3	aldehyde dehydrogenase 1 family, member A3	0.716848	0.14486	0.393413	1.4717	0.672481	2.64411	1.7703	1.40998	1.44631	1.30615	1.17641	1.7073	1.07851	1.25021	2.33205	2.34501
	mirDB	84	CADM2	cell adhesion molecule 2	0.135444	0.0650076	0.0962599	0.330019	0.339434	0.484659	0.103622	0.105384	0.221442	0.390876	0.120744	0.153222	0	0.093447	0.253548	0.167034
	mirDB	84	METTL14	methyltransferase like 14	3.15136	7.56224	5.93859	9.14543	6.25082	6.22116	6.11536	5.7855	5.78599	7.06127	7.0863	6.15641	5.74901	5.66057	4.64344	3.9432
	mirDB	84	PAH	phenylalanine hydroxylase	0.492207	0.500302	0.164542	35.0086	0.0322419	0	0	0.0300123	0.0270228	0	0.232496	0.26202	0	0.0266141	0	0.0285655
	mirDB	84	WWP2	WW domain containing E3 ubiquitin protein ligase 2	3.9961	5.48343	5.07612	5.96187	5.62593	5.35066	5.14744	5.70197	5.30195	5.57305	5.70872	5.34149	4.34434	5.54253	5.73099	6.11207
	mirDB	83	LXN	latexin	11.1041	15.0811	13.49	16.9191	17.012	15.8943	10.1174	12.7783	16.4647	14.8397	8.49076	13.7029	13.6097	15.5235	18.3868	20.3555
	mirDB	83	DEK	DEK oncogene	42.616	42.3208	32.6412	43.4615	24.4894	26.2846	24.7555	21.2115	26.3819	27.2109	22.8779	28.2351	14.7902	17.6894	22.8425	23.486
	mirDB	83	FAM117B		#N/A	#N/A	#N/A	#N/A	#N/A	#N/A	#N/A	#N/A	#N/A	#N/A	#N/A	#N/A	#N/A	#N/A	#N/A	#N/A
	mirDB	83	CAMSAP2	calmodulin regulated spectrin-associated protein family, member 2	6.38036	4.85479	4.588	7.27352	4.0472	5.08323	4.25221	3.81914	4.42606	4.32313	3.70263	4.28676	1.72259	4.92961	2.54779	1.86415
	mirDB	82	HCFC2	host cell factor C2	3.66796	4.10832	3.75075	3.56906	3.65495	3.91184	3.78824	3.07132	2.9969	3.42113	3.5189	3.97487	2.01948	2.8277	2.56003	2.65832
	mirDB	81	MST4	zinc finger, MIZ-type containing 1	#N/A	#N/A	#N/A	#N/A	#N/A	#N/A	#N/A	#N/A	#N/A	#N/A	#N/A	#N/A	#N/A	#N/A	#N/A	#N/A
	mirDB	81	PPFIA2	related RAS viral (r-ras) oncogene homolog 2	0	0	0	0	0	0	0	0	0	0	0	0	0	0	0	0
	mirDB	81	ZMIZ1	integrin, beta 8	3.05367	3.99237	3.47283	5.68975	5.76687	7.16873	5.01306	3.93153	3.7651	6.1535	5.3304	6.21719	1.53471	5.0142	4.0032	3.79414
	mirDB	81	RRAS2	oxidation resistance 1	45.4557	17.3926	19.5383	29.9827	6.23786	12.5941	7.36952	7.28461	10.8886	11.6708	10.0364	10.6558	8.03953	8.44888	11.6058	12.763
	mirDB	81	ITGB8	gamma-aminobutyric acid (GABA) A receptor, alpha 2	0.113625	0.0545453	0.0358405	0.0736679	0.189715	0.448734	0.0966039	0.352754	0.440974	0.269396	0.558553	0.239911	0.252982	0.869016	0.123804	0.149475
	mirDB	81	OXR1	zinc finger protein 317	5.34221	5.64759	6.09718	16.4059	4.20946	5.43238	4.53167	3.91403	4.04494	4.7493	4.19274	5.57651	2.80628	5.17923	3.90603	3.57307
	mirDB	80	GABRA2	tissue factor pathway inhibitor (lipoprotein-associated coagulation inhibitor)	1.0884	0.506564	0.406263	0.160705	0.330609	0.195344	0.403732	0.410533	0.0924234	0.0585779	0.117627	0.149243	0.0314383	0.0606722	0	0
	mirDB	80	ZNF317		3.00032	5.47217	4.10651	4.51592	3.3046	3.55403	4.18279	3.1815	2.89618	4.79574	4.36906	3.40922	2.66918	2.79046	3.74406	3.48632
	mirDB	80	TFPI		16.7064	12.1012	13.5914	6.74645	3.98758	4.36164	5.43571	4.4064	6.17294	4.31777	3.57373	4.11922	4.26531	3.60549	6.78505	7.05406
miR-134-5p	Tools	Score	Targe Gene	Gene Description	45d	45d	45d	45d	4mo	4mo	4mo	4mo	6mo	6mo	6mo	6mo	10mo	10mo	10mo	10mo
	IPA	High (predicted)	ABT1		13.3892	16.4703	16.3419	15.2385	8.89315	11.5066	8.54244	9.19225	12.0128	11.5742	11.1839	13.3865	13.3402	8.98426	15.3328	9.68299
	IPA	High (predicted)	AKR1D1	Bile Acid Biosynthesis, Neutral Pathway	54.587	13.5006	53.3729	41.0167	0	0.0536013	0	0.0565412	0.050956	0	0.0965007	0.196658	0	0	0	0
	IPA	High (predicted)	ANKH	Osteoarthritis Pathway	5.99374	8.72494	7.52686	5.96282	5.74894	11.8713	7.57129	7.8935	9.76463	10.4631	6.92863	11.5319	9.60557	10.2334	17.9604	17.2699
	IPA	High (predicted)	ANKRD55		22.9253	15.7495	20.9885	7.60944	11.8056	5.74992	7.06617	5.57482	10.8805	8.14603	7.17035	6.11034	4.11691	2.70636	4.07663	2.63273
	IPA	High (predicted)	ARL4D		2.87073	6.6314	5.48836	9.15418	2.77246	5.27229	2.26048	3.43871	5.71724	4.59638	4.34906	2.7179	4.44669	6.33583	8.42414	7.8503
	IPA	High (predicted)	ARL8B		34.5195	28.5566	25.2306	30.5909	22.2423	28.7692	30.0059	25.802	25.7859	33.6226	34.3412	29.9143	30.8454	22.0963	28.2454	26.9782
	IPA	High (predicted)	ARV1		12.7952	11.9746	12.549	13.6305	11.9137	10.4546	11.7654	15.2608	14.5303	12.777	14.5138	12.7212	14.9144	10.5441	13.5352	15.0999
	IPA	High (predicted)	ATP5SL		5.70459	8.33874	8.5399	10.5006	6.26831	8.9316	7.10808	11.9493	8.13021	7.20171	7.59432	6.14901	12.7197	6.63926	8.63258	7.59221
	IPA	High (predicted)	BMP3	Axonal Guidance Signaling,Basal Cell Carcinoma Signaling,BMP signaling pathway,Factors Promoting Cardiogenesis in Vertebrates,Human Embryonic Stem Cell Pluripotency,Molecular Mechanisms of Cancer,Role of NANOG in Mammalian Embryonic Stem Cell Pluripotency,Role of Osteoblasts, Osteoclasts and Chondrocytes in Rheumatoid Arthritis	0.0868312	0.0416708	0	0.338986	0.919161	1.37123	1.2842	0.992472	1.66624	1.65637	0.69552	0.903777	0.289462	0.43998	0.366247	0.171329
	IPA	High (predicted)	BOLA3		8.8589	7.32122	7.75063	8.77509	4.44347	5.86469	6.06835	8.07675	5.98713	5.77155	5.07375	7.46908	4.90924	6.00784	5.23583	7.98128
	IPA	High (predicted)	C19orf53		34.4148	33.43	45.1955	39.6684	27.2615	24.5878	21.0976	34.4617	40.1789	30.6453	25.7375	23.7645	50.5288	21.5806	30.1582	31.9791
	IPA	High (predicted)	CACHD1		3.48778	3.961	4.64619	17.7331	9.79338	15.2565	8.94115	6.50015	7.27952	10.3867	8.34438	10.3613	4.20082	7.43855	7.44156	6.54942
	IPA	High (predicted)	CAPNS1	Amyloid Processing,Amyotrophic Lateral Sclerosis Signaling,Apoptosis Signaling,FAK Signaling,Huntington's Disease Signaling,Integrin Signaling,nNOS Signaling in Neurons,Regulation of Cellular Mechanics by Calpain Protease	84.6728	91.2628	87.0997	96.896	82.115	80.1611	84.0049	88.9861	115.406	85.2471	88.2445	85.1307	121.485	67.9022	115.085	126.951
	IPA	High (predicted)	CCDC30		0	0.0238273	0	0.0966319	0.0276337	0.0490055	0	0.0514192	0.0462903	0.0882235	0	0	0.0946895	0.0455991	0.0463995	0.0244873
	IPA	High (predicted)	CDNF	Chondroitin Sulfate Biosynthesis,Chondroitin Sulfate Biosynthesis (Late Stages)	0	0	0	0.129966	0	0	0	0	0.125292	0	0	0	0	0	0	0
	IPA	High (predicted)	CHST9		0.353401	0.339137	0.167835	0.115233	0.262699	0.290611	0.180201	0.306805	0.49778	0.469713	0.261409	0.373215	0.168107	0.0543956	0.940699	0.174318
	IPA	High (predicted)	CLEC1A		0.349812	2.08103	2.92693	1.23388	4.52671	5.7984	6.20662	5.69564	4.74088	7.06051	4.40083	5.44689	2.85974	2.52425	4.21353	5.31431
	IPA	High (predicted)	CLN6	Circadian Rhythm Signaling	7.02388	6.31804	4.87112	5.30735	6.69375	10.6113	7.535	9.24501	8.68206	7.77026	7.96863	6.68997	5.21503	6.16266	7.4394	6.42366
	IPA	High (predicted)	CRY1	3-phosphoinositide Biosynthesis,Agrin Interactions at Neuromuscular Junction,Bladder Cancer Signaling,Caveolar-mediated Endocytosis Signaling,Cholecystokinin/Gastrin-mediated Signaling,Colorectal Cancer Metastasis Signaling,EGF Signaling,Epithelial Adherens Junction Signaling,ErbB Signaling,ERK5 Signaling,Estrogen-Dependent Breast Cancer Signaling,FAK Signaling,G Beta Gamma Signaling,Gap Junction…	9.1749	6.66704	6.47968	5.26342	4.12398	4.21322	3.89857	3.97479	4.48106	3.72499	4.45518	3.89667	3.7479	2.84856	4.49296	4.5931
	IPA	High (predicted)	EGFR		12.7465	16.0821	11.2394	18.7899	14.1118	13.5342	14.2614	12.0015	8.30155	13.0803	13.5953	12.1338	6.32167	10.3149	7.89542	6.16677
	IPA	High (predicted)	FAM169A	GABA Receptor Signaling,Neuroinflammation Signaling Pathway	2.69508	2.98734	2.76291	3.57131	2.18117	2.35886	1.58726	1.98685	2.09997	1.35764	2.70264	1.91092	0.953793	1.55762	0.909384	0.520831
	IPA	High (predicted)	GABRA4	Androgen Signaling,Axonal Guidance Signaling,cAMP-mediated signaling,Cardiac Hypertrophy Signaling,Corticotropin Releasing Hormone Signaling,CREB Signaling in Neurons,CXCR4 Signaling,Endothelin-1 Signaling,Ephrin B Signaling,Ephrin Receptor Signaling,G Beta Gamma Signaling,G-Protein Coupled Receptor Signaling,IL-1 Signaling,Melatonin Signaling,Molecular Mechanisms of Cancer,Relaxin Signaling,RhoG…	0	0.0514975	0	0.0261143	1.10502	0.0264785	2.35314	0.694818	0.550492	2.19245	1.69972	0.873805	2.63454	1.18303	2.55801	2.91087
	IPA	Experimentally Observed	GNAO1		0.360016	0.241905	0.102366	0.0350992	0.561441	0.390905	1.13843	0.261536	0.370141	0.351587	0.449155	0.635356	0.205854	1.408	0.573033	0.887965
	IPA	High (predicted)	GPN2	Glutathione Redox Reactions I	2.81692	4.5965	3.09063	4.27906	3.22807	3.41593	3.24272	3.92848	3.6139	3.8214	4.40769	3.93348	3.25871	4.00202	4.75039	4.84357
	IPA	High (predicted)	GPX5	Actin Cytoskeleton Signaling,Axonal Guidance Signaling,Breast Cancer Regulation by Stathmin1,CCR3 Signaling in Eosinophils,Cdc42 Signaling,Chemokine Signaling,Death Receptor Signaling,Ephrin A Signaling,Ephrin B Signaling,Ephrin Receptor Signaling,Germ Cell-Sertoli Cell Junction Signaling,IL-8 Signaling,PAK Signaling,Pyridoxal 5'-phosphate Salvage Pathway,Rac Signaling,Regulation of Actin-based M…	0	0.191884	0.454904	0.117007	0	0	0	0.0415207	0.0747995	0	0.142421	0	0.038091	0.110445	0.262197	0
	IPA	Experimentally Observed	LIMK1		2.5275	2.25505	2.59131	1.47714	3.90744	4.43244	3.30637	2.55864	3.49739	3.67145	2.46702	3.33682	2.21135	2.07755	3.47687	3.34441
	IPA	High (predicted)	LVRN		0.279087	0.248807	1.24519	0.368408	1.95284	1.53523	2.21556	1.97289	1.69009	1.73688	1.24839	1.81388	1.50387	0.475771	1.90867	2.83169
	IPA	High (predicted)	LYRM1		2.46639	1.49366	2.10937	3.20629	2.51607	3.07025	3.17471	2.59957	3.33793	3.77254	3.18826	3.29156	1.84324	3.87834	5.05239	2.56051
	IPA	High (predicted)	MANBAL		6.72521	10.7232	11.5152	14.827	9.13267	13.805	11.0255	12.6601	12.4556	11.3237	12.0343	12.2609	11.4722	8.01363	10.4662	11.0267
	IPA	High (predicted)	MYBPC3		1.869	3.05108	4.85078	4.12928	1.23351	2.80014	0.745973	1.16551	1.68359	1.75894	0.245237	0.509764	0.337715	0.0515044	0.678672	0.59951
	IPA	High (predicted)	NPEPL1	FXR/RXR Activation,Hepatic Cholestasis,LPS/IL-1 Mediated Inhibition of RXR Function,Role of Oct4 in Mammalian Embryonic Stem Cell Pluripotency,Wnt/β-catenin Signaling	5.09646	7.20072	6.30162	7.55771	5.58736	5.43278	4.86571	6.22492	5.30209	6.76615	4.79205	5.57203	6.48646	4.39297	7.14358	7.28055
	IPA	Experimentally Observed	NR5A2		1.3197	1.28373	1.3472	6.21304	1.87473	1.67159	2.58656	1.3294	1.40667	2.39331	1.71541	2.16837	0.513703	1.78446	1.47541	1.23353
	IPA	High (predicted)	ONECUT2	Acute Phase Response Signaling,Oncostatin M Signaling,Role of JAK family kinases in IL-6-type Cytokine Signaling	0.097898	0.0469788	0	0	0	0	0	0	0	0.0868189	0	0	0	0.0902702	0	0
	IPA	High (predicted)	OSMR		2.2541	0.314321	0.381542	2.8683	0.168249	0.149183	0.205547	0.234812	0.164417	0.313325	0.4722	0.273497	0.144124	1.34194	0.612119	0.795146
	IPA	High (predicted)	PEX11A	3-phosphoinositide Biosynthesis,3-phosphoinositide Degradation,D-myo-inositol (1,4,5,6)-Tetrakisphosphate Biosynthesis,D-myo-inositol (3,4,5,6)-tetrakisphosphate Biosynthesis,D-myo-inositol-5-phosphate Metabolism,Interferon Signaling,Protein Kinase A Signaling,Role of JAK1, JAK2 and TYK2 in Interferon Signaling,STAT3 Pathway,Superpathway of Inositol Phosphate Compounds	9.71231	16.9168	13.0408	19.0454	9.08624	13.1938	11.6552	13.8908	13.6541	13.751	14.0869	13.8655	10.2231	7.19347	9.35706	8.10693
	IPA	High (predicted)	PTPN2		12.4432	11.1097	12.4563	13.3003	8.41983	9.1792	6.9266	10.2015	8.74932	8.94061	9.69192	8.38532	8.25767	5.01526	8.04574	7.92021
	IPA	Experimentally Observed	PUM2		9.64843	16.744	12.0575	14.5742	18.5222	18.9334	17.3281	14.6102	14.435	19.1377	20.3299	19.1944	8.82803	11.8888	12.5315	10.5791
	IPA	High (predicted)	RAD18	RAN Signaling,Sumoylation Pathway	2.24213	2.23962	1.4925	2.09557	1.04602	1.73479	1.54543	1.19375	2.70136	2.07228	1.27029	1.37101	1.7621	3.00855	1.68651	1.76369
	IPA	High (predicted)	RAN		162.808	134.416	137.645	146.84	72.882	78.8882	80.9986	90.4698	88.3767	79.4298	75.8358	79.1223	87.9574	40.662	78.0099	79.0295
	IPA	High (predicted)	SEC11A		71.8237	59.6727	73.9419	57.7706	50.5842	47.8368	46.7382	47.7274	54.1549	49.8106	51.9074	47.0443	58.6179	39.6259	49.0814	51.4298
	IPA	High (predicted)	SLC14A1		2.75707	4.16454	2.5725	8.11887	22.7154	23.3305	14.9364	18.1102	24.2515	47.6336	26.4608	41.1539	23.2436	15.786	29.4301	25.1043
	IPA	High (predicted)	SLC15A4		4.85834	5.83963	4.73796	7.53573	5.2116	6.18424	5.60365	3.77562	4.03935	6.48486	5.65555	5.58905	6.05363	6.06738	6.55601	6.09207
	IPA	High (predicted)	SLC5A1	Systemic Lupus Erythematosus Signaling	0.334901	0.148389	0.14636	0	0.114735	0.381488	0.157687	0.186828	0.0240283	0.114456	0.0919915	0.116565	0.196554	0.0946738	0.19267	0.279584
	IPA	High (predicted)	SNRPN		52.5128	45.656	49.569	64.1268	22.2287	30.2988	30.9707	36.1079	28.3555	36.5573	29.5309	27.4268	31.6496	19.1688	36.2067	34.7097
	IPA	High (predicted)	TCF21		30.4391	78.5561	72.6369	23.8103	31.3458	44.4625	27.1206	27.3966	33.997	36.8426	24.596	25.5577	34.644	9.31822	40.5814	35.748
	IPA	High (predicted)	TCHP	Atherosclerosis Signaling,Lymphotoxin β Receptor Signaling	1.61374	3.8905	3.09498	2.63493	3.80442	3.70436	3.02419	3.35032	2.5263	3.91439	3.54407	3.9739	2.0741	2.97069	3.51457	2.77688
	IPA	High (predicted)	TNFSF14		0	0	0.0946259	0	0	0.0978847	0	0	0.0939702	0.0876425	0.262478	0.179741	0	0.184484	0	0.195801
	IPA	High (predicted)	UBL3		17.7421	14.5691	15.8349	18.9297	8.49752	12.2201	11.4147	8.1261	10.1205	11.1306	10.9382	12.9344	4.98424	14.0223	9.67745	8.0466
	IPA	High (predicted)	WDR77	14-3-3-mediated Signaling,Cell Cycle: G2/M DNA Damage Checkpoint Regulation,ERK/MAPK Signaling,ERK5 Signaling,HIPPO signaling,IGF-1 Signaling,Myc Mediated Apoptosis Signaling,p70S6K Signaling,PI3K/AKT Signaling,Protein Kinase A Signaling	9.99498	9.11768	10.6371	9.18087	6.79581	6.72019	8.73723	8.40454	7.78061	8.61597	8.14628	8.94773	9.51172	7.09602	8.97198	7.42234
	IPA	High (predicted)	YWHAZ		207.247	129.221	113.158	114.86	81.8423	101.925	96.2172	90.992	93.204	97.1539	107.348	106.827	73.1767	62.8517	101.233	104.027
	IPA	High (predicted)	ZCCHC4		1.08638	2.02615	1.94075	1.99581	1.48643	1.71588	1.9948	2.22083	2.05772	1.73682	1.77179	2.47195	1.89383	1.1131	1.5101	1.22494
	IPA	High (predicted)	ZKSCAN1		6.75537	10.7145	6.27866	6.51023	7.7871	10.4934	8.8604	7.82754	5.87298	14.4634	11.6573	12.2774	3.54756	7.66115	4.16803	2.09744
	IPA	High (predicted)	ZNF18		0.881465	1.82763	2.27225	1.99352	1.72806	1.46176	1.33074	1.6464	1.91109	1.81568	1.25698	1.27639	1.00809	1.16791	1.71644	2.15671
	IPA	High (predicted)	ZNF268		3.44456	4.91024	4.58687	6.27876	4.97062	4.93782	4.62888	3.37706	3.53732	3.45283	3.30883	3.33356	2.03943	3.18768	3.45764	2.88074
	IPA	High (predicted)	ZNF572	metallothionein-like 5, testis-specific (tesmin)	0.431059	1.496	1.75946	2.03577	1.44032	1.66931	1.28533	1.13504	1.8894	1.44282	0.620829	1.4104	0.821761	1.46397	0.962013	1.47212
	mirDB	99	MTL5	zinc finger protein 711	#N/A	#N/A	#N/A	#N/A	#N/A	#N/A	#N/A	#N/A	#N/A	#N/A	#N/A	#N/A	#N/A	#N/A	#N/A	#N/A
	mirDB	98	ZNF711	solute carrier family 25 (mitochondrial carrier; adenine nucleotide translocator), member 5	13.1854	25.2221	14.8642	33.9016	23.6754	18.6281	18.9534	19.1767	16.3848	16.8271	26.4438	17.5262	13.745	17.1539	12.0358	9.10048
	mirDB	98	SLC25A5	KIAA0040	129.371	81.9524	92.9493	74.9229	38.4811	41.3728	47.2982	52.113	58.2215	41.4703	49.2135	43.3843	80.702	38.2252	53.1249	54.723
	mirDB	98	KIAA0040	protein phosphatase 1, regulatory subunit 7	#N/A	#N/A	#N/A	#N/A	#N/A	#N/A	#N/A	#N/A	#N/A	#N/A	#N/A	#N/A	#N/A	#N/A	#N/A	#N/A
	mirDB	96	PPP1R7	ras homolog family member Q	25.5903	21.464	27.6378	28.5702	23.3018	18.8957	19.529	21.4143	25.4588	22.7069	24.9304	19.3305	27.89	17.1615	23.668	23.5403
	mirDB	95	RHOQ	collagen, type II, alpha 1	13.9986	13.4377	19.0065	22.7414	11.776	14.5825	13.4734	10.2496	13.8142	14.0254	11.4094	12.8923	10.2039	8.57365	15.2894	13.7134
	mirDB	95	COL2A1	cadherin 9, type 2 (T1-cadherin)	0.0568943	0.0546284	0.0860469	0.044215	0.0126409	0	0	0	0	0.0303562	0.0101772	0	0.0325764	0	0.0424421	0
	mirDB	94	CDH9	programmed cell death 7	0	0	0	0	0	0	0	0	0	0	0	0	0	0	0	0
	mirDB	93	PDCD7	solute carrier family 4 (sodium bicarbonate cotransporter), member 4	2.32098	2.93059	1.33459	2.51019	2.45197	1.98892	2.36692	2.16422	2.23782	1.46098	1.68005	2.43273	2.26585	2.82134	2.23862	1.9884
	mirDB	93	SLC4A4	zinc finger, matrin-type 5	#N/A	#N/A	#N/A	#N/A	#N/A	#N/A	#N/A	#N/A	#N/A	#N/A	#N/A	#N/A	#N/A	#N/A	#N/A	#N/A
	mirDB	93	ZMAT5	synemin, intermediate filament protein	10.796	9.52673	9.69156	5.27158	3.06885	2.86498	6.80659	8.72179	6.24308	2.70559	5.22951	3.56894	6.31102	6.11201	4.74307	3.03983
	mirDB	93	SYNM	glutamate receptor, ionotropic, kainate 2	0.455898	0.421502	0.527175	5.95902	0.88328	1.60045	0.757996	1.13539	1.47775	1.48649	1.70594	1.75708	1.24079	3.87292	2.94798	1.56599
	mirDB	93	GRIK2	required for meiotic nuclear division 5 homolog A (S. cerevisiae)	0	0	0	0	0	0	0	0	0	0	0	0	0	0	0	0
	mirDB	93	RMND5A	syndecan 3	6.13183	5.23561	4.09735	6.2579	5.60719	6.94499	5.85999	6.25921	6.81191	6.42007	7.16575	8.20711	3.90704	6.32199	5.10378	3.53426
	mirDB	92	SDC3	phospholipase D1, phosphatidylcholine-specific	5.42476	4.93247	6.27587	7.20308	7.00035	10.52	10.9687	7.52094	8.69334	9.32735	7.36384	7.36503	4.3044	4.69393	13.3891	7.22961
	mirDB	91	PLD1	leucine zipper protein 1	5.29188	13.1114	7.73005	6.69225	17.7317	16.9929	16.8702	15.6724	9.46301	16.3356	19.6618	19.2122	11.4828	15.6704	14.6552	9.1093
	mirDB	90	LUZP1	sphingomyelin synthase 1	#N/A	#N/A	#N/A	#N/A	#N/A	#N/A	#N/A	#N/A	#N/A	#N/A	#N/A	#N/A	#N/A	#N/A	#N/A	#N/A
	mirDB	89	SGMS1	single-stranded DNA binding protein 2	14.1671	9.83212	11.5302	21.6516	9.19345	9.6918	9.1488	7.64912	7.92198	8.95649	9.26548	9.53872	6.16057	10.3218	10.5531	12.4247
	mirDB	89	SSBP2	forkhead box P2	20.5735	16.2769	16.7212	12.4594	11.2888	11.9807	13.337	13.2651	10.6552	14.0155	12.2309	10.502	22.1439	8.67693	13.2836	15.5419
	mirDB	89	FOXP2	immunoglobulin-like domain containing receptor 2	0.73318	1.25606	0.985877	1.42509	0.399925	0.880033	0.469325	0.609458	0.254137	0.332415	0.231422	0.338179	0.288128	0.224094	0.201256	0.184395
	mirDB	89	ILDR2	mediator complex subunit 13	0.721193	0.735459	0.940666	1.27609	1.40641	2.53578	1.83897	0.936984	1.68829	1.43952	1.36357	1.95824	0.214633	0.789209	1.14101	1.20065
	mirDB	88	MED13	claudin 16	4.32146	5.23069	3.16315	4.81955	4.80354	5.4104	5.32366	4.6932	3.36032	4.38561	5.41767	4.81768	1.08284	3.29822	1.56738	1.40041
	mirDB	86	CLDN16	coiled-coil domain containing 77	0.806104	0.601446	0.341273	0.616075	0.800009	0.265046	0.547875	0.468957	0.507817	0.395789	0.632692	0.405485	0.340072	0.664936	0.0845318	0.176703
	mirDB	86	CCDC77	IKAROS family zinc finger 4 (Eos)	2.96042	4.6602	4.30372	5.12082	3.86985	3.70129	4.46914	4.34472	3.80267	5.21997	3.44513	3.71535	3.15898	2.94377	4.14136	3.93317
	mirDB	86	IKZF4	B melanoma antigen family, member 4	0.547585	0.770912	0.635493	1.10339	0.691309	0.944322	0.260663	0.492552	0.818971	1.75006	1.26863	0.75989	0.452245	0.63832	0.512734	0.468206
	mirDB	85	BAGE4	B melanoma antigen family, member 5	#N/A	#N/A	#N/A	#N/A	#N/A	#N/A	#N/A	#N/A	#N/A	#N/A	#N/A	#N/A	#N/A	#N/A	#N/A	#N/A
	mirDB	84	BAGE5	karyopherin alpha 3 (importin alpha 4)	#N/A	#N/A	#N/A	#N/A	#N/A	#N/A	#N/A	#N/A	#N/A	#N/A	#N/A	#N/A	#N/A	#N/A	#N/A	#N/A
	mirDB	84	KPNA3	dedicator of cytokinesis 5	10.6825	9.41385	12.6323	11.0138	6.24742	7.51348	8.45616	6.42309	6.52263	7.90481	8.59302	8.30588	4.31775	6.56287	8.99387	7.88852
	mirDB	84	DOCK5	RAB27A, member RAS oncogene family	5.24624	5.49551	3.23542	4.39902	6.53824	6.87708	5.3948	4.90033	3.96719	4.33536	6.32972	6.31494	1.89625	3.25081	2.70579	2.24596
	mirDB	84	RAB27A	family with sequence similarity 91, member A1	3.57717	1.75972	3.14599	3.60627	1.8435	1.71896	2.15067	1.24908	2.34119	0.891523	1.05248	1.41184	0.8705	4.93846	1.81846	3.16669
	mirDB	84	FAM91A1	calcium channel, voltage-dependent, L type, alpha 1D subunit	13.649	14.3303	11.5436	16.5608	12.7947	13.5354	12.5705	12.2855	10.4109	12.0686	15.9794	13.6455	9.18251	11.4619	8.11184	8.48744
	mirDB	83	CACNA1D	excision repair cross-complementation group 6	0.00777067	0.029869	0	1.227	0.272828	0.0304019	0.0238028	0.0321309	0.0795104	0.190992	0.234404	0.168916	0.0441071	0.071259	0.0217503	0.00766711
	mirDB	83	ERCC6	K(lysine) acetyltransferase 6B	4.83832	4.61754	3.34159	4.64353	4.60917	3.97442	3.77259	3.79753	2.80771	3.69542	3.82193	3.53621	1.91024	3.48616	3.00192	1.90488
	mirDB	83	KAT6B	voltage-dependent anion channel 2	2.30513	3.58326	3.79073	3.79309	3.27593	4.94716	3.6051	3.51963	3.47823	4.26052	3.71416	4.09827	1.80725	2.59792	4.45585	3.99306
	mirDB	83	VDAC2	transmembrane protein 200B	157.154	134.912	137.747	134.005	77.6323	74.1888	91.6748	106.272	100.993	87.2764	95.5163	78.3724	125.825	60.9389	100.917	105.968
	mirDB	82	TMEM200B	dual specificity phosphatase 3	#N/A	#N/A	#N/A	#N/A	#N/A	#N/A	#N/A	#N/A	#N/A	#N/A	#N/A	#N/A	#N/A	#N/A	#N/A	#N/A
	mirDB	82	DUSP3	karyopherin alpha 5 (importin alpha 6)	12.8608	13.5171	9.16415	12.3863	8.82457	7.72936	9.71283	6.62896	8.78968	7.43137	5.40109	11.0789	5.47245	8.59721	5.36741	8.77923
	mirDB	82	KPNA5	multimerin 1	1.36015	2.98916	0.915952	1.95414	1.43535	0.953952	1.2779	0.594321	0.702519	0.699122	1.24403	1.03661	0.307002	0.658736	0.201072	0.21188
	mirDB	82	MMRN1	laeverin	0.151124	0.0660383	0.0780635	0.147161	0.137601	0.0407467	0.168208	0.11364	0.102264	0.0367069	0.0369168	0.0622353	0.0131308	0.529144	0	0
	mirDB	82	AQPEP	WAP four-disulfide core domain 8	#N/A	#N/A	#N/A	#N/A	#N/A	#N/A	#N/A	#N/A	#N/A	#N/A	#N/A	#N/A	#N/A	#N/A	#N/A	#N/A
	mirDB	81	WFDC8	POZ (BTB) and AT hook containing zinc finger 1	0	0	0	0	0	0	0	0	0	0	0	0	0	0	0	0
	mirDB	81	PATZ1	chemokine (C motif) ligand 1	1.17274	2.96605	3.6254	4.96202	3.13548	3.45968	2.97674	3.12041	3.23398	3.05295	2.59693	3.18351	2.21153	2.04613	3.72398	3.33014
	mirDB	80	XCL1	immunoglobulin superfamily, member 3	#N/A	#N/A	#N/A	#N/A	#N/A	#N/A	#N/A	#N/A	#N/A	#N/A	#N/A	#N/A	#N/A	#N/A	#N/A	#N/A
	mirDB	80	IGSF3		1.16927	1.79185	2.04294	2.56598	2.1571	3.11823	2.03172	1.85198	2.25209	3.30582	2.37992	3.3711	1.62603	1.85997	2.73346	3.079
miR-154-5p	Tools	Score	Targe Gene	Gene Description	45d	45d	45d	45d	4mo	4mo	4mo	4mo	6mo	6mo	6mo	6mo	10mo	10mo	10mo	10mo
	IPA	High (predicted)	ANGPTL2		4.78762	5.29791	10.7112	5.57297	17.1451	21.4967	15.1601	17.3475	17.3612	21.6855	13.4576	15.4357	9.53894	9.75556	17.8297	17.0568
	IPA	High (predicted)	CENPQ		4.49162	7.83104	8.17533	6.99733	3.24539	4.24478	5.22553	2.90196	3.2702	3.8664	3.47894	3.03516	2.46682	1.75393	3.38991	3.6197
	IPA	High (predicted)	CISD3		7.89421	6.40027	7.02625	7.59753	4.41569	2.65091	5.09391	4.57604	8.25731	3.15065	7.04353	3.56874	11.082	5.75628	6.75207	6.84207
	IPA	High (predicted)	CUL2	HIF1α Signaling,Protein Ubiquitination Pathway,Renal Cell Carcinoma Signaling	8.28002	11.1867	11.6123	13.4874	7.55121	8.62792	8.24394	7.53747	8.68038	9.13485	9.62781	8.90087	7.59559	8.44281	9.64429	8.47443
	IPA	High (predicted)	CYP1B1	Acetone Degradation I (to Methylglyoxal),Aryl Hydrocarbon Receptor Signaling,Bupropion Degradation,Estrogen Biosynthesis,Melatonin Degradation I,Nicotine Degradation II,Nicotine Degradation III,Superpathway of Melatonin Degradation,Xenobiotic Metabolism Signaling	12.7301	55.6215	12.2801	7.91762	27.5874	29.9381	34.8636	25.3168	13.7343	27.0205	28.7132	23.6964	19.8007	14.235	15.4229	16.8107
	IPA	High (predicted)	E2F5	Breast Cancer Regulation by Stathmin1,Cell Cycle Regulation by BTG Family Proteins,Cell Cycle: G1/S Checkpoint Regulation,Chronic Myeloid Leukemia Signaling,Cyclins and Cell Cycle Regulation,Estrogen-mediated S-phase Entry,Glioblastoma Multiforme Signaling,Glioma Signaling,Molecular Mechanisms of Cancer,Pancreatic Adenocarcinoma Signaling,Role of BRCA1 in DNA Damage Response,Role of CHK Proteins …	3.52021	4.82567	5.61454	8.55222	4.13609	4.34193	3.91033	4.98034	6.6756	5.40108	4.68382	6.08869	4.8427	3.3692	5.96821	6.51134
	IPA	High (predicted)	GABRG2	GABA Receptor Signaling,Neuroinflammation Signaling Pathway	0	0	0	0	0	0	0	0	0	0.0174224	0	0	0	0	0	0
	IPA	High (predicted)	GALNT7		14.1304	17.81	13.5876	14.5419	17.6774	11.4712	15.4654	7.55293	10.9529	10.6284	12.7159	13.0551	4.90611	7.4971	11.0556	9.87319
	IPA	High (predicted)	HDHD2		2.62946	2.65934	6.14958	7.75346	4.04338	5.60934	3.11601	2.37398	3.94708	3.58562	4.84712	3.60281	7.43043	5.42495	4.68204	4.41666
	IPA	High (predicted)	JAM3	Agranulocyte Adhesion and Diapedesis,Granulocyte Adhesion and Diapedesis,Leukocyte Extravasation Signaling,Sertoli Cell-Sertoli Cell Junction Signaling,Tight Junction Signaling	10.8862	7.90798	10.7283	16.628	8.15667	14.5755	16.491	9.10163	9.30911	13.8269	8.25584	11.8269	2.73334	7.34656	10.5492	11.8895
	IPA	High (predicted)	LIN9		2.77816	2.44325	2.14774	2.55826	1.65258	2.76376	1.29816	1.29532	1.97622	1.73435	2.02734	1.78474	0.768837	0.915106	1.20857	1.21357
	IPA	High (predicted)	LZIC		15.3167	18.4189	17.4617	12.7126	16.1353	14.7685	15.8796	15.3981	21.1456	16.3629	18.9829	18.4775	19.417	14.6065	17.094	14.8111
	IPA	High (predicted)	MINDY2		3.59025	4.07061	2.70366	4.13538	2.75925	3.53766	2.41169	3.8178	3.05261	2.93163	3.97872	3.80407	1.10857	2.86706	1.82757	1.55505
	IPA	High (predicted)	NCEH1		3.2694	3.6132	2.02141	2.5163	4.19609	6.79545	7.47736	5.87386	3.29634	4.17317	6.47404	4.16982	2.68812	2.87789	4.13614	2.98106
	IPA	High (predicted)	PAPOLG		1.65293	3.86367	3.19777	2.54123	3.62721	3.05084	3.27482	3.10137	3.0823	3.15086	3.78641	3.33843	2.01077	1.82623	3.13449	2.0326
	IPA	High (predicted)	PCNA	BER pathway,Cell Cycle Control of Chromosomal Replication,GADD45 Signaling,Mismatch Repair in Eukaryotes,p53 Signaling,Role of CHK Proteins in Cell Cycle Checkpoint Control,Sumoylation Pathway	67.3399	69.0877	59.0597	54.0075	27.8264	33.3945	33.5763	34.9616	34.3869	33.276	33.0501	31.8564	24.6499	19.0249	29.2603	28.2309
	IPA	High (predicted)	PEX5L		0	0	0	0	0	0	0	0	0	0	0.0489612	0	0	0	0	0
	IPA	High (predicted)	RAD9B		0.194571	0.448228	0.0368926	0.721145	0.47688	0.345694	0.436628	0.202023	0.545896	0.276318	0.311946	0.422631	0.0741535	0.214955	0.145802	0.191959
	IPA	High (predicted)	RAG2	B Cell Development,Primary Immunodeficiency Signaling	0	0.143847	0	0	0.0667492	0.207093	0.0917165	0.155353	0.111907	0.0798614	0.213877	0.0271215	0	0.0551044	0	0.206973
	IPA	High (predicted)	RHEBL1		0	0	0.109399	0.225993	0	0	0	0	0	0	0.201521	0.10377	0	0	0.108548	0.226054
	IPA	High (predicted)	SULT1E1	Chondroitin Sulfate Biosynthesis,Chondroitin Sulfate Biosynthesis (Late Stages),Dermatan Sulfate Biosynthesis,Dermatan Sulfate Biosynthesis (Late Stages),Dopamine Degradation,Heparan Sulfate Biosynthesis,Heparan Sulfate Biosynthesis (Late Stages),LPS/IL-1 Mediated Inhibition of RXR Function,Melatonin Degradation I,Serotonin Degradation,Superpathway of Melatonin Degradation,Thyroid Hormone Metabol…	0.461236	0.398418	0.043757	0.135102	3.9921	8.39505	6.60494	15.0796	8.94214	7.69858	15.6875	3.57629	1.01021	13.3626	0.605498	2.31309
	IPA	High (predicted)	TADA1		2.03106	3.411	6.42902	6.62026	4.78047	4.89941	3.85502	3.64257	3.60071	4.15015	3.50703	4.69833	3.65055	3.38542	3.86784	4.23002
	IPA	High (predicted)	TMEM100		2.31578	1.75321	4.8901	1.80452	6.67662	7.32887	11.6761	5.38887	7.76593	9.02293	5.88758	8.71971	10.3893	8.10827	15.9495	15.5077
	IPA	High (predicted)	TMX1		32.866	31.6598	27.1301	27.8002	22.9519	26.7583	25.6758	23.3931	24.9176	33.9606	28.1687	31.7196	24.8017	23.846	23.9415	28.366
	IPA	High (predicted)	VSIG1		0.0539017	0	0.15352	0.0526885	0.120177	0.0531934	0.0549725	0.0561068	0.101127	0.0955631	0.0957725	0.0975796	0.0512994	0.149222	0.101204	0.106352
	IPA	High (predicted)	WAC		15.666	17.7381	19.9921	22.5265	17.9862	19.8333	17.8023	17.771	21.6272	20.9374	19.8153	20.48	13.9167	13.582	19.7826	20.1343
	IPA	High (predicted)	ZCCHC7		4.16477	4.98995	6.52656	5.91861	3.66181	4.51311	4.98321	4.64352	5.11702	6.22986	4.49638	4.67592	4.35844	4.06005	5.59603	4.07806
	mirDB	100	FAM63B	family with sequence similarity 63, member B	#N/A	#N/A	#N/A	#N/A	#N/A	#N/A	#N/A	#N/A	#N/A	#N/A	#N/A	#N/A	#N/A	#N/A	#N/A	#N/A
	mirDB	98	E2F5	E2F transcription factor 5, p130-binding	3.52021	4.82567	5.61454	8.55222	4.13609	4.34193	3.91033	4.98034	6.6756	5.40108	4.68382	6.08869	4.8427	3.3692	5.96821	6.51134
	mirDB	98	DOCK1	dedicator of cytokinesis 1	#N/A	#N/A	#N/A	#N/A	#N/A	#N/A	#N/A	#N/A	#N/A	#N/A	#N/A	#N/A	#N/A	#N/A	#N/A	#N/A
	mirDB	97	PLAGL2	pleiomorphic adenoma gene-like 2	7.70591	6.4179	4.28717	4.71289	3.14158	2.95161	2.40593	1.84457	2.49032	2.75711	2.42317	3.20927	1.59466	2.14712	2.3063	2.60148
	mirDB	97	TMEM65	transmembrane protein 65	#N/A	#N/A	#N/A	#N/A	#N/A	#N/A	#N/A	#N/A	#N/A	#N/A	#N/A	#N/A	#N/A	#N/A	#N/A	#N/A
	mirDB	96	TMEM108	transmembrane protein 108	0.02947	0.0565808	0	0.947231	0	0.14546	0.0901894	0.0305505	0.0275079	0.157069	0.236624	0.080009	0.0561964	0.108365	0.441051	0.174451
	mirDB	94	HECTD4	HECT domain containing E3 ubiquitin protein ligase 4	2.8096	4.22583	2.96364	2.94389	5.60333	6.32219	4.46697	4.35272	4.10619	7.49969	7.56706	8.60366	2.02189	3.60401	3.44546	3.43731
	mirDB	93	CUL2	cullin 2	8.28002	11.1867	11.6123	13.4874	7.55121	8.62792	8.24394	7.53747	8.68038	9.13485	9.62781	8.90087	7.59559	8.44281	9.64429	8.47443
	mirDB	92	PCNA	proliferating cell nuclear antigen	67.3399	69.0877	59.0597	54.0075	27.8264	33.3945	33.5763	34.9616	34.3869	33.276	33.0501	31.8564	24.6499	19.0249	29.2603	28.2309
	mirDB	92	HDHD2	haloacid dehalogenase-like hydrolase domain containing 2	2.62946	2.65934	6.14958	7.75346	4.04338	5.60934	3.11601	2.37398	3.94708	3.58562	4.84712	3.60281	7.43043	5.42495	4.68204	4.41666
	mirDB	91	CHM	choroideremia (Rab escort protein 1)	4.70122	4.93921	4.72289	4.44468	3.20932	4.48812	4.2306	4.01811	2.58356	4.61231	4.02118	4.17396	1.75584	3.52268	2.77651	1.88158
	mirDB	91	LYVE1	lymphatic vessel endothelial hyaluronan receptor 1	1.56062	3.1617	4.22691	14.8114	1.5467	7.24384	3.77258	3.43166	2.2791	7.47824	2.97631	3.92405	2.8047	3.46912	6.40663	7.01365
	mirDB	90	TADA1	transcriptional adaptor 1	2.03106	3.411	6.42902	6.62026	4.78047	4.89941	3.85502	3.64257	3.60071	4.15015	3.50703	4.69833	3.65055	3.38542	3.86784	4.23002
	mirDB	89	PPP1CC	protein phosphatase 1, catalytic subunit, gamma isozyme	46.3254	44.8132	46.8524	43.9355	30.3672	37.1326	33.2345	31.0618	33.7358	34.8945	37.458	42.8726	25.5028	24.4974	41.197	39.9086
	mirDB	88	UST	uronyl-2-sulfotransferase	4.51484	3.28019	4.65832	3.78863	1.9422	3.18206	1.71006	1.27786	3.21363	2.79903	3.8321	2.62737	2.20808	5.72327	4.24512	4.7084
	mirDB	87	DTWD2	DTW domain containing 2	1.48524	1.29976	1.16011	1.66282	1.07087	1.07788	0.935678	1.04404	0.94054	1.12396	1.36069	1.30473	0.665698	0.764687	1.26936	1.37909
	mirDB	87	C12orf29	chromosome 12 open reading frame 29	2.8324	5.49891	4.69542	5.03101	3.96728	3.96463	5.50793	4.19083	3.22097	5.24983	4.55508	6.26102	3.69541	3.59303	4.76994	5.39336
	mirDB	87	HNRNPR	heterogeneous nuclear ribonucleoprotein R	37.9011	40.5427	39.3319	37.2893	26.9661	29.8067	32.4085	28.3717	32.7132	31.712	30.6905	31.1982	24.0629	20.8504	32.5224	30.9891
	mirDB	84	SOS2	son of sevenless homolog 2 (Drosophila)	3.01037	4.05269	3.64844	3.39621	5.06471	4.92354	6.06925	4.62881	4.22265	5.04398	5.55585	5.12014	2.92371	3.02462	4.19254	3.58262
	mirDB	84	VPS4B	vacuolar protein sorting 4 homolog B (S. cerevisiae)	13.8538	16.6315	14.3271	16.9723	15.4335	13.2225	13.3528	14.4223	14.4293	15.6172	16.7948	16.0269	13.164	12.6475	14.2621	15.927
	mirDB	84	SOCS5	suppressor of cytokine signaling 5	3.79411	5.0163	5.29216	6.35095	6.17997	6.46567	5.44021	5.08888	4.61656	7.309	6.69863	7.45062	3.88869	6.58736	5.99864	4.73198
	mirDB	84	SALL1	spalt-like transcription factor 1	0.250264	0.52065	0.788772	0.496294	1.50836	1.57537	1.92577	1.17456	1.51256	1.33602	1.53072	1.53795	0.467948	1.64389	1.69239	1.55357
	mirDB	83	ZNF7	zinc finger protein 7	#N/A	#N/A	#N/A	#N/A	#N/A	#N/A	#N/A	#N/A	#N/A	#N/A	#N/A	#N/A	#N/A	#N/A	#N/A	#N/A
	mirDB	83	LIN9	lin-9 homolog (C. elegans)	2.77816	2.44325	2.14774	2.55826	1.65258	2.76376	1.29816	1.29532	1.97622	1.73435	2.02734	1.78474	0.768837	0.915106	1.20857	1.21357
	mirDB	83	PIWIL1	piwi-like RNA-mediated gene silencing 1	0	0	0	0.0772507	0	0.0980187	0	0	0	0	0.0177438	0	0	0.0546773	0	0
	mirDB	82	ABI1	abl-interactor 1	22.0978	22.8215	20.9539	27.9069	25.8194	24.1089	23.3739	22.723	26.7874	26.8435	26.1212	27.6632	24.1621	18.6927	29.7515	28.2527
	mirDB	82	ITGA6	integrin, alpha 6	58.3117	26.9163	27.1073	24.534	19.4921	25.597	23.8475	19.4577	14.4893	20.5876	18.3715	14.6992	10.614	16.8211	13.8751	12.0893
	mirDB	82	NPEPPS	aminopeptidase puromycin sensitive	24.0755	28.3502	29.3608	29.3605	20.3832	21.7221	18.6808	19.0832	18.9355	22.2317	20.0661	20.2756	17.2718	15.6865	21.6286	23.017
	mirDB	82	HSD17B13	hydroxysteroid (17-beta) dehydrogenase 13	0.259002	0.434929	0.738426	0.253575	0.144433	0	0	0	0.0608754	0	0.516755	0.351691	0.0615749	0.119707	0	0
	mirDB	81	DEFB118	defensin, beta 118	#N/A	#N/A	#N/A	#N/A	#N/A	#N/A	#N/A	#N/A	#N/A	#N/A	#N/A	#N/A	#N/A	#N/A	#N/A	#N/A
miR-1247-3p	Tools	Score	Targe Gene	Gene Description	45d	45d	45d	45d	4mo	4mo	4mo	4mo	6mo	6mo	6mo	6mo	10mo	10mo	10mo	10mo
	IPA	High (predicted)	ACKR3		2.78705	11.2542	9.03513	14.2357	2.75506	6.17559	4.18324	4.21382	4.09323	6.06064	3.78495	3.90305	6.2565	9.55769	16.3371	12.2432
	IPA	High (predicted)	ACOX3	LPS/IL-1 Mediated Inhibition of RXR Function	2.58127	4.25523	3.46884	3.24904	2.52573	4.11844	3.61748	2.02606	2.18886	2.13143	2.9792	3.02019	2.21308	1.60506	2.53514	2.49527
	IPA	High (predicted)	ADAM15	Axonal Guidance Signaling	3.79075	2.09892	3.89119	8.0766	4.15271	5.50498	4.52221	3.77825	4.80224	4.97478	3.97886	4.70073	4.59279	4.38177	5.54547	6.35217
	IPA	High (predicted)	AGFG2		5.0845	3.98091	5.80979	4.64618	8.86955	8.25903	8.1451	10.8844	7.40222	11.5488	10.452	9.56435	9.43261	8.35873	8.80577	7.83555
	IPA	High (predicted)	AP2A2		24.4355	21.3806	27.2239	29.0712	13.5935	14.7162	16.5228	14.3977	14.2493	15.0721	15.9422	14.9312	14.4474	15.073	17.7843	19.8349
	IPA	High (predicted)	BANP		2.32626	2.28782	3.03674	3.08687	1.69935	2.5973	1.32258	2.69218	1.60466	2.43725	2.24212	2.20891	1.88951	1.47439	2.53591	2.67127
	IPA	High (predicted)	C14orf180		0	0	0	0	0	0.187819	0	0.40667	0.18385	0	0	0.346336	0	0	0.548924	0.188373
	IPA	High (predicted)	C19orf68	Clathrin-mediated Endocytosis Signaling,CTLA4 Signaling in Cytotoxic T Lymphocytes,GABA Receptor Signaling,Huntington's Disease Signaling,Lipid Antigen Presentation by CD1,PPARα/RXRα Activation,Virus Entry via Endocytic Pathways	0	0.22282	0.299543	0.205254	0.258362	0.208306	0.387458	0.262104	0.27525	0.206311	0.207356	0.343668	0.181164	0.116223	0.453355	0.312251
	IPA	High (predicted)	CALML4		2.35221	3.11528	3.74191	22.966	7.2601	7.17867	4.2241	5.76866	8.71823	5.13766	5.12371	6.08591	7.21847	5.63252	10.8185	8.94909
	IPA	High (predicted)	CCDC96		0.0804835	0.231756	0.152624	0.15703	0.0896686	0	0.205235	0.125377	0.150579	0.17857	0.215009	0	0.0766756	0	0	0.119104
	IPA	High (predicted)	CD7		0	0	0.0952024	0	0	0.492373	0.203567	0.104738	0.378196	0.176334	0.616085	0.452067	0.473539	1.2065	0.660659	0.196983
	IPA	High (predicted)	CLPP		29.5958	33.6412	34.4937	32.7773	25.8983	22.1247	29.2568	27.092	31.4855	27.3116	26.5361	24.6785	44.0142	22.7593	31.5042	27.8824
	IPA	High (predicted)	CLUH		9.36624	9.97525	10.7683	8.90763	4.58318	6.55892	5.17804	5.26068	3.94293	4.96344	5.81214	5.38557	4.12174	6.15204	5.20064	4.5485
	IPA	High (predicted)	CTU2		7.13019	7.88331	8.45731	8.11769	7.06961	8.13304	7.12078	7.47883	8.41114	9.19601	7.51663	6.99365	8.71522	5.94422	8.53006	7.7711
	IPA	High (predicted)	DAPK3		24.4699	17.7113	14.0187	14.5397	13.4756	14.1219	12.7644	12.3745	16.9244	12.191	13.7707	11.4701	13.8966	8.21987	16.5396	15.9239
	IPA	High (predicted)	DOT1L		12.7704	5.91055	4.62797	4.34395	6.10325	7.00018	4.8529	4.43381	4.04296	5.4523	4.56202	4.75639	3.33519	3.96356	5.53049	5.14212
	IPA	High (predicted)	DVL1	NRF2-mediated Oxidative Stress Response	4.28948	4.36008	5.57599	7.67168	8.33547	10.6556	7.60773	8.68799	8.29322	10.1372	10.4701	11.1888	9.33004	6.90556	9.77955	9.34919
	IPA	High (predicted)	EPHB2		0.0361347	0.0173465	0.0341908	0.737876	0.402202	1.05246	0.663594	0.271066	0.403812	0.498009	0.61372	0.490469	0.17241	0.281851	0.742341	0.570429
	IPA	High (predicted)	EPN2		7.10069	6.89119	5.91527	5.78357	13.2261	13.3921	11.6906	10.7485	10.2669	11.8178	11.8388	13.139	6.96408	6.3877	10.7951	11.8236
	IPA	High (predicted)	ETS2		20.0985	3.64212	4.19148	6.95745	4.64598	7.86095	7.86841	5.56603	5.93084	7.47439	5.82823	7.5102	5.50136	25.6933	7.42414	9.83199
	IPA	High (predicted)	FAM129C		0.571821	0.97457	0.929	1.22857	0.857913	0.656601	1.42253	1.85266	1.2759	1.99975	0.811296	0.443578	0.83415	0.644226	0.764728	0.483557
	IPA	High (predicted)	FAM20C	3-phosphoinositide Biosynthesis,3-phosphoinositide Degradation,D-myo-inositol (1,4,5,6)-Tetrakisphosphate Biosynthesis,D-myo-inositol (3,4,5,6)-tetrakisphosphate Biosynthesis,D-myo-inositol-5-phosphate Metabolism,Sirtuin Signaling Pathway,Superpathway of Inositol Phosphate Compounds	3.53497	2.71421	3.48806	8.46884	4.35978	8.34216	4.95148	6.58306	9.80197	7.1487	7.3782	6.22843	12.3869	14.5986	9.45941	11.1133
	IPA	High (predicted)	FAM219A	Agrin Interactions at Neuromuscular Junction,Basal Cell Carcinoma Signaling,Colorectal Cancer Metastasis Signaling,Factors Promoting Cardiogenesis in Vertebrates,Human Embryonic Stem Cell Pluripotency,Molecular Mechanisms of Cancer,Mouse Embryonic Stem Cell Pluripotency,Ovarian Cancer Signaling,PCP pathway,Regulation of the Epithelial-Mesenchymal Transition Pathway,Role of Macrophages, Fibroblast…	2.86731	4.63753	4.29647	1.06773	5.41615	2.81829	4.74484	2.66305	3.95587	5.49714	3.74615	5.35473	4.05955	4.04032	4.10878	3.7079
	IPA	High (predicted)	FOXK1		2.86058	7.55941	5.89963	7.87179	5.1353	6.54443	5.18378	5.96998	5.81638	6.66415	6.99059	6.38075	4.8116	3.83874	5.1028	4.84758
	IPA	High (predicted)	GATA2		10.7373	35.7373	14.7701	14.5717	9.50025	18.0612	13.7508	15.3022	18.4986	13.5446	15.1194	15.0754	13.072	11.1997	11.7712	13.2993
	IPA	High (predicted)	GLP1R	Axonal Guidance Signaling,Clathrin-mediated Endocytosis Signaling,Ephrin B Signaling,Ephrin Receptor Signaling	0	0.0393936	0	0.0400426	0.0457273	0	0	0.0426289	0.230397	0.0364216	0.328881	0.111436	0	0.151189	0	0.0404906
	IPA	High (predicted)	GNA11		9.63516	7.94203	7.80452	9.7918	7.64528	8.71526	10.3926	7.33878	8.64677	9.68446	9.20588	11.6293	8.92965	7.47564	8.3012	11.5159
	IPA	High (predicted)	GNAQ		25.5594	23.9413	20.6727	24.4105	19.0176	22.9918	17.8722	14.5065	14.8295	17.5093	21.5892	20.0225	6.82144	20.2904	9.26131	5.79574
	IPA	High (predicted)	GRB7	Epithelial Adherens Junction Signaling,Germ Cell-Sertoli Cell Junction Signaling,Sertoli Cell-Sertoli Cell Junction Signaling	5.5153	16.517	10.3892	10.2989	23.6149	18.5824	18.3437	21.7018	25.2809	19.5617	23.3505	21.2805	25.5618	11.6343	18.3748	15.9982
	IPA	High (predicted)	HSD3B7	ERK/MAPK Signaling,HGF Signaling,Role of Oct4 in Mammalian Embryonic Stem Cell Pluripotency,Telomerase Signaling	5.87803	5.89756	6.82312	8.40907	6.3143	6.90825	5.88583	5.83992	7.06729	6.48985	7.26396	5.94934	7.1202	6.31139	6.16989	10.069
	IPA	High (predicted)	JMJD4		5.75557	5.58187	7.9693	7.78903	6.69134	9.60663	6.30655	6.95558	8.16836	6.12953	7.38858	6.8174	11.8813	5.88302	6.67506	8.81892
	IPA	High (predicted)	KDM6A		3.73991	4.87173	5.63734	4.98311	6.7118	4.46591	5.96902	5.80738	4.00153	4.46647	4.52757	6.28912	4.42583	4.14623	3.67519	4.8764
	IPA	High (predicted)	KDSR		5.20442	9.08189	5.97041	5.63681	11.4421	8.49853	9.98902	7.62508	8.06684	10.3652	11.488	11.391	7.79378	10.2932	7.89837	8.54182
	IPA	High (predicted)	KIF18B		1.68861	1.84022	1.77128	1.24344	0.889147	0.901134	0.977758	0.401705	0.85085	0.446195	0.489192	0.454289	0.11638	0.481972	0.598147	0.405253
	IPA	High (predicted)	KIF26A		0.985597	2.18607	2.30376	0.842764	3.0822	4.37396	3.36709	3.38196	2.84566	3.50696	2.65845	2.697	1.40426	1.54631	2.85314	2.36166
	IPA	High (predicted)	KMT5A		15.2964	25.5681	21.2243	20.2698	22.5552	19.8284	21.8066	19.7153	23.4992	21.5795	22.4417	20.2485	17.1052	16.3507	17.9476	18.0366
	IPA	High (predicted)	LRRC4		1.2013	2.52611	2.7903	0.89137	3.85392	4.03773	4.90194	3.36491	2.69602	4.87858	3.13912	3.26141	1.03636	1.26192	2.88907	3.72493
	IPA	High (predicted)	MBD3		17.5896	16.3703	22.5027	22.8664	15.5337	16.8329	12.0741	12.3668	17.8541	15.7802	12.3676	12.4397	12.5449	9.01124	15.3572	13.4665
	IPA	High (predicted)	MDM4		3.11535	5.35305	2.73461	3.52599	5.95575	4.85931	5.06086	3.7136	3.34483	3.89183	5.24174	4.73402	1.35591	2.79709	0.900593	0.986564
	IPA	High (predicted)	MYCBP2		8.81569	9.45585	8.74338	9.25414	8.64379	8.59236	7.52572	6.50146	6.30939	7.44086	7.15908	7.99634	3.80143	5.63253	4.77684	4.68276
	IPA	High (predicted)	NAXD	Thrombin Signaling	19.2197	32.2908	24.5365	25.9838	27.9224	26.7431	28.9984	28.4317	25.6291	28.5765	31.5815	27.222	33.797	24.8117	28.8294	30.0258
	IPA	High (predicted)	NFAM1		0	0.083508	0	0.256515	0.194359	0.171736	0.266244	0.182233	0.164429	0.230847	0.153793	0.236447	0.413217	0.484491	0.328499	0.0858686
	IPA	High (predicted)	NRP1		6.96603	12.2364	13.4881	12.9161	17.407	20.4023	24.1895	15.033	15.5066	22.6017	17.7461	24.5363	4.45589	12.6625	14.0666	11.2597
	IPA	High (predicted)	NRP2	cAMP-mediated signaling,G-Protein Coupled Receptor Signaling,GPCR-Mediated Integration of Enteroendocrine Signaling Exemplified by an L Cell,Gαs Signaling	5.87826	3.34636	6.45735	7.08871	1.75941	2.21376	1.87697	1.41187	1.01645	2.24986	1.61982	1.27448	0.411559	1.38401	1.31453	1.26205
	IPA	High (predicted)	NTN1	Androgen Signaling,Axonal Guidance Signaling,Cardiac Hypertrophy Signaling,CREB Signaling in Neurons,CXCR4 Signaling,Endothelin-1 Signaling,Ephrin B Signaling,Ephrin Receptor Signaling,G Beta Gamma Signaling,G-Protein Coupled Receptor Signaling,GNRH Signaling,GPCR-Mediated Integration of Enteroendocrine Signaling Exemplified by an L Cell,GPCR-Mediated Nutrient Sensing in Enteroendocrine Cells,Gαq…	0.670707	0.27588	0.136371	0.187153	0.427142	0.425536	0.586349	0.498175	0.22443	0.382407	0.127815	0.563706	0.0912301	0.176671	0.449346	0.378106
	IPA	High (predicted)	OPRL1		0.0490945	0	0	0	0.0547182	0	0	0	0	0.0435379	0.130955	0	0.046741	0	0.0921119	0.048434
	IPA	High (predicted)	PCDH1	Androgen Signaling,Axonal Guidance Signaling,Breast Cancer Regulation by Stathmin1,Cardiac Hypertrophy Signaling,Chemokine Signaling,Cholecystokinin/Gastrin-mediated Signaling,Corticotropin Releasing Hormone Signaling,CREB Signaling in Neurons,CXCR4 Signaling,Dopamine-DARPP32 Feedback in cAMP Signaling,Endothelin-1 Signaling,eNOS Signaling,Ephrin B Signaling,Ephrin Receptor Signaling,ERK5 Signali…	7.9923	8.79427	9.93343	13.0277	7.56534	7.55649	6.61773	6.28524	5.0879	5.95045	6.68864	6.51973	3.75635	6.79391	5.24232	5.31507
	IPA	High (predicted)	PEX10		5.05898	5.21606	4.59715	5.33101	5.05513	4.46962	5.92822	6.23164	4.69555	5.41172	5.27975	5.81048	5.5245	6.15249	6.32904	5.51193
	IPA	High (predicted)	PFKFB3		4.03085	4.8816	1.14273	3.12258	3.56711	4.90833	2.95883	3.55866	5.38895	5.31699	4.53073	5.08002	5.7613	4.38639	5.60952	9.40296
	IPA	High (predicted)	PLA2G2C	Angiopoietin Signaling,Integrin Signaling,Neuregulin Signaling	0	0	0	0	0.236968	0	0	0	0.407879	0.184869	0	0	0	0	0.405887	0
	IPA	High (predicted)	PRELID3A	Androgen Biosynthesis,Bile Acid Biosynthesis, Neutral Pathway,Glucocorticoid Biosynthesis,Hepatic Cholestasis,Mineralocorticoid Biosynthesis	2.27774	4.23948	1.92168	1.58931	4.04583	1.98033	2.32096	1.83703	1.66007	2.71287	2.58395	1.69871	1.52162	1.75237	2.5453	2.37847
	IPA	High (predicted)	PTTG1IP		84.7217	97.916	80.6014	147.008	90.1241	93.8755	94.1898	85.7439	86.5102	103.894	101.838	102.271	89.4276	83.1689	89.9467	106.474
	IPA	High (predicted)	RAB36		0.169919	0.407526	0.161789	0.667412	0.379352	1.08951	0.259858	0.266692	0.401031	0.751149	0.150154	0.307688	0.322687	0.472704	0.240384	0.167615
	IPA	High (predicted)	RASL10A		0.130011	0	0.0617792	0.127291	3.11756	1.34698	1.06063	0.745699	0.794537	1.20898	0.115282	0.235384	1.48359	0.240366	1.46704	0.89779
	IPA	High (predicted)	RASL12		1.86494	0.64416	1.27726	1.02396	2.49702	4.26864	3.57497	3.03886	1.96769	2.90451	3.10376	2.49878	3.11904	1.45032	5.33875	6.32861
	IPA	High (predicted)	RCC2		12.5012	14.8519	13.6152	14.4474	10.9576	13.7706	12.464	12.0723	13.9469	14.2032	15.8257	13.222	12.7956	9.32225	14.4019	14.5965
	IPA	High (predicted)	RHOBTB2	Ceramide Biosynthesis	6.49651	7.62836	7.90348	9.25308	12.8429	11.0551	8.78781	10.1577	13.2176	11.2953	12.303	12.3301	8.50104	9.21272	11.4583	10.148
	IPA	High (predicted)	RIMS4		0	0	0	0.0692404	0	0	0	0	0	0	0.0625948	0	0	0.163444	0	0
	IPA	High (predicted)	RPS29		827.727	856.848	1024.6	1041.13	632.727	591.64	611.805	861.803	750.555	694.293	616.662	536.028	860.588	352.691	568.151	491.519
	IPA	High (predicted)	RPUSD2		1.02448	2.37927	2.81824	3.18835	2.50294	3.13175	2.79806	2.15964	2.22263	2.52387	2.1215	2.21322	2.55158	2.1278	1.97943	1.85847
	IPA	High (predicted)	RSPO1		0	0	0	0	0	0	0	0	0	0.0774896	0.0774324	0	0.166449	0.325312	0.248141	0.605334
	IPA	High (predicted)	S100Z		0	0.300909	0	0	0	0	0.319286	0	0	0.27127	0	0	0	0	0	0
	IPA	High (predicted)	SEMA6D		4.98583	16.3809	9.17268	5.05205	15.587	15.439	13.681	14.0802	9.49433	16.8579	15.2783	17.2271	7.26437	6.41515	9.16515	10.1565
	IPA	High (predicted)	SLC35C2		8.77254	13.2017	12.6266	11.0801	9.46086	10.8695	9.25642	9.38814	10.0134	8.72039	10.1764	7.20893	8.32726	4.92753	8.94668	9.59803
	IPA	High (predicted)	SLC6A7		0	0	0	0	0	0.0560191	0	0	0	0.0252061	0.0253177	0	0	0	0	0
	IPA	High (predicted)	SNX25	DNA Methylation and Transcriptional Repression Signaling	1.13392	1.03235	0.79555	1.4261	1.57775	1.38975	1.22667	1.17355	1.69371	1.65121	1.34532	1.55682	2.03329	2.67372	1.95384	1.62027
	IPA	High (predicted)	SOX15		8.0051	4.47987	3.73109	7.20395	1.30306	1.15162	1.44529	2.00626	2.36088	1.32721	1.0319	1.66093	3.72181	0.773062	2.43741	1.80964
	IPA	High (predicted)	SSTR3	ATM Signaling,Cell Cycle: G2/M DNA Damage Checkpoint Regulation,p53 Signaling	0	0	0	0	0	0.0477432	0	0	0	0	0	0	0	0	0	0
	IPA	High (predicted)	TBKBP1		0.968326	1.02261	1.39817	1.62585	1.61726	1.14721	1.48192	1.35406	1.03836	1.39851	1.03765	1.16113	0.854335	1.31201	1.38031	1.26595
	IPA	High (predicted)	TMEM201		3.88834	4.73312	3.51446	3.67175	3.20627	3.83769	3.69657	3.3233	2.85381	3.42758	3.49689	3.77397	2.37719	3.21986	3.33194	3.25064
	IPA	High (predicted)	TMEM71		0.0756223	0	0.575527	0.519093	0	0.149215	0.0771072	0.158007	0	0.200738	0.334665	0.205389	0.143711	0.0700227	0.28489	0.0745992
	IPA	High (predicted)	TRIM26	NADH Repair	2.78922	4.74391	5.05463	8.80089	2.46471	4.42942	3.06182	3.14337	2.97191	3.47386	4.27292	3.67655	3.35293	3.93024	4.25431	4.24741
	IPA	High (predicted)	TTC36		1.4582	3.81327	2.40807	49.6551	1.92726	1.43692	0.405245	0.559126	1.13681	1.16716	0.697396	0.4802	0.501875	0	0.88124	0.261477
	IPA	High (predicted)	WNT9B	Axonal Guidance Signaling,Semaphorin Signaling in Neurons,VEGF Family Ligand-Receptor Interactions	0.0597526	1.72021	0.0567591	0	2.79836	1.06133	2.74211	1.43193	1.73969	2.2765	1.16668	2.86669	1.59161	1.32457	2.58259	2.18103
	IPA	High (predicted)	ZNF346		1.16377	1.04683	1.93693	1.92497	1.70415	2.72696	3.33748	3.11399	2.48863	3.54058	2.35096	2.63392	1.2443	1.81762	1.78034	2.58308
	IPA	High (predicted)	ZNF554		0.961562	1.53834	2.26144	2.43032	1.74547	1.54677	2.07069	2.25438	2.13016	1.64418	2.98344	2.22394	1.56125	2.32668	1.83383	2.12571
	mirDB	93	BARHL1	BarH-like homeobox 1	0	0	0	0	0	0	0	0	0	0	0	0	0	0	0	0
	mirDB	83	MGAT5B	mannosyl (alpha-1,6-)-glycoprotein beta-1,6-N-acetyl-glucosaminyltransferase, isozyme B	0	0	0.0891682	0	0	0	0	0	0	0	0.0279806	0	0	0	0	0
	mirDB	82	ACVRL1	activin A receptor type II-like 1	4.25041	5.88514	5.491	3.81473	9.88892	11.8438	12.2778	9.37115	9.42503	13.2223	9.55044	11.5744	6.55902	8.4824	13.5621	10.3906
	mirDB	81	ZNF445	zinc finger protein 445	#N/A	#N/A	#N/A	#N/A	#N/A	#N/A	#N/A	#N/A	#N/A	#N/A	#N/A	#N/A	#N/A	#N/A	#N/A	#N/A
miR-323-3p	Tools	Score	Targe Gene	Gene Description	45d	45d	45d	45d	4mo	4mo	4mo	4mo	6mo	6mo	6mo	6mo	10mo	10mo	10mo	10mo
	IPA	High (predicted)	GALNT15		0.0251598	0	0.0714664	0.0489809	0.112052	0.17387	0.077002	0.0781907	0.164249	0.067073	0.202167	0.0227682	0.359945	0.716515	0.23519	0.471638
	IPA	High (predicted)	C1orf52		12.2808	6.63156	7.96751	6.8428	6.94763	8.34305	6.75972	6.25951	6.33095	8.94117	7.29277	6.96685	6.54313	4.752	7.64992	5.70719
	IPA	High (predicted)	C2orf69		1.72707	3.4771	2.63652	2.754	2.90995	2.61932	2.96463	2.58187	2.28637	2.65385	3.18737	3.39312	1.605	2.1728	2.05273	1.66231
	IPA	High (predicted)	CABYR		3.0185	2.63819	1.99576	1.68603	3.00443	3.56396	4.12294	3.64694	3.23608	3.05802	3.92667	2.97618	4.00136	2.3378	3.23851	2.92467
	IPA	High (predicted)	CHODL		0	0	0	0	0.228319	0.740508	0.347866	0.355951	0.385143	2.05387	0.423255	0.308825	0.0648653	0	0.0641879	0
	IPA	High (predicted)	COA1		12.3643	9.55571	12.4445	13.2896	4.24188	3.52248	4.46646	5.30563	5.3726	5.40658	5.19762	3.97192	7.33185	6.94539	5.72858	8.63932
	IPA	High (predicted)	COMMD8		8.82171	8.78096	11.7073	8.24773	8.16471	6.50749	3.97402	8.63239	6.99205	8.03684	6.95373	6.91282	5.60755	6.2088	7.44656	6.855
	IPA	High (predicted)	EIF1	EIF2 Signaling,Regulation of eIF4 and p70S6K Signaling,VEGF Signaling	326.37	190.957	159.931	164.66	123.562	132.978	147.516	156.888	205.181	159.625	165.269	182.069	215.033	112.038	174.254	178.975
	IPA	High (predicted)	GRIA4	Amyotrophic Lateral Sclerosis Signaling,Calcium Signaling,CREB Signaling in Neurons,Gap Junction Signaling,Glutamate Receptor Signaling,Neuropathic Pain Signaling In Dorsal Horn Neurons,Synaptic Long Term Depression,Synaptic Long Term Potentiation	0.173099	0.132884	0.212844	0.13464	0.173313	0.205087	0.017636	0.0178833	0.193347	0.21543	0.0619017	0	0	0	0.0484192	0
	IPA	High (predicted)	HDHD2		2.62946	2.65934	6.14958	7.75346	4.04338	5.60934	3.11601	2.37398	3.94708	3.58562	4.84712	3.60281	7.43043	5.42495	4.68204	4.41666
	IPA	High (predicted)	LMO3		0	0	0	0	0	0	0	0	0	0	0.0439539	0.0894944	0	0.045589	0	0
	IPA	High (predicted)	NEDD8	Aryl Hydrocarbon Receptor Signaling	49.5757	50.2206	58.4635	61.2975	42.0877	46.5203	42.4192	49.9718	58.3498	51.7336	51.7609	44.8468	72.0697	34.3115	54.7492	47.6903
	IPA	High (predicted)	NLK	Molecular Mechanisms of Cancer,Role of Macrophages, Fibroblasts and Endothelial Cells in Rheumatoid Arthritis,Wnt/β-catenin Signaling	3.22588	3.61136	4.06382	4.66444	3.58993	3.52402	3.94961	3.16508	3.53795	3.26012	3.89276	3.98718	2.58139	2.84493	3.88151	4.51011
	IPA	High (predicted)	PTH2R		0.0395353	0.379482	0.112451	0.385642	0.440458	0.975578	0.322614	0.697914	0.295828	0.701782	0.387311	0.608286	0.640335	0.546018	0.333322	0.234027
	IPA	High (predicted)	SDHC	Mitochondrial Dysfunction,Oxidative Phosphorylation,Sirtuin Signaling Pathway,TCA Cycle II (Eukaryotic)	108.513	96.4154	97.4285	127.13	70.1975	75.0825	70.1199	76.8238	84.0074	90.9225	79.3223	89.5353	99.5462	63.5113	94.5082	98.0017
	IPA	High (predicted)	TMEFF2	Neuregulin Signaling	0.0622348	0.0298712	0	0.0303158	0.13862	0.153588	0.253945	0.22587	0.49394	0.331652	0.333041	0.140804	0.118661	0.171678	0.23291	0.460505
	mirDB	100	FAM135A	family with sequence similarity 135, member A	1.60478	1.63156	1.57389	3.62495	2.02418	1.83885	2.36475	1.62237	1.70697	1.72589	2.05927	2.15086	1.07354	2.33541	1.69651	1.62571
	mirDB	100	ATP11A	ATPase, class VI, type 11A	71.4027	102.177	48.8686	42.3448	91.9709	78.4387	84.2537	74.6445	47.96	74.2412	83.0347	102.725	33.6077	29.7654	46.5853	47.7025
	mirDB	100	IGSF3	immunoglobulin superfamily, member 3	1.16927	1.79185	2.04294	2.56598	2.1571	3.11823	2.03172	1.85198	2.25209	3.30582	2.37992	3.3711	1.62603	1.85997	2.73346	3.079
	mirDB	100	FLRT3	fibronectin leucine rich transmembrane protein 3	1.5299	8.46503	8.34432	13.1188	0.582611	1.15272	0.53397	1.02095	0.243807	0.4295	0.37775	0.564694	0.672227	2.53153	0.394871	0.794442
	mirDB	100	PDE4B	phosphodiesterase 4B, cAMP-specific	4.38472	6.12947	6.70111	4.44309	5.62435	8.85993	10.6335	7.46472	9.63807	8.11141	7.92037	12.8552	5.13555	8.6457	8.21011	10.0308
	mirDB	98	PBX3	pre-B-cell leukemia homeobox 3	#N/A	#N/A	#N/A	#N/A	#N/A	#N/A	#N/A	#N/A	#N/A	#N/A	#N/A	#N/A	#N/A	#N/A	#N/A	#N/A
	mirDB	98	TBL1XR1	transducin (beta)-like 1 X-linked receptor 1	1.89341	4.09766	2.44676	4.36215	1.76386	2.58262	2.24746	2.60737	2.05862	2.38425	2.51629	2.30552	1.14839	1.90028	0.934516	0.950988
	mirDB	98	HIPK1	homeodomain interacting protein kinase 1	7.30741	6.62979	4.76468	6.11582	8.83745	10.5219	8.66318	6.75281	6.17294	7.88442	8.30719	9.26131	2.79514	6.19619	2.8341	1.55271
	mirDB	98	TRPS1	trichorhinophalangeal syndrome I	0.634453	0.361015	0.614557	0.57799	0.662301	1.26072	1.04698	0.736256	0.98998	0.885273	1.00303	0.829198	0.44881	2.38251	0.723017	0.641449
	mirDB	98	ZNF148	zinc finger protein 148	2.37028	3.96397	3.43647	5.12511	4.8406	4.28214	3.93321	3.35255	3.0411	3.71878	4.10149	3.62958	1.86487	2.9854	2.74643	2.44143
	mirDB	98	FAM160B1	family with sequence similarity 160, member B1	2.34488	4.19728	4.15612	4.68709	3.78257	3.84542	5.00762	3.57875	3.7951	3.74531	3.5516	3.83917	1.34618	3.53865	1.76333	1.92141
	mirDB	98	UBAP2	ubiquitin associated protein 2	12.7396	9.08524	7.72183	11.0332	5.9636	5.48038	5.70826	5.99944	5.50897	4.55592	6.60168	5.82391	4.45251	4.81999	6.00723	6.90372
	mirDB	98	GAD1	glutamate decarboxylase 1 (brain, 67kDa)	0.0866099	0.249465	0.180279	0.336837	0.0578393	0.0684102	0.176728	0	0.0483866	0	0.0619448	0.0313487	0.0495917	0.0476808	0.0485206	0.102543
	mirDB	98	ULK2	unc-51 like autophagy activating kinase 2	15.0376	13.7574	13.2645	19.1166	16.5601	17.1729	15.9384	16.1998	15.108	21.4349	19.5707	20.6594	15.6685	14.1235	16.6711	11.5862
	mirDB	97	RBM27	RNA binding motif protein 27	#N/A	#N/A	#N/A	#N/A	#N/A	#N/A	#N/A	#N/A	#N/A	#N/A	#N/A	#N/A	#N/A	#N/A	#N/A	#N/A
	mirDB	97	DNAJC6	DnaJ (Hsp40) homolog, subfamily C, member 6	12.9581	19.1844	7.01864	4.08695	24.4315	16.7252	16.6268	20.5326	15.7011	26.2722	23.7553	25.644	20.517	13.703	21.2553	20.289
	mirDB	96	TRAPPC10	trafficking protein particle complex 10	#N/A	#N/A	#N/A	#N/A	#N/A	#N/A	#N/A	#N/A	#N/A	#N/A	#N/A	#N/A	#N/A	#N/A	#N/A	#N/A
	mirDB	96	EPHA5	EPH receptor A5	0.158531	0.0912823	0.134845	0.138627	0.0176354	0.0469354	0.129334	0.0491678	0.0294995	0.0704595	0.0283397	0.0573528	0	0.0872134	0.0739588	0.0937581
	mirDB	96	PUM1	pumilio RNA-binding family member 1	7.1549	9.04526	8.3834	11.9332	9.46574	9.37838	8.24214	7.705	8.86992	9.52415	9.16073	9.77458	5.43647	7.07558	8.75048	8.02405
	mirDB	96	USP42	ubiquitin specific peptidase 42	2.7523	2.25254	2.33033	2.16497	2.34817	2.83406	2.36689	2.04601	2.13379	2.51822	2.77901	2.56158	1.83916	1.81465	2.18911	2.0108
	mirDB	96	GNAI1	guanine nucleotide binding protein (G protein), alpha inhibiting activity polypeptide 1	39.9454	37.4529	24.835	28.2696	30.1047	33.7513	28.3407	27.8167	29.0917	21.4819	27.8022	36.2698	18.243	16.7587	30.5944	34.4657
	mirDB	96	ENOX1	ecto-NOX disulfide-thiol exchanger 1	1.49117	2.6132	3.98858	4.03105	1.97638	2.68727	2.41471	1.96108	2.9129	3.21848	2.30401	1.99198	1.76103	1.20652	3.11904	2.45202
	mirDB	96	APPL1	adaptor protein, phosphotyrosine interaction, PH domain and leucine zipper containing 1	5.82371	6.27446	4.50287	7.15431	5.69137	3.41445	4.79963	6.11221	4.43534	3.72869	4.79056	5.33918	3.11266	3.17744	2.16339	2.45888
	mirDB	95	PIK3C2A	phosphatidylinositol-4-phosphate 3-kinase, catalytic subunit type 2 alpha	1.98527	1.5135	0.94324	2.01538	1.95365	1.69434	1.6999	1.78336	1.67883	1.5534	2.1522	1.86854	0.676319	1.24346	0.75368	0.659488
	mirDB	95	AFTPH	aftiphilin	9.89842	10.9261	9.86575	10.1787	10.198	9.7121	11.2836	12.0099	10.7049	13.135	13.6141	13.7532	10.624	10.7451	12.559	11.6264
	mirDB	95	TMEFF2	transmembrane protein with EGF-like and two follistatin-like domains 2	0.0622348	0.0298712	0	0.0303158	0.13862	0.153588	0.253945	0.22587	0.49394	0.331652	0.333041	0.140804	0.118661	0.171678	0.23291	0.460505
	mirDB	95	KCNMB2	potassium large conductance calcium-activated channel, subfamily M, beta member 2	#N/A	#N/A	#N/A	#N/A	#N/A	#N/A	#N/A	#N/A	#N/A	#N/A	#N/A	#N/A	#N/A	#N/A	#N/A	#N/A
	mirDB	95	SGK1	serum/glucocorticoid regulated kinase 1	80.9222	61.437	42.1079	38.2658	43.1865	34.8686	52.1565	38.2195	54.6499	58.3947	64.8414	55.5046	59.4533	116.663	73.5731	67.2866
	mirDB	95	YAF2	YY1 associated factor 2	#N/A	#N/A	#N/A	#N/A	#N/A	#N/A	#N/A	#N/A	#N/A	#N/A	#N/A	#N/A	#N/A	#N/A	#N/A	#N/A
	mirDB	94	AUTS2	autism susceptibility candidate 2	1.099	2.25871	3.08688	5.42605	1.89215	3.11961	2.41772	2.38051	1.95061	2.27519	1.68877	2.5017	1.03241	1.65433	3.33487	2.59219
	mirDB	94	INTS7	integrator complex subunit 7	6.21427	4.52679	4.31332	5.10666	3.29915	3.25176	2.56435	2.7438	2.48559	2.77448	3.47133	3.29392	1.12486	4.56466	2.34681	2.94162
	mirDB	94	FMR1	fragile X mental retardation 1	#N/A	#N/A	#N/A	#N/A	#N/A	#N/A	#N/A	#N/A	#N/A	#N/A	#N/A	#N/A	#N/A	#N/A	#N/A	#N/A
	mirDB	94	TNFSF13B	tumor necrosis factor (ligand) superfamily, member 13b	0.136645	0.0655573	0.129903	0.736184	0.228635	0.168529	0.278677	0.142579	0.0642803	0.241963	0.302737	0.123701	0.324772	1.45338	0.257109	0.202198
	mirDB	94	KRAS	Kirsten rat sarcoma viral oncogene homolog	0.642444	0.479066	0.409786	0.847583	0.239557	0.632808	0.0727289	0.150768	0.272542	0.188366	0.437441	0.517147	0.20256	0.333828	0.0678828	0.0703905
	mirDB	94	PCDH8	protocadherin 8	0	0.0289508	0.0142614	0	0	0	0	0	0	0	0	0	0	0	0	0
	mirDB	94	WDR45B	WD repeat domain 45B	27.0016	25.2461	21.7692	20.145	20.2856	21.7372	21.6946	23.3589	21.3539	23.4714	23.5602	25.6962	22.2687	21.1136	21.6551	21.4216
	mirDB	94	C2orf69	chromosome 2 open reading frame 69	1.72707	3.4771	2.63652	2.754	2.90995	2.61932	2.96463	2.58187	2.28637	2.65385	3.18737	3.39312	1.605	2.1728	2.05273	1.66231
	mirDB	94	RAP1GDS1	RAP1, GTP-GDP dissociation stimulator 1	5.04949	4.19445	4.90475	5.20466	4.06683	4.45477	3.77527	3.8574	4.27388	4.03141	3.92293	4.53704	3.18819	4.62688	3.86022	4.45193
	mirDB	94	SLC4A7	solute carrier family 4, sodium bicarbonate cotransporter, member 7	2.01714	0.37431	0.425508	0.58295	0.550683	0.547778	0.607634	0.372158	0.438259	0.600112	0.370673	0.271356	0.157429	0.869044	0.195935	0.312576
	mirDB	94	ARL1	ADP-ribosylation factor-like 1	61.9787	51.4969	55.7287	59.6852	54.2323	54.8282	55.7858	55.9112	50.2027	57.7704	58.8794	46.8809	68.9391	49.8703	51.0466	59.9871
	mirDB	94	ZZZ3	zinc finger, ZZ-type containing 3	6.08257	8.23899	7.71516	10.5878	6.49993	7.91258	7.32665	7.93401	7.13935	8.54618	7.66757	8.48499	6.1065	6.15178	7.25125	6.95398
	mirDB	92	FAM13C	family with sequence similarity 13, member C	0.595024	0.93984	1.28962	0.317346	3.22619	3.41113	3.34864	2.22477	2.50307	2.79869	2.59034	2.67481	1.22709	1.77929	4.51754	3.52242
	mirDB	92	FBXO8	F-box protein 8	6.88618	9.71279	8.49063	8.39091	9.70536	7.61235	8.81628	11.1009	10.063	8.54718	8.2355	8.07632	8.30403	6.07732	9.76859	9.98274
	mirDB	92	TAF12	TAF12 RNA polymerase II, TATA box binding protein (TBP)-associated factor, 20kDa	8.01112	9.38237	9.19651	14.1884	9.21752	8.27975	9.05867	11.3988	14.3815	14.3653	12.7247	11.6819	14.8716	11.543	12.6021	13.7898
	mirDB	92	EIF4G2	eukaryotic translation initiation factor 4 gamma, 2	362.504	161.94	145.096	192.366	120.707	157.419	133.831	146.818	165.401	170.246	165.111	178.09	138.42	120.87	170.802	188.903
	mirDB	92	COMMD8	COMM domain containing 8	8.82171	8.78096	11.7073	8.24773	8.16471	6.50749	3.97402	8.63239	6.99205	8.03684	6.95373	6.91282	5.60755	6.2088	7.44656	6.855
	mirDB	92	GGNBP2	gametogenetin binding protein 2	16.5846	24.5824	23.716	31.0523	23.8586	21.2959	24.7767	22.9253	29.145	24.1262	23.8707	22.3619	21.1918	19.3524	24.8562	24.4391
	mirDB	92	RICTOR	RPTOR independent companion of MTOR, complex 2	0.434215	1.29545	0.478986	1.27529	1.55297	0.877924	1.1498	1.29269	0.749796	0.763483	1.65646	1.06642	0.306008	0.435878	0.115717	0.132606
	mirDB	92	POU4F2	POU class 4 homeobox 2	0	0	0	0	0	0	0	0	0	0	0	0	0	0	0	0
	mirDB	92	CAND1	cullin-associated and neddylation-dissociated 1	18.1332	17.1498	15.4216	17.7756	11.9904	12.5993	13.0484	11.5104	12.18	13.612	15.3317	13.2079	9.88871	11.3226	11.8557	11.1801
	mirDB	91	SMC3	structural maintenance of chromosomes 3	12.2145	16.1221	16.5287	17.3216	12.405	12.735	13.1885	11.9972	12.3927	13.3207	12.3393	10.711	8.19399	8.99545	11.2932	10.5625
	mirDB	90	MAP3K2	mitogen-activated protein kinase kinase kinase 2	1.29921	0.515156	0.133748	0.330054	0.50321	0.780692	0.288124	0.526917	0.527131	0.351279	0.45365	0.383393	0.242382	0.337465	0.132069	0.167192
	mirDB	90	LMO7	LIM domain 7	20.4167	18.5077	13.7293	12.826	19.1811	23.126	19.329	21.994	20.7205	26.4604	23.7152	21.7815	27.9163	14.7908	26.8728	26.5221
	mirDB	90	MON2	MON2 homolog (S. cerevisiae)	9.62229	9.23561	8.09974	8.53353	8.96217	9.50552	9.3356	8.62721	7.32994	8.72358	8.81019	8.16607	5.15136	6.18335	6.18062	5.43303
	mirDB	90	RPS6KA6	ribosomal protein S6 kinase, 90kDa, polypeptide 6	0.727457	0.76822	0.550977	1.39242	0.0539289	0.0956406	0.0741235	0.10034	0.158126	0	0.0432532	0	0.0925152	0.467735	0.113321	0.143397
	mirDB	89	NPAS3	neuronal PAS domain protein 3	#N/A	#N/A	#N/A	#N/A	#N/A	#N/A	#N/A	#N/A	#N/A	#N/A	#N/A	#N/A	#N/A	#N/A	#N/A	#N/A
	mirDB	89	B3GALT1	UDP-Gal:betaGlcNAc beta 1,3-galactosyltransferase, polypeptide 1	0	0.0539586	0	0	0.125372	0.277429	0.172026	0.351295	0	0.199329	0.0499315	0.0508949	0	0.57095	0	0.0554687
	mirDB	89	NLK	nemo-like kinase	3.22588	3.61136	4.06382	4.66444	3.58993	3.52402	3.94961	3.16508	3.53795	3.26012	3.89276	3.98718	2.58139	2.84493	3.88151	4.51011
	mirDB	88	LCA5	Leber congenital amaurosis 5	3.33512	4.16001	3.52631	3.71986	4.66181	3.77323	3.20373	2.95014	3.15522	2.83407	3.39106	3.67896	1.48605	2.12429	2.95796	2.81012
	mirDB	88	FBXO28	F-box protein 28	5.1587	5.7244	4.85496	7.09883	4.8499	5.59766	4.96357	4.67068	5.47199	5.74898	6.03109	6.72171	4.32326	5.42097	5.2758	4.909
	mirDB	87	KLF11	Kruppel-like factor 11	1.44688	2.21227	1.94251	2.45122	3.44076	3.4921	3.25591	2.0558	2.12785	2.69992	2.57047	2.91611	1.74019	1.72864	2.28167	1.82022
	mirDB	87	G3BP2	GTPase activating protein (SH3 domain) binding protein 2	15.5403	17.767	15.7315	23.0193	12.6812	17.0103	14.5829	12.2539	13.001	15.8383	16.2689	17.4612	10.5471	14.9394	14.7646	16.2015
	mirDB	87	LPPR5	lipid phosphate phosphatase-related protein type 5	#N/A	#N/A	#N/A	#N/A	#N/A	#N/A	#N/A	#N/A	#N/A	#N/A	#N/A	#N/A	#N/A	#N/A	#N/A	#N/A
	mirDB	87	C17orf75	chromosome 17 open reading frame 75	4.71428	7.07961	5.80248	7.19281	6.39532	5.77909	6.04969	6.1571	4.47914	6.64818	4.92779	6.05584	3.18785	4.86447	5.48344	6.18883
	mirDB	87	INTS6	integrator complex subunit 6	10.8072	8.09594	8.29364	9.54486	5.94303	6.81465	6.45638	5.63857	6.33574	5.74114	6.31451	6.38962	5.50716	6.24372	6.35376	6.26979
	mirDB	87	LRBA	LPS-responsive vesicle trafficking, beach and anchor containing	8.17675	10.8572	6.74618	12.212	7.40217	5.78642	6.87105	9.30364	6.02781	7.29732	6.96128	10.1338	6.52745	7.65363	7.22842	7.64056
	mirDB	87	VSNL1	visinin-like 1	0	0.0422631	0.0835309	0.945554	0	0	0	0	0	0	0	0	0	0	0	0
	mirDB	87	SBNO1	strawberry notch homolog 1 (Drosophila)	4.46399	6.27916	4.98438	6.07452	6.4007	6.38317	4.78427	4.51119	5.51918	5.36708	5.80674	4.7294	3.07979	3.43361	2.85838	1.86292
	mirDB	86	B3GALTL	beta 1,3-galactosyltransferase-like	#N/A	#N/A	#N/A	#N/A	#N/A	#N/A	#N/A	#N/A	#N/A	#N/A	#N/A	#N/A	#N/A	#N/A	#N/A	#N/A
	mirDB	86	BRINP1	bone morphogenetic protein/retinoic acid inducible neural-specific 1	0	0.0684132	0.0674212	0.554287	0	0	0	0	0	0	0	0	0	0	0	0
	mirDB	86	ARFIP1	ADP-ribosylation factor interacting protein 1	10.8143	8.23646	9.24347	9.4807	8.00296	8.01267	7.99226	8.83798	8.27405	8.52188	9.66352	9.43968	6.51364	8.07833	9.40553	8.56359
	mirDB	86	CMPK2	cytidine monophosphate (UMP-CMP) kinase 2, mitochondrial	#N/A	#N/A	#N/A	#N/A	#N/A	#N/A	#N/A	#N/A	#N/A	#N/A	#N/A	#N/A	#N/A	#N/A	#N/A	#N/A
	mirDB	86	PHF12	PHD finger protein 12	1.83668	5.50077	5.75136	7.61039	6.83526	6.90583	5.8329	6.03507	5.99632	6.57896	6.46513	6.47152	5.19063	4.81742	7.14945	7.38064
	mirDB	86	PCDH11Y	protocadherin 11 Y-linked	#N/A	#N/A	#N/A	#N/A	#N/A	#N/A	#N/A	#N/A	#N/A	#N/A	#N/A	#N/A	#N/A	#N/A	#N/A	#N/A
	mirDB	86	PDE4D	phosphodiesterase 4D, cAMP-specific	6.85976	5.9697	5.27603	5.02971	4.40976	6.73656	6.68051	5.04838	4.03131	5.25126	4.67255	5.22811	2.15278	4.72974	3.59691	2.0268
	mirDB	86	KCNQ3	potassium voltage-gated channel, KQT-like subfamily, member 3	0.391894	0.331973	1.17842	0.471079	0.205316	0.386901	0.188145	0.262595	0.472774	0.32782	0.164713	0.0625828	0.10995	0.38107	0.452392	0.227442
	mirDB	85	ERBB2IP	erbb2 interacting protein	#N/A	#N/A	#N/A	#N/A	#N/A	#N/A	#N/A	#N/A	#N/A	#N/A	#N/A	#N/A	#N/A	#N/A	#N/A	#N/A
	mirDB	85	ZFPM2	zinc finger protein, FOG family member 2	0.954764	1.24495	1.53823	1.58027	1.21982	2.12989	1.21469	1.35236	1.14016	1.48906	1.17084	1.66383	0.540159	0.745607	1.74848	1.40721
	mirDB	85	CDC27	cell division cycle 27	4.64244	5.25214	5.45153	6.9747	4.2636	4.8802	5.53146	4.46624	3.48307	5.11013	4.70278	5.31713	2.80404	5.15237	4.28849	3.53941
	mirDB	85	SLC38A2	solute carrier family 38, member 2	60.6827	33.1336	19.8113	29.5139	15.6979	19.9449	20.4796	13.3693	14.4742	17.771	17.773	21.8734	6.63923	18.0194	10.0883	9.48796
	mirDB	85	C3orf80	chromosome 3 open reading frame 80	#N/A	#N/A	#N/A	#N/A	#N/A	#N/A	#N/A	#N/A	#N/A	#N/A	#N/A	#N/A	#N/A	#N/A	#N/A	#N/A
	mirDB	85	MSL3	male-specific lethal 3 homolog (Drosophila)	12.9076	16.0662	16.3332	11.9263	12.0473	14.7362	14.0709	11.3704	12.4606	12.8767	11.8512	11.7459	10.6453	8.61395	13.3126	10.9152
	mirDB	84	RAB3GAP2	RAB3 GTPase activating protein subunit 2 (non-catalytic)	#N/A	#N/A	#N/A	#N/A	#N/A	#N/A	#N/A	#N/A	#N/A	#N/A	#N/A	#N/A	#N/A	#N/A	#N/A	#N/A
	mirDB	84	MTMR2	myotubularin related protein 2	8.52629	4.91103	7.00814	5.12313	4.37722	5.84911	4.89443	3.7749	2.9403	4.85266	4.22922	2.7987	1.87397	3.61315	4.10898	3.56444
	mirDB	84	PTPN2	protein tyrosine phosphatase, non-receptor type 2	12.4432	11.1097	12.4563	13.3003	8.41983	9.1792	6.9266	10.2015	8.74932	8.94061	9.69192	8.38532	8.25767	5.01526	8.04574	7.92021
	mirDB	84	TET1	tet methylcytosine dioxygenase 1	#N/A	#N/A	#N/A	#N/A	#N/A	#N/A	#N/A	#N/A	#N/A	#N/A	#N/A	#N/A	#N/A	#N/A	#N/A	#N/A
	mirDB	84	RAPH1	Ras association (RalGDS/AF-6) and pleckstrin homology domains 1	#N/A	#N/A	#N/A	#N/A	#N/A	#N/A	#N/A	#N/A	#N/A	#N/A	#N/A	#N/A	#N/A	#N/A	#N/A	#N/A
	mirDB	84	PRLR	prolactin receptor	0.0753265	0.09642	0	0.195525	0.223649	0.694071	0.486691	1.04042	3.27829	1.53956	4.46111	1.86321	2.37083	30.0093	1.97158	1.65977
	mirDB	84	PSAT1	phosphoserine aminotransferase 1	0.145268	0.185896	0.413532	9.08061	0.107936	0.191159	0.098775	0	0	0.0429446	0.258356	0	0	0.0446462	0	0.0955427
	mirDB	83	HP1BP3	heterochromatin protein 1, binding protein 3	18.3517	22.421	20.8404	22.0893	17.2804	18.5994	17.8755	16.5313	16.3841	18.5643	18.2172	18.153	12.6858	12.3514	18.0197	18.1783
	mirDB	83	EGFL6	EGF-like-domain, multiple 6	0	0.0921002	0	0.155806	0.0712365	0.0631399	0	0	0	0	0	0.173657	0	0	0.0598513	0
	mirDB	83	SLAIN1	SLAIN motif family, member 1	#N/A	#N/A	#N/A	#N/A	#N/A	#N/A	#N/A	#N/A	#N/A	#N/A	#N/A	#N/A	#N/A	#N/A	#N/A	#N/A
	mirDB	83	HNRNPK	heterogeneous nuclear ribonucleoprotein K	184.48	167.958	165.042	176.891	120.328	132.02	128.672	133.632	143.548	138.709	127.503	134.132	120.635	103.639	136.01	142.173
	mirDB	83	JPH3	junctophilin 3	0.02432	0	0	0	0	0	0	0	0	0	0	0	0	0	0.0227311	0
	mirDB	83	KIAA1598	KIAA1598	#N/A	#N/A	#N/A	#N/A	#N/A	#N/A	#N/A	#N/A	#N/A	#N/A	#N/A	#N/A	#N/A	#N/A	#N/A	#N/A
	mirDB	82	CCDC71L	coiled-coil domain containing 71-like	#N/A	#N/A	#N/A	#N/A	#N/A	#N/A	#N/A	#N/A	#N/A	#N/A	#N/A	#N/A	#N/A	#N/A	#N/A	#N/A
	mirDB	82	WWP1	WW domain containing E3 ubiquitin protein ligase 1	13.0154	12.9263	11.026	11.7491	10.9746	8.79425	10.0972	9.89352	8.88733	10.5594	11.7668	10.9327	7.55504	8.48293	9.24261	9.67251
	mirDB	82	CREBL2	cAMP responsive element binding protein-like 2	3.57641	6.85386	3.13734	8.47023	8.36344	6.29164	5.61897	9.82108	8.53946	11.3614	10.873	14.9874	3.6458	13.8829	9.76151	7.63683
	mirDB	82	GJB2	gap junction protein, beta 2, 26kDa	0.436244	0	0.10407	5.58809	0	0.430162	0.111163	0.114573	0	0.192449	0.095985	0.19752	0.10338	0.913627	0.309681	0.322725
	mirDB	82	PCDHB15	protocadherin beta 15	0.0928585	0.0891481	0.123617	0.0225906	0.339575	0.715239	0.508863	0.253458	0.238658	0.257906	0.207332	0.312196	0.185458	0.747018	0.347532	0.144604
	mirDB	82	APOLD1	apolipoprotein L domain containing 1	#N/A	#N/A	#N/A	#N/A	#N/A	#N/A	#N/A	#N/A	#N/A	#N/A	#N/A	#N/A	#N/A	#N/A	#N/A	#N/A
	mirDB	81	ELMSAN1	ELM2 and Myb/SANT-like domain containing 1	2.95216	5.46163	4.44633	5.97481	5.73325	6.65891	5.82578	5.48806	4.19705	6.12944	5.31323	6.57139	2.61082	3.95695	6.22095	5.5277
	mirDB	81	PNISR	PNN-interacting serine/arginine-rich protein	27.3199	37.2398	38.1541	40.958	42.7073	37.5745	34.1823	37.5642	41.5973	36.3392	34.2929	35.7394	31.5953	30.5691	31.3076	30.7028
	mirDB	81	ATP1B1	ATPase, Na+/K+ transporting, beta 1 polypeptide	123.509	179.277	106.346	108.648	146.575	128.312	163.509	166.105	163.601	166.778	172.931	166.157	171.917	93.8723	170.666	173.043
	mirDB	81	LPHN3	latrophilin 3	#N/A	#N/A	#N/A	#N/A	#N/A	#N/A	#N/A	#N/A	#N/A	#N/A	#N/A	#N/A	#N/A	#N/A	#N/A	#N/A
	mirDB	80	DENND1B	DENN/MADD domain containing 1B	#N/A	#N/A	#N/A	#N/A	#N/A	#N/A	#N/A	#N/A	#N/A	#N/A	#N/A	#N/A	#N/A	#N/A	#N/A	#N/A
	mirDB	80	CA2	carbonic anhydrase II	10.1879	7.62846	8.12153	45.4517	8.41305	2.6147	5.40473	4.85168	5.86205	5.49333	4.75936	3.22464	5.03431	1.07496	5.70084	3.8402
	mirDB	80	PRDM11	PR domain containing 11	#N/A	#N/A	#N/A	#N/A	#N/A	#N/A	#N/A	#N/A	#N/A	#N/A	#N/A	#N/A	#N/A	#N/A	#N/A	#N/A
	mirDB	80	UBE2Q1	ubiquitin-conjugating enzyme E2Q family member 1	30.6053	35.215	37.8729	42.2955	28.8482	25.8278	28.1557	28.0954	32.7669	27.9461	28.8395	27.5118	35.3623	27.6279	32.1098	35.2374
	mirDB	80	GCLM	glutamate-cysteine ligase, modifier subunit	14.8447	8.61259	7.64613	16.3398	5.85106	6.20365	6.45309	7.38764	7.1964	8.88	10.7868	8.68251	5.7904	6.58836	4.92078	4.81378
miR-370-5p	Tools	Score	Targe Gene	Gene Description	45d	45d	45d	45d	4mo	4mo	4mo	4mo	6mo	6mo	6mo	6mo	10mo	10mo	10mo	10mo
	mirDB	99	SCOC	short coiled-coil protein	#N/A	#N/A	#N/A	#N/A	#N/A	#N/A	#N/A	#N/A	#N/A	#N/A	#N/A	#N/A	#N/A	#N/A	#N/A	#N/A
	mirDB	98	NLN	neurolysin (metallopeptidase M3 family)	7.20992	7.94972	5.92509	4.57712	8.58784	5.14433	7.60298	5.93673	4.98618	6.39166	6.73136	7.036	6.57074	5.41333	8.45148	7.15336
	mirDB	97	MATR3	matrin 3	64.1884	67.1523	66.7911	78.9667	51.5429	53.2768	49.7107	50.58	50.7564	56.5296	51.2984	52.375	39.4411	42.3675	49.7671	43.3185
	mirDB	97	EDEM3	ER degradation enhancer, mannosidase alpha-like 3	3.69888	3.30896	2.83842	6.02064	3.71973	6.21891	4.16795	3.9327	3.64976	5.44336	4.79635	5.48421	1.71564	4.60516	1.27558	1.70016
	mirDB	97	LONRF3	LON peptidase N-terminal domain and ring finger 3	0.0843958	0.344358	0.279574	0.123152	0.281849	0.187476	0.279831	0.196578	0.334233	0.206311	0.207356	0.248205	0.221422	0.271187	0.197111	0.166534
	mirDB	97	SZRD1	SUZ RNA binding domain containing 1	13.0539	10.8962	9.12091	14.7089	8.12522	12.0881	10.3611	7.52572	7.92584	10.735	9.04735	10.4669	7.56151	7.87257	9.51293	10.3208
	mirDB	97	EP400	E1A binding protein p400	5.96758	9.86436	6.28691	7.26371	10.0756	9.62546	9.18763	8.34639	5.17801	8.3587	9.1919	9.33578	3.50284	6.42984	5.3213	3.20067
	mirDB	95	C16orf72	chromosome 16 open reading frame 72	33.2327	18.9864	9.90332	20.5774	11.987	16.7298	15.7338	13.0177	17.4697	19.4285	19.3156	19.1028	13.9553	14.0592	16.5293	17.0868
	mirDB	95	ST6GALNAC3	ST6 (alpha-N-acetyl-neuraminyl-2,3-beta-galactosyl-1,3)-N-acetylgalactosaminide alpha-2,6-sialyltransferase 3	2.7721	6.36944	6.45245	2.00221	1.95336	2.95091	3.71922	2.97091	2.54187	2.71163	2.06711	2.37752	1.03995	1.48544	2.26638	2.01498
	mirDB	94	NHLH2	nescient helix loop helix 2	#N/A	#N/A	#N/A	#N/A	#N/A	#N/A	#N/A	#N/A	#N/A	#N/A	#N/A	#N/A	#N/A	#N/A	#N/A	#N/A
	mirDB	94	KPNA3	karyopherin alpha 3 (importin alpha 4)	10.6825	9.41385	12.6323	11.0138	6.24742	7.51348	8.45616	6.42309	6.52263	7.90481	8.59302	8.30588	4.31775	6.56287	8.99387	7.88852
	mirDB	94	ZMAT3	zinc finger, matrin-type 3	0.842268	0.909373	0.399769	0.977499	1.64306	1.35072	1.61065	0.986106	0.740535	1.02673	1.30976	1.28652	0.350735	1.79702	0.444687	0
	mirDB	94	GRIP1	glutamate receptor interacting protein 1	0.943018	0.67289	0.9429	1.48358	0.242666	0.43056	0.428064	0.402694	0.495724	0.215259	0.654604	0.521436	0.282802	0.888054	0.348907	0.23049
	mirDB	93	TAF9B	TAF9B RNA polymerase II, TATA box binding protein (TBP)-associated factor, 31kDa	1.92583	1.03472	1.61244	0.98222	1.89114	1.59596	1.17817	1.85142	1.16169	2.52166	1.29514	2.0225	1.46377	3.49591	1.23364	2.35571
	mirDB	93	DCDC2	doublecortin domain containing 2	0.35874	0.187837	0.154501	0.286016	3.5233	3.60563	1.99608	1.35305	4.12235	2.57762	2.96611	2.59727	0.34196	5.45907	1.2513	0.997439
	mirDB	93	PPAPDC3	phosphatidic acid phosphatase type 2 domain containing 3	#N/A	#N/A	#N/A	#N/A	#N/A	#N/A	#N/A	#N/A	#N/A	#N/A	#N/A	#N/A	#N/A	#N/A	#N/A	#N/A
	mirDB	93	KIAA1549L	KIAA1549-like	0.0106017	0.0203592	0	0.0205955	0.0235931	0.146557	0.0216344	0.153383	0.522478	0.0848936	0.370078	0.0575566	0.344162	0.388692	0.227447	0.261506
	mirDB	93	ARF6	ADP-ribosylation factor 6	98.0977	45.9898	49.0335	57.116	39.1828	45.5302	39.0581	42.9735	60.1347	50.3614	45.4584	43.3249	49.8331	34.6685	47.6332	43.5792
	mirDB	92	DDIT4L	DNA-damage-inducible transcript 4-like	0	0	0	1.13011	0.319409	0.984367	0.872747	0.150768	0.953897	0.502309	0.499933	1.03429	0.13504	0.534124	1.62919	0.563124
	mirDB	91	LUC7L3	LUC7-like 3 (S. cerevisiae)	41.4334	61.3029	58.7098	60.0896	64.3322	55.4455	52.7636	52.62	63.2647	53.2367	52.0713	55.0631	38.7356	36.8742	45.4768	38.228
	mirDB	91	TENM3	teneurin transmembrane protein 3	0.243221	0.199262	0.327336	1.11116	0.143045	0.26137	0.183573	0.152788	0.272119	0.152655	0.118423	0.0646651	0.0541122	0.818786	0.326482	0.197548
	mirDB	91	STEAP4	STEAP family member 4	0.190677	0.183026	0.144607	0.409103	0	0	0.116698	0.0791818	0	0.169254	0	0.0345142	0	0.0351046	0.107151	0.112871
	mirDB	91	MED8	mediator complex subunit 8	12.7869	17.5823	17.8011	15.072	8.8641	9.91483	11.1779	10.7931	11.8434	10.7637	11.0738	9.92072	16.2604	6.39548	11.8524	13.1447
	mirDB	91	C10orf88	chromosome 10 open reading frame 88	#N/A	#N/A	#N/A	#N/A	#N/A	#N/A	#N/A	#N/A	#N/A	#N/A	#N/A	#N/A	#N/A	#N/A	#N/A	#N/A
	mirDB	91	GLCE	glucuronic acid epimerase	4.74261	4.02207	4.60039	4.99719	2.5956	4.87748	2.762	2.67925	2.24588	3.8474	2.75483	4.82805	1.97973	11.3364	4.116	4.54272
	mirDB	90	USP48	ubiquitin specific peptidase 48	10.2499	11.7594	12.7604	12.1562	10.8227	12.2191	10.7873	10.667	10.7254	10.6549	9.91591	9.95631	9.54049	9.84311	11.6235	11.0554
	mirDB	90	PLEKHA3	pleckstrin homology domain containing, family A (phosphoinositide binding specific) member 3	2.56202	3.50088	3.25034	3.35078	2.68574	3.82964	4.59126	4.30018	4.97647	3.98364	5.97623	5.34189	3.39291	4.02701	5.85135	4.13565
	mirDB	89	PCSK2	proprotein convertase subtilisin/kexin type 2	0	0	0	0	0	0	0	0	0	0	0	0	0	0	0	0
	mirDB	89	XKRX	XK, Kell blood group complex subunit-related, X-linked	9.25561	2.51069	9.3482	2.43396	0.0896686	0.516361	0.492564	0.292546	0.414092	0.321426	0.250844	0.400632	0.0383378	0.370558	0.414717	0.0397014
	mirDB	88	MFSD6	major facilitator superfamily domain containing 6	10.0995	17.5973	7.92026	5.25756	10.2538	9.45319	11.5827	10.9067	9.37183	13.4546	12.4416	11.2642	9.96038	13.7758	11.2697	11.3815
	mirDB	88	DCAF10	DDB1 and CUL4 associated factor 10	3.83569	6.14915	5.02999	4.81706	5.13734	5.47752	4.37026	5.00102	4.04668	4.52654	4.79597	5.39196	2.48787	3.72021	3.36447	2.37517
	mirDB	88	KHDRBS2	KH domain containing, RNA binding, signal transduction associated 2	0	0	0	1.49923	0	0	0	0	0	0	0.0229148	0	0	0.141494	0	0
	mirDB	88	USP12	ubiquitin specific peptidase 12	9.04059	5.74537	5.83265	7.97496	5.33535	7.94537	8.08451	6.04598	6.75943	6.55735	7.09351	7.323	4.12913	8.51628	6.76923	6.96427
	mirDB	87	CACNB3	calcium channel, voltage-dependent, beta 3 subunit	1.03687	2.73727	3.49181	3.45021	3.23938	4.29335	3.29075	2.86604	2.82246	3.12151	2.85253	3.17991	3.59759	2.30326	4.36397	4.16295
	mirDB	86	MAPK9	mitogen-activated protein kinase 9	4.34035	5.02606	6.2666	6.35772	6.30931	6.61179	7.0734	7.06355	9.59042	9.41511	7.59498	7.04568	7.77159	8.43702	9.37999	8.93631
	mirDB	85	USP30	ubiquitin specific peptidase 30	1.89194	3.7432	3.03814	2.93729	2.15072	3.50623	2.9932	2.24491	2.5275	3.8384	2.61382	3.35469	1.87622	2.38151	2.60387	2.62839
	mirDB	85	SIM2	single-minded family bHLH transcription factor 2	0	0	0	0	0	0	0	0	0	0	0	0	0	0	0	0
	mirDB	84	RNF152	ring finger protein 152	1.79864	0.739156	0.368375	0.888381	4.30975	1.39278	3.40394	1.62461	3.7921	1.5842	1.46534	3.60673	2.31094	1.679	2.43877	2.28078
	mirDB	84	FBXO28	F-box protein 28	5.1587	5.7244	4.85496	7.09883	4.8499	5.59766	4.96357	4.67068	5.47199	5.74898	6.03109	6.72171	4.32326	5.42097	5.2758	4.909
	mirDB	84	GLRB	glycine receptor, beta	0.676407	0.463793	1.00707	0.470777	2.43939	2.28929	2.33286	1.53668	2.55697	1.65911	1.43612	1.98219	1.13606	0.562828	1.41661	1.27112
	mirDB	84	AFAP1L2	actin filament associated protein 1-like 2	9.56097	17.5854	12.4688	8.16997	13.1082	16.285	13.4429	13.9734	17.5972	16.6769	18.4355	15.6373	18.8131	22.1798	19.6235	19.3015
	mirDB	83	GBAS	glioblastoma amplified sequence	31.7097	29.7224	26.7143	23.6014	15.1156	15.8085	15.589	16.8524	15.7597	20.1575	14.9716	16.4377	17.8361	16.3579	21.5371	15.8054
	mirDB	83	NEURL1B	neuralized E3 ubiquitin protein ligase 1B	#N/A	#N/A	#N/A	#N/A	#N/A	#N/A	#N/A	#N/A	#N/A	#N/A	#N/A	#N/A	#N/A	#N/A	#N/A	#N/A
	mirDB	83	ADAMTS5	ADAM metallopeptidase with thrombospondin type 1 motif, 5	0.288362	0.40605	0.309262	0.467411	0.81315	1.27167	0.784524	0.616744	0.573021	0.683666	0.30926	0.626251	0.275148	1.23509	0.484775	0.284507
	mirDB	83	MSL1	male-specific lethal 1 homolog (Drosophila)	8.27816	13.1873	14.4523	16.6212	13.0481	13.7909	12.3509	10.9887	11.8716	12.6886	12.9786	14.1867	10.9295	13.5476	15.1638	15.0458
	mirDB	82	MTF2	metal response element binding transcription factor 2	3.34518	4.78766	4.07632	4.888	2.54002	3.12211	3.13326	2.52245	2.69718	3.10633	3.14666	3.46767	1.50764	2.12496	1.87767	2.04021
	mirDB	82	GPR97	G protein-coupled receptor 97	#N/A	#N/A	#N/A	#N/A	#N/A	#N/A	#N/A	#N/A	#N/A	#N/A	#N/A	#N/A	#N/A	#N/A	#N/A	#N/A
	mirDB	82	CRY2	cryptochrome circadian clock 2	5.31168	6.90656	6.35643	7.2554	7.38602	9.2589	6.30192	5.59219	7.18527	7.95877	6.34302	8.31897	4.97159	7.10838	7.69105	8.06499
	mirDB	82	PXN	paxillin	12.1666	8.67869	8.93559	16.2499	9.032	12.0663	12.5983	8.78606	10.1971	12.4601	9.75102	12.3229	8.35189	10.7163	12.458	12.9205
	mirDB	82	SPATA6	spermatogenesis associated 6	0.243688	0.601506	0.263932	0.81442	0.814307	0.996549	0.497158	0.975273	0.487951	0.803659	0.558528	0.63012	0.431326	3.1709	0.488833	0.343457
	mirDB	82	SRCRB4D	scavenger receptor cysteine rich domain containing, group B (4 domains)	#N/A	#N/A	#N/A	#N/A	#N/A	#N/A	#N/A	#N/A	#N/A	#N/A	#N/A	#N/A	#N/A	#N/A	#N/A	#N/A
	mirDB	82	CTPS1	CTP synthase 1	10.2846	6.40394	7.63638	7.16095	4.88415	6.09759	6.17512	7.39767	4.84454	5.73318	5.06863	5.70183	4.68157	4.43007	6.93479	7.40438
	mirDB	82	ILF2	interleukin enhancer binding factor 2	39.6694	34.7213	39.6667	37.6207	22.6722	25.5173	25.2868	28.7938	31.7329	25.2597	26.4017	24.5023	31.2127	16.8939	28.6053	24.5595
	mirDB	82	PPFIBP1	PTPRF interacting protein, binding protein 1 (liprin beta 1)	11.5711	12.0563	12.985	9.01017	17.0265	18.6466	18.554	12.5263	13.785	16.1493	13.9792	15.1559	5.48154	11.5224	10.919	9.49968
	mirDB	82	KCNE1	potassium voltage-gated channel, Isk-related family, member 1	0	0.277028	0.278636	0.289173	0	0.280977	0	0.310798	0	0.500803	0	0	0	2.73869	0	0
	mirDB	81	ADAM19	ADAM metallopeptidase domain 19	3.46223	2.73237	4.28795	1.97417	1.7957	3.84787	2.55215	1.63177	1.56994	3.09458	1.68517	2.17337	0.449739	1.06459	1.86198	2.21769
	mirDB	81	SPDYA	speedy/RINGO cell cycle regulator family member A	#N/A	#N/A	#N/A	#N/A	#N/A	#N/A	#N/A	#N/A	#N/A	#N/A	#N/A	#N/A	#N/A	#N/A	#N/A	#N/A
	mirDB	81	TMPRSS11E	transmembrane protease, serine 11E	1.15957	2.35941	1.98017	1.31338	0.206759	0.0457777	0.331155	0.0482194	0.47788	0.16457	0.206299	0.251887	1.19254	6.02797	0.826395	0.777904
	mirDB	81	CASK	calcium/calmodulin-dependent serine protein kinase (MAGUK family)	5.23716	3.91104	4.9907	5.83431	2.92874	4.45289	3.3599	3.43942	3.02679	3.21161	2.75684	3.67381	2.31033	3.31063	3.76396	4.16249
	mirDB	81	NOVA1	neuro-oncological ventral antigen 1	0.856531	0.92518	0.868117	0.877144	2.24696	2.12936	2.26277	0.964933	1.1531	1.34671	1.12168	1.35633	0.394162	0.477003	1.49907	1.162
	mirDB	81	C1orf95	chromosome 1 open reading frame 95	#N/A	#N/A	#N/A	#N/A	#N/A	#N/A	#N/A	#N/A	#N/A	#N/A	#N/A	#N/A	#N/A	#N/A	#N/A	#N/A
	mirDB	80	PAK6	p21 protein (Cdc42/Rac)-activated kinase 6	#N/A	#N/A	#N/A	#N/A	#N/A	#N/A	#N/A	#N/A	#N/A	#N/A	#N/A	#N/A	#N/A	#N/A	#N/A	#N/A
miR-382-5p	Tools	Score	Targe Gene	Gene Description	45d	45d	45d	45d	4mo	4mo	4mo	4mo	6mo	6mo	6mo	6mo	10mo	10mo	10mo	10mo
	IPA	Experimentally Observed	CAPN8	Amyloid Processing,Amyotrophic Lateral Sclerosis Signaling,Apoptosis Signaling,FAK Signaling,Huntington's Disease Signaling,Integrin Signaling,nNOS Signaling in Neurons,Regulation of Cellular Mechanics by Calpain Protease	0.105945	0.15257	0.12541	0.567399	0.379005	0.496885	0.320539	0.30192	0.469526	0.186124	0.141858	0.509444	0.429469	0.384926	0.470588	0.182935
	IPA	High (predicted)	ROPN1L		0.258423	0.0826377	0.656229	0.0846017	0.192324	0.509839	0	0	0.325366	0.0761521	0.228318	0.155986	0	0.559263	0.162514	0.339892
	IPA	High (predicted)	WISP3		0	0	0	0	0.140743	0	0	0.0657839	0	0.111786	0.111941	0.171364	0.120028	0.46651	0.0593191	0.373498
	IPA	Experimentally Observed	CNTN4		0.0144225	0.0138476	0.013642	0.112134	0.337062	0.170884	0.603317	0.253535	0.322109	0.525944	0.219308	0.37846	0.564427	0.529089	2.35559	0.256138
	IPA	High (predicted)	GPR176		0.143485	0.172164	0.509971	0.209829	0.519448	1.34551	0.402498	0.89343	4.5596	2.26114	5.40244	3.14905	3.55526	9.8366	3.45927	4.28219
	IPA	High (predicted)	KLHL36		2.33195	3.5588	3.2851	4.92154	4.12845	4.75164	4.30027	4.06037	5.4422	4.3818	4.13391	4.4913	4.87423	4.21901	5.46749	4.15897
	IPA	High (predicted)	TOP1		46.4788	28.0849	23.8168	27.7418	17.8132	17.725	18.3775	17.5046	19.3193	19.8705	19.4556	19.9979	14.8739	14.674	19.002	18.5903
	IPA	High (predicted)	FUNDC1		7.9892	6.96863	8.49609	11.5683	4.94288	7.52399	5.10997	5.157	5.67659	5.20672	6.23871	4.79986	5.03896	4.36926	5.19635	4.72871
	IPA	High (predicted)	ZNF639		3.249	4.34514	5.77843	5.73051	3.37521	3.85565	3.761	2.6522	3.65125	4.08347	4.09864	4.06376	2.6439	3.49396	4.17024	3.31345
	IPA	High (predicted)	SFR1		3.49532	4.33462	5.84459	5.02303	4.66311	2.94339	3.91127	3.03306	5.23166	4.07006	4.74589	3.16467	4.69496	2.52988	4.58321	3.02745
	mirDB	99	TOP1	topoisomerase (DNA) I	46.4788	28.0849	23.8168	27.7418	17.8132	17.725	18.3775	17.5046	19.3193	19.8705	19.4556	19.9979	14.8739	14.674	19.002	18.5903
	mirDB	97	VSNL1	visinin-like 1	0	0.0422631	0.0835309	0.945554	0	0	0	0	0	0	0	0	0	0	0	0
	mirDB	97	TMEM131	transmembrane protein 131	#N/A	#N/A	#N/A	#N/A	#N/A	#N/A	#N/A	#N/A	#N/A	#N/A	#N/A	#N/A	#N/A	#N/A	#N/A	#N/A
	mirDB	97	UHRF1BP1	UHRF1 binding protein 1	1.24846	1.87093	1.96397	1.9043	1.29834	1.41707	1.33334	1.1698	1.04177	1.64008	1.29475	1.73144	0.501275	1.67932	1.12117	0.65619
	mirDB	96	COL19A1	collagen, type XIX, alpha 1	0.108135	0.059245	0.0876792	0.210158	0.0686737	0.106696	0.078725	0.0478635	0.100585	0.0823598	0.0413878	0.0279175	0.0442322	0.01415	0.0865178	0.152415
	mirDB	96	FSTL5	follistatin-like 5	#N/A	#N/A	#N/A	#N/A	#N/A	#N/A	#N/A	#N/A	#N/A	#N/A	#N/A	#N/A	#N/A	#N/A	#N/A	#N/A
	mirDB	96	LRP12	low density lipoprotein receptor-related protein 12	2.56878	1.71132	2.695	3.87389	1.94499	2.74328	2.24641	1.826	2.06649	2.14433	1.84344	2.60908	0.983892	1.94013	2.44748	2.99997
	mirDB	95	FBXO28	F-box protein 28	5.1587	5.7244	4.85496	7.09883	4.8499	5.59766	4.96357	4.67068	5.47199	5.74898	6.03109	6.72171	4.32326	5.42097	5.2758	4.909
	mirDB	95	ARFGEF1	ADP-ribosylation factor guanine nucleotide-exchange factor 1 (brefeldin A-inhibited)	10.5758	10.7193	10.0789	10.9403	7.87903	7.58047	7.48044	7.01987	6.85826	7.96507	7.5497	7.46692	5.63935	8.91537	6.83711	6.00054
	mirDB	95	ARIH2	ariadne RBR E3 ubiquitin protein ligase 2	6.92014	8.76546	8.32205	8.75709	7.36929	9.24431	8.85246	8.3667	9.83887	10.2958	9.82755	10.3132	9.54497	7.369	9.68088	8.56142
	mirDB	94	LHX8	LIM homeobox 8	0.0319193	0.153204	0.0302413	0	0.106648	0	0	0	0	0.056696	0.0284647	0.173321	0	0	0.0896027	0
	mirDB	94	HIATL1	hippocampus abundant transcript-like 1	#N/A	#N/A	#N/A	#N/A	#N/A	#N/A	#N/A	#N/A	#N/A	#N/A	#N/A	#N/A	#N/A	#N/A	#N/A	#N/A
	mirDB	93	TMEM181	transmembrane protein 181	3.16749	8.09605	5.6556	6.6079	4.84137	5.74416	4.41443	4.05224	3.33976	6.14698	5.54611	6.40003	2.878	11.7623	4.41458	4.5603
	mirDB	93	KCNAB1	potassium voltage-gated channel, shaker-related subfamily, beta member 1	0.582808	1.15	1.56455	0.631	0.216367	0.447465	0.396346	0.40298	0.302403	0.316299	0.144358	0.234418	1.04939	1.13157	0.787775	1.14999
	mirDB	93	PPTC7	PTC7 protein phosphatase homolog (S. cerevisiae)	4.50309	8.57837	4.28009	4.34484	8.71571	6.27274	6.14512	6.21661	3.8612	7.79932	9.15831	7.61336	4.65957	6.24523	6.10361	3.98499
	mirDB	93	C17orf58	chromosome 17 open reading frame 58	1.85944	4.75172	2.18259	3.49523	2.54428	2.83651	1.89277	1.32037	3.78004	1.44436	2.5107	2.99248	2.53078	2.33516	2.57377	2.84704
	mirDB	93	PDPK1	3-phosphoinositide dependent protein kinase 1	2.56532	2.76197	2.59535	2.53432	2.43265	2.94288	2.54608	1.87037	1.23092	2.18542	2.56469	2.47852	0.39648	1.88175	1.68747	1.60747
	mirDB	92	ATP5C1	ATP synthase, H+ transporting, mitochondrial F1 complex, gamma polypeptide 1	#N/A	#N/A	#N/A	#N/A	#N/A	#N/A	#N/A	#N/A	#N/A	#N/A	#N/A	#N/A	#N/A	#N/A	#N/A	#N/A
	mirDB	91	GPR176	G protein-coupled receptor 176	0.143485	0.172164	0.509971	0.209829	0.519448	1.34551	0.402498	0.89343	4.5596	2.26114	5.40244	3.14905	3.55526	9.8366	3.45927	4.28219
	mirDB	90	COX11	cytochrome c oxidase assembly homolog 11 (yeast)	8.90984	6.66496	7.47036	6.21951	4.12836	5.66152	5.23531	5.75835	4.55326	5.41172	4.47776	5.67376	4.80703	4.61437	4.69345	5.80987
	mirDB	89	PLCB4	phospholipase C, beta 4	6.51935	5.68791	6.79835	3.1892	6.2725	8.72365	5.9405	4.09899	6.39116	6.89621	4.2728	5.64948	3.26204	6.93794	6.72152	5.12863
	mirDB	89	CD2AP	CD2-associated protein	55.3336	45.932	35.537	37.6721	23.9252	22.2293	27.1558	26.2096	24.8435	27.98	29.818	24.6353	12.3629	19.8539	14.1654	10.0468
	mirDB	89	VEZF1	vascular endothelial zinc finger 1	8.26976	10.3339	11.295	12.3887	9.37607	11.9879	10.0807	8.37682	9.52793	12.01	9.83321	11.673	6.16364	7.88397	11.3478	11.4138
	mirDB	89	NAALADL2	N-acetylated alpha-linked acidic dipeptidase-like 2	10.0328	10.3997	6.76074	4.923	8.74798	6.9089	6.52528	7.36987	5.11576	7.67211	7.17636	6.69317	5.24512	6.74147	5.73182	5.67446
	mirDB	89	CTDSPL2	CTD (carboxy-terminal domain, RNA polymerase II, polypeptide A) small phosphatase like 2	3.74402	5.2767	4.91953	6.4837	4.58313	4.67379	4.61129	3.87089	4.30443	4.97176	4.66541	4.7429	2.61669	3.50674	3.64349	3.46975
	mirDB	89	SLC26A7	solute carrier family 26 (anion exchanger), member 7	0.0485685	0.233136	0.0689736	0.0472702	0.730001	0.479489	0.148646	0.377293	0.76988	0.36688	1.73476	0.857052	2.06148	5.46496	1.77041	1.58131
	mirDB	89	SYT4	synaptotagmin IV	0	0	0.0387242	0	0	0	0	0	0	0	0	0	0	0	0	0
	mirDB	88	SLCO1A2	solute carrier organic anion transporter family, member 1A2	0	0	0	0	0.0838259	0.0495514	0.0256023	0	0	0	0.0224063	0	0.0239357	0.553311	0	0.0247602
	mirDB	88	DDX3X	DEAD (Asp-Glu-Ala-Asp) box helicase 3, X-linked	103.338	58.3185	55.0046	59.1507	53.4397	50.1182	60.4061	53.3592	42.2424	48.1846	48.428	72.7461	37.1733	56.2947	40.6229	49.4859
	mirDB	88	ATP8A1	ATPase, aminophospholipid transporter (APLT), class I, type 8A, member 1	2.54158	1.75468	2.19413	1.54825	2.07993	1.68524	1.56362	1.2015	1.16283	1.42638	1.14088	1.19587	0.120773	0.548502	0.252499	0.0702385
	mirDB	88	MAN1A2	mannosidase, alpha, class 1A, member 2	5.13608	6.3539	6.10263	5.93716	5.36167	7.87487	5.97099	6.38243	3.84577	6.18882	5.40236	6.03402	3.46252	17.4073	3.27788	2.33906
	mirDB	87	ZBTB24	zinc finger and BTB domain containing 24	3.18026	7.39691	5.41066	4.58101	7.83052	7.30026	6.27775	8.22379	5.59504	9.39665	7.15527	6.77376	5.35096	4.96485	5.12447	4.56622
	mirDB	87	TRIM59	tripartite motif containing 59	15.1375	23.6984	23.053	18.7686	11.9956	10.6709	12.8229	10.3063	9.14544	8.51747	9.07529	12.5179	2.10652	5.14839	7.07795	5.20945
	mirDB	86	ZNF318	zinc finger protein 318	4.46118	5.57194	7.03404	6.38579	6.05322	6.92477	5.63536	5.81578	5.93636	6.49708	5.92567	6.67295	4.15019	4.89697	5.6027	4.92955
	mirDB	86	PLCG2	phospholipase C, gamma 2 (phosphatidylinositol-specific)	1.199	1.24921	1.39932	3.2223	1.7033	2.0403	2.45969	1.67464	2.05277	2.08778	2.12273	2.1929	1.71691	1.90631	2.33271	2.40373
	mirDB	86	SLC17A6	solute carrier family 17 (vesicular glutamate transporter), member 6	0	0	0	0	0	0	0	0	0	0	0	0	0	0	0	0
	mirDB	85	TGFBR1	transforming growth factor, beta receptor 1	12.7249	8.69939	8.44445	8.12327	4.23184	4.1813	3.73794	2.46683	2.01851	3.7126	3.76709	3.13716	0.808173	2.6759	1.54548	0.855125
	mirDB	85	BCAS1	breast carcinoma amplified sequence 1	41.2401	55.7013	38.7767	41.2276	28.9117	29.4045	33.6912	33.3473	31.9082	27.5597	39.5886	26.3124	34.4453	11.8469	23.2585	31.5743
	mirDB	85	TSPAN2	tetraspanin 2	17.1777	5.89796	9.43283	2.53888	4.87243	4.3821	8.49895	4.23703	9.62868	6.62784	5.33545	7.87478	3.98638	5.47302	6.26109	7.87072
	mirDB	84	ZSWIM6	zinc finger, SWIM-type containing 6	3.4015	3.08061	2.7293	2.69952	2.32824	3.1574	2.75352	1.85187	2.52441	3.07411	2.43943	3.26227	1.37284	1.79004	3.08281	2.45621
	mirDB	84	EIF5A2	eukaryotic translation initiation factor 5A2	2.04208	1.56774	2.38284	3.65242	2.08174	2.13028	1.96355	1.58021	1.75301	3.61907	3.26304	3.16883	1.60979	2.20902	1.37024	0.86338
	mirDB	84	STK17B	serine/threonine kinase 17b	1.86932	1.87961	1.35096	3.47568	1.48788	1.44963	1.2257	1.06388	1.50017	1.02663	0.950509	1.77247	0.635827	1.31236	1.12656	1.49292
	mirDB	84	SLC35A5	solute carrier family 35, member A5	10.1657	12.1768	10.1124	14.1669	8.11494	8.52553	8.99365	8.14544	7.13839	8.6036	8.74748	8.49417	6.60436	7.85715	9.0607	9.05316
	mirDB	84	JAM2	junctional adhesion molecule 2	9.46039	7.23178	7.83007	4.07359	14.9339	15.3278	15.1356	12.377	16.8904	14.0179	12.4551	13.4391	11.4729	9.97261	19.1275	15.3263
	mirDB	83	DDX3Y	DEAD (Asp-Glu-Ala-Asp) box helicase 3, Y-linked	#N/A	#N/A	#N/A	#N/A	#N/A	#N/A	#N/A	#N/A	#N/A	#N/A	#N/A	#N/A	#N/A	#N/A	#N/A	#N/A
	mirDB	82	NPHP1	nephronophthisis 1 (juvenile)	0.49367	0.687207	0.771212	0.961003	1.01684	0.609212	0.453267	0.562497	0.529406	0.723863	0.573027	0.469079	0.847543	0.748245	0.76138	0.85236
	mirDB	81	CCDC176	coiled-coil domain containing 176	#N/A	#N/A	#N/A	#N/A	#N/A	#N/A	#N/A	#N/A	#N/A	#N/A	#N/A	#N/A	#N/A	#N/A	#N/A	#N/A
	mirDB	80	CGGBP1	CGG triplet repeat binding protein 1	24.9537	27.9683	20.6722	22.6673	23.0772	24.7669	23.6101	21.0566	21.9561	26.8552	28.258	27.2722	15.3095	17.9	13.6198	15.5976
	mirDB	80	AKIRIN1	akirin 1	#N/A	#N/A	#N/A	#N/A	#N/A	#N/A	#N/A	#N/A	#N/A	#N/A	#N/A	#N/A	#N/A	#N/A	#N/A	#N/A
	mirDB	80	SCAF11	SR-related CTD-associated factor 11	9.08875	12.1816	9.27209	12.1049	10.83	10.1069	10.4956	8.97995	7.85625	9.46708	10.4084	10.6294	5.18892	8.63991	5.79446	3.58362
	mirDB	80	PCDH9	protocadherin 9	0.0866111	0.154442	0.210621	0.384684	0.0137685	0.0366512	0.164115	0.115112	0	0.0550347	0.0332136	0.0559783	0.0354362	0.011344	0.0230885	0.0610392
	mirDB	80	LACC1	laccase (multicopper oxidoreductase) domain containing 1	#N/A	#N/A	#N/A	#N/A	#N/A	#N/A	#N/A	#N/A	#N/A	#N/A	#N/A	#N/A	#N/A	#N/A	#N/A	#N/A
	mirDB	80	PLEKHF2	pleckstrin homology domain containing, family F (with FYVE domain) member 2	28.603	15.6358	19.3744	25.7713	11.8026	14.9047	13.4629	12.4532	12.5096	16.0174	14.9892	18.0864	7.58057	13.9504	11.3977	10.9701
miR-409-3p	Tools	Score	Targe Gene	Gene Description	45d	45d	45d	45d	4mo	4mo	4mo	4mo	6mo	6mo	6mo	6mo	10mo	10mo	10mo	10mo
	IPA	High (predicted)	FCER1A	Fc Epsilon RI Signaling,Phagosome Formation,Role of NFAT in Regulation of the Immune Response,Tec Kinase Signaling	0.13139	0.126077	0	0	0.586181	0.842682	0.736911	0.274071	0.432427	0.581776	0.174736	0.0594705	0.374812	0.425149	0.864939	2.20347
	IPA	High (predicted)	C14orf119		14.9382	18.4103	21.548	26.6973	19.6576	23.5809	27.2541	25.9094	21.8531	21.1816	22.7799	23.7838	28.5345	26.7871	25.985	21.6819
	IPA	High (predicted)	EBAG9		19.5716	22.8818	26.9766	25.9741	16.8007	17.7752	16.4269	21.7684	23.9565	19.7483	19.9388	16.9844	21.5327	19.6708	21.9088	23.5225
	IPA	High (predicted)	CCL28	Agranulocyte Adhesion and Diapedesis,Granulocyte Adhesion and Diapedesis	227.102	242.157	224.606	155.04	13.7287	13.5358	19.5855	13.5238	13.0214	5.38288	7.52148	2.40171	4.07124	3.26527	6.16605	10.13
	IPA	High (predicted)	POMP		111.007	93.1896	90.1798	108.292	77.5412	86.2624	92.1527	108.473	120.419	106.278	106.785	101.476	108.927	63.6188	116.66	109.895
	IPA	High (predicted)	PHF10	AMPK Signaling,Glucocorticoid Receptor Signaling,Hereditary Breast Cancer Signaling,RAR Activation,Role of BRCA1 in DNA Damage Response	10.7902	10.7416	10.2351	12.361	10.9805	10.8258	9.41393	9.77762	10.6873	9.90888	11.7836	10.7347	9.85176	9.73729	9.65583	7.82994
	IPA	High (predicted)	TNFSF14	Atherosclerosis Signaling,Lymphotoxin β Receptor Signaling	0	0	0.0946259	0	0	0.0978847	0	0	0.0939702	0.0876425	0.262478	0.179741	0	0.184484	0	0.195801
	mirDB	99	KIAA2022	KIAA2022	0	0.00973789	0	0.561462	0.0112844	0	0	0.0104797	0	0	0	0.00917644	0.0290503	0.0650646	0.0378368	0.0100063
	mirDB	99	YTHDF3	YTH domain family, member 3	17.9447	16.6577	9.06803	12.1669	9.90322	11.7246	10.7414	9.27721	7.52926	11.0639	11.812	10.6368	3.65138	8.0704	4.57917	3.11683
	mirDB	97	NXPH1	neurexophilin 1	0.291595	0.65313	0.0613951	0.0947122	0	0.0319827	0	0.134415	0	0.0287732	0	0.0293214	0	0	0	0
	mirDB	97	SLC35A3	solute carrier family 35 (UDP-N-acetylglucosamine (UDP-GlcNAc) transporter), member A3	38.1211	43.0835	26.238	27.0159	19.6051	16.7618	20.4974	13.1337	12.9637	16.9438	19.0659	14.0891	7.69235	11.9458	8.92213	8.72841
	mirDB	96	KLF15	Kruppel-like factor 15	0	0	0	0	0	0	0	0	0	0	0	0	0	0	0	0
	mirDB	96	OXR1	oxidation resistance 1	5.34221	5.64759	6.09718	16.4059	4.20946	5.43238	4.53167	3.91403	4.04494	4.7493	4.19274	5.57651	2.80628	5.17923	3.90603	3.57307
	mirDB	95	CPSF6	cleavage and polyadenylation specific factor 6, 68kDa	13.2511	14.0367	12.4396	13.1656	8.4462	10.015	9.02351	8.80589	9.55069	10.8347	10.0387	9.18235	8.15489	7.21014	9.22921	9.01239
	mirDB	95	RAB10	RAB10, member RAS oncogene family	27.8147	19.8245	17.9715	20.6088	13.4432	16.0679	14.3535	14.7209	16.5678	14.7372	16.526	15.7578	15.7908	18.4325	19.393	17.0673
	mirDB	95	ZDHHC20	zinc finger, DHHC-type containing 20	8.02044	7.69624	7.80471	10.4271	5.86791	7.66073	5.29993	5.68679	6.09194	8.46748	7.28352	7.55084	4.21034	12.7507	5.24848	4.74731
	mirDB	94	ZFHX4	zinc finger homeobox 4	0.0588877	0.252287	0.136983	0.830857	0.36281	0.485341	0.388263	0.201087	0.159863	0.250008	0.182643	0.22132	0.0649047	0.0497762	0.0928733	0.0223473
	mirDB	94	RCOR2	REST corepressor 2	0.210038	0.604889	0.824267	1.54907	0.501226	0.770132	0.642793	0.311084	0.39215	0.479747	0.481803	0.543087	0.286076	0.0827572	0.449101	0.769689
	mirDB	94	RSPO3	R-spondin 3	2.02327	1.86934	2.1385	0.146951	0.418065	0.591447	1.45175	0.31311	1.62376	0.265237	0.663333	0.135683	0.356036	0.901936	0.070569	0.813145
	mirDB	94	EBAG9	estrogen receptor binding site associated, antigen, 9	19.5716	22.8818	26.9766	25.9741	16.8007	17.7752	16.4269	21.7684	23.9565	19.7483	19.9388	16.9844	21.5327	19.6708	21.9088	23.5225
	mirDB	94	DENND2C	DENN/MADD domain containing 2C	2.2289	1.93936	1.43337	1.04971	1.24042	1.8912	1.11926	1.18902	1.26471	1.53292	1.40108	1.686	0.681322	1.02257	0.877987	0.910571
	mirDB	94	FAM120A	family with sequence similarity 120A	21.0101	22.1621	17.744	21.5797	21.6629	21.8908	22.2683	21.4676	18.3672	22.7362	22.3651	23.808	15.6881	18.6924	20.205	18.4764
	mirDB	93	IQCJ-SCHIP1	IQCJ-SCHIP1 readthrough	#N/A	#N/A	#N/A	#N/A	#N/A	#N/A	#N/A	#N/A	#N/A	#N/A	#N/A	#N/A	#N/A	#N/A	#N/A	#N/A
	mirDB	93	GORASP2	golgi reassembly stacking protein 2, 55kDa	37.1532	33.5957	31.6865	38.3458	32.0746	36.9519	34.5003	35.6561	30.6365	32.4314	36.3365	31.7884	32.4159	35.5971	33.9728	37.836
	mirDB	92	KLHL24	kelch-like family member 24	1.33955	4.15137	2.80324	7.31844	11.3029	7.40123	7.74405	7.15547	7.20828	7.74887	8.668	7.48588	3.97527	5.61179	3.9094	3.33885
	mirDB	92	MTF2	metal response element binding transcription factor 2	3.34518	4.78766	4.07632	4.888	2.54002	3.12211	3.13326	2.52245	2.69718	3.10633	3.14666	3.46767	1.50764	2.12496	1.87767	2.04021
	mirDB	92	CSMD3	CUB and Sushi multiple domains 3	0	0	0	0.0328288	0	0.00417579	0.00431487	0	0	0	0	0	0	0.00387204	0	0
	mirDB	92	HBP1	HMG-box transcription factor 1	10.8882	26.7932	22.822	39.4732	43.2664	38.08	38.4505	39.585	49.6924	46.0636	45.7957	42.8905	37.3959	24.9977	42.9831	43.9416
	mirDB	91	AKIRIN1	akirin 1	#N/A	#N/A	#N/A	#N/A	#N/A	#N/A	#N/A	#N/A	#N/A	#N/A	#N/A	#N/A	#N/A	#N/A	#N/A	#N/A
	mirDB	91	ZEB1	zinc finger E-box binding homeobox 1	2.90212	3.81616	4.52097	4.30822	5.61724	6.68078	6.01844	5.13872	5.76246	6.32614	4.71095	5.49471	2.3634	3.78346	5.56541	4.57513
	mirDB	91	IP6K2	inositol hexakisphosphate kinase 2	12.0526	20.7103	21.9382	26.5989	15.9949	15.9572	13.7147	12.3677	20.7376	13.0362	16.5038	16.2896	17.9281	9.97798	17.1972	17.5088
	mirDB	90	RNMT	RNA (guanine-7-) methyltransferase	4.09496	7.51361	5.63297	6.78365	6.09547	6.18833	5.10121	4.70122	5.35183	6.85268	5.68346	6.32981	3.21169	4.80221	5.56467	3.46798
	mirDB	89	UBE2D2	ubiquitin-conjugating enzyme E2D 2	34.537	35.438	29.4007	28.1419	22.1282	29.7879	33.5306	29.9034	29.4903	32.2959	31.0635	30.5896	34.632	19.8282	35.0524	36.1823
	mirDB	89	KANSL1	KAT8 regulatory NSL complex subunit 1	4.08004	7.5356	6.02991	6.80129	7.26806	8.04306	6.51884	7.04608	6.96041	8.14008	7.67943	8.3195	4.69238	5.61263	6.91478	7.17051
	mirDB	88	ASAP2	ArfGAP with SH3 domain, ankyrin repeat and PH domain 2	8.04077	6.86931	5.38702	3.94033	5.60696	5.19276	5.17335	4.20965	3.6664	6.14363	5.41432	5.76133	2.42746	4.65182	3.30906	3.01143
	mirDB	88	STAM	signal transducing adaptor molecule (SH3 domain and ITAM motif) 1	9	11.2498	9.94703	9.14754	7.25871	6.25333	6.94664	7.57501	6.85675	8.02023	7.49173	7.3325	5.71362	4.94717	7.23013	7.34316
	mirDB	88	ADNP	activity-dependent neuroprotector homeobox	10.3668	17.0969	16.5429	16.7872	13.0614	13.4959	13.0926	11.7338	11.9817	13.2345	12.6517	12.7465	8.68415	11.901	12.0571	10.4844
	mirDB	87	PRSS35	protease, serine, 35	9.88202	29.432	19.8294	28.7645	3.07169	5.81869	6.01311	3.30467	3.77079	5.19338	3.66208	4.06893	4.12069	2.93006	9.57918	11.7995
	mirDB	87	WDFY1	WD repeat and FYVE domain containing 1	6.55068	7.11315	5.76186	8.03194	6.34144	8.30555	7.70537	8.80053	7.03336	10.4536	9.48274	9.45631	5.87302	6.70043	6.50286	4.52852
	mirDB	86	ST18	suppression of tumorigenicity 18, zinc finger	0	0	0	0	0	0.0168958	0	0	0.0159332	0	0	0.0154848	0.016331	0	0.0159775	0.0168839
	mirDB	86	ELF2	E74-like factor 2 (ets domain transcription factor)	8.56789	18.755	19.1629	22.5332	20.2726	20.0496	20.7365	18.8994	21.4489	22.1816	18.9504	20.6309	17.5418	16.4476	21.0182	19.489
	mirDB	86	SMAD2	SMAD family member 2	14.2511	15.6875	16.7863	24.5802	13.0877	15.1138	13.6244	14.7257	17.5507	16.7135	14.6815	14.4442	15.3762	10.5516	16.3461	19.6575
	mirDB	85	TRIM21	tripartite motif containing 21	1.5709	2.52484	2.77016	2.77833	2.44172	3.35364	2.2359	2.73	2.49289	3.2108	3.48314	2.57892	2.47177	2.7569	3.1471	2.45088
	mirDB	85	LANCL2	LanC lantibiotic synthetase component C-like 2 (bacterial)	5.74976	5.18816	4.66348	3.88829	3.83408	6.45056	5.0122	4.54904	4.55946	5.09897	5.98615	4.44808	4.30442	3.53461	5.25562	5.3815
	mirDB	85	TRIM33	tripartite motif containing 33	9.97093	17.1824	10.0405	12.3134	14.0459	12.1203	11.1968	11.8208	7.63207	11.5027	14.4827	11.5475	4.59367	7.27683	5.86847	3.78969
	mirDB	84	RORB	RAR-related orphan receptor B	0.0674485	0.210464	0.079766	0.0983618	1.29496	1.28194	0.894594	0.593085	0.722165	0.794718	0.979959	0.549295	0.177015	0.587881	0.110202	0.399283
	mirDB	84	BET1	Bet1 golgi vesicular membrane trafficking protein	19.2878	39.2013	34.0816	42.0959	32.6975	38.6095	39.5244	44.6223	50.1981	34.4096	43.4853	47.8323	31.2045	37.93	34.1581	34.6655
	mirDB	84	GRHL3	grainyhead-like 3 (Drosophila)	2.6221	3.38608	2.75024	1.18606	0.139057	0.27733	0.254744	0.291324	0.0582948	0.0831735	0.0556807	0.197747	0.0297585	0.0861106	0.146029	0.338767
	mirDB	83	ZNF99	zinc finger protein 99	#N/A	#N/A	#N/A	#N/A	#N/A	#N/A	#N/A	#N/A	#N/A	#N/A	#N/A	#N/A	#N/A	#N/A	#N/A	#N/A
	mirDB	83	GCA	grancalcin, EF-hand calcium binding protein	88.8577	92.0796	57.0231	29.3275	15.1844	16.7615	17.0274	23.266	21.4143	18.7838	19.0119	19.0816	22.2954	10.4662	19.544	18.009
	mirDB	83	BNIP3L	BCL2/adenovirus E1B 19kDa interacting protein 3-like	30.494	25.5287	22.7159	48.9163	28.0659	36.0935	28.2612	22.9441	26.7351	27.2702	25.6895	24.5988	19.7313	27.1954	27.5704	31.0827
	mirDB	82	TMTC3	transmembrane and tetratricopeptide repeat containing 3	7.67029	12.129	5.96399	6.86781	8.65122	9.2261	7.28536	5.67299	5.16934	5.42314	7.68244	5.54947	2.20904	3.69902	2.71148	1.92145
	mirDB	82	MATR3	matrin 3	64.1884	67.1523	66.7911	78.9667	51.5429	53.2768	49.7107	50.58	50.7564	56.5296	51.2984	52.375	39.4411	42.3675	49.7671	43.3185
	mirDB	82	ZNF781	zinc finger protein 781	#N/A	#N/A	#N/A	#N/A	#N/A	#N/A	#N/A	#N/A	#N/A	#N/A	#N/A	#N/A	#N/A	#N/A	#N/A	#N/A
	mirDB	82	THOC2	THO complex 2	5.16435	6.2528	6.03641	7.12503	5.60454	6.38363	5.529	5.24822	4.35416	5.39195	4.64867	6.2418	2.48365	3.3336	2.11813	2.06422
	mirDB	82	NR5A2	nuclear receptor subfamily 5, group A, member 2	1.3197	1.28373	1.3472	6.21304	1.87473	1.67159	2.58656	1.3294	1.40667	2.39331	1.71541	2.16837	0.513703	1.78446	1.47541	1.23353
	mirDB	82	TSPYL1	TSPY-like 1	7.17653	7.06678	4.81908	6.27945	5.19333	7.17489	5.6561	4.79635	4.36499	6.20029	6.5909	5.56759	4.30438	6.05653	6.51137	4.91924
	mirDB	82	EIF1AX	eukaryotic translation initiation factor 1A, X-linked	52.7607	34.7428	38.5959	36.1795	24.63	25.0817	27.7166	24.5113	24.1016	30.0637	30.442	29.9551	27.06	22.78	28.3747	25.4124
	mirDB	81	CNTN4	contactin 4	0.0144225	0.0138476	0.013642	0.112134	0.337062	0.170884	0.603317	0.253535	0.322109	0.525944	0.219308	0.37846	0.564427	0.529089	2.35559	0.256138
	mirDB	81	FAM135A	family with sequence similarity 135, member A	1.60478	1.63156	1.57389	3.62495	2.02418	1.83885	2.36475	1.62237	1.70697	1.72589	2.05927	2.15086	1.07354	2.33541	1.69651	1.62571
	mirDB	81	DENND4C	DENN/MADD domain containing 4C	7.02647	8.71275	5.38172	8.97176	8.54492	7.10398	7.38657	7.59996	6.45347	7.23678	8.28496	7.2514	3.41777	4.51588	3.16166	2.55541
	mirDB	81	DNAJC18	DnaJ (Hsp40) homolog, subfamily C, member 18	5.478	6.7669	5.97773	6.55516	7.6024	7.18843	6.47804	6.25262	3.96694	5.31897	4.24218	5.32792	5.37817	4.57423	4.43429	6.26651
	mirDB	81	TM4SF18	transmembrane 4 L six family member 18	1.09184	0.551469	1.0915	0.955422	3.78019	5.2171	4.8056	2.57363	3.72227	6.77306	3.97964	5.87793	1.36692	6.26093	4.48	3.68491
	mirDB	81	SECISBP2L	SECIS binding protein 2-like	8.73661	12.0278	8.4081	10.8612	10.9812	11.1047	11.3213	10.0073	8.72601	11.3858	13.2062	12.3581	3.62583	7.8747	3.27361	2.44395
	mirDB	81	CLDND1	claudin domain containing 1	59.5314	31.0169	25.3368	32.6048	26.0647	47.9518	34.7741	28.2164	35.7484	39.7212	36.1528	44.235	28.2988	26.7059	33.1126	34.8979
	mirDB	80	MME	membrane metallo-endopeptidase	3.14691	41.0715	5.64246	11.8791	158.218	174.438	136.151	110.221	217.37	161.278	126.546	105.792	125.945	119.687	119.141	99.3573
	mirDB	80	TRHDE	thyrotropin-releasing hormone degrading enzyme	0.0596633	0	0.131944	0.0857766	0.0442745	1.21071	0.21315	0.432818	0.0514848	0.246156	0.243653	0.342971	0.0189744	0.180228	0.162432	0.114895
	mirDB	80	CYYR1-AS1	tigger transposable element-derived protein 1-like	#N/A	#N/A	#N/A	#N/A	#N/A	#N/A	#N/A	#N/A	#N/A	#N/A	#N/A	#N/A	#N/A	#N/A	#N/A	#N/A
miR-411-3p	Tools	Score	Targe Gene	Gene Description	45d	45d	45d	45d	4mo	4mo	4mo	4mo	6mo	6mo	6mo	6mo	10mo	10mo	10mo	10mo
	IPA	High (predicted)	PPIL3		2.86325	3.36947	2.73696	3.47196	2.76521	3.59125	2.7851	4.80141	3.22287	2.17766	2.51145	2.59296	2.5872	4.73927	3.70668	3.97912
	IPA	High (predicted)	CC2D2A		1.20066	1.57871	2.00163	1.34203	2.31497	2.77798	1.98411	2.36817	1.72055	2.54025	1.90886	2.388	1.31038	2.0501	3.1675	2.20484
	IPA	High (predicted)	MKS1		0.844594	1.87098	1.78514	1.74097	3.87121	2.56532	3.74449	2.89754	2.85197	1.64436	2.46209	3.26322	2.9417	1.73283	3.34387	4.00611
	IPA	High (predicted)	ATP6V1G1	Phagosome Maturation	88.286	111.905	91.7231	121.924	48.3693	62.4181	52.1967	83.123	92.2081	69.6163	80.3421	67.6902	104.003	64.8207	87.7196	84.5687
	IPA	High (predicted)	NIPSNAP3B		43.4341	21.8353	32.5575	31.0714	8.6597	9.34082	11.7948	8.5924	9.28998	9.87849	13.1716	9.9425	17.6539	10.418	8.25098	10.0868
	IPA	High (predicted)	RNF122		3.25594	2.62806	1.47837	3.40102	1.15082	2.3594	1.04717	1.81704	1.47862	2.55528	1.79297	1.86206	2.58914	3.21685	2.28976	1.01328
	IPA	High (predicted)	LRRC19		0	0	0	3.12667	0	0	0	0	0.0526485	0.0497201	0	0	0.0533819	0.207144	0	0
	IPA	High (predicted)	SLC35F3		0	0	0	0.0393217	0	0	0	0	0	0.0357719	0	0	0	0.0742329	0	0.159064
	IPA	High (predicted)	CXCL10	Agranulocyte Adhesion and Diapedesis,Communication between Innate and Adaptive Immune Cells,Granulocyte Adhesion and Diapedesis,IL-17 Signaling,IL-17A Signaling in Gastric Cells,Neuroinflammation Signaling Pathway,Pathogenesis of Multiple Sclerosis,Role of Hypercytokinemia/hyperchemokinemia in the Pathogenesis of Influenza,Role of IL-17F in Allergic Inflammatory Airway Diseases,Role of MAPK Signa…	0.209829	0.201253	0.600465	0	0.351636	0.517304	1.60412	0.330429	0.79557	0.462998	1.38599	3.70512	2.1885	2.73259	1.78636	2.69065
	IPA	High (predicted)	ATP6V1H	Phagosome Maturation	20.9457	24.2231	26.089	21.7837	20.4364	18.1048	20.5765	22.5991	28.3471	23.8941	24.3725	21.6074	26.5408	14.607	23.664	25.1985
	IPA	High (predicted)	TBL1XR1	Adipogenesis pathway,TR/RXR Activation	1.89341	4.09766	2.44676	4.36215	1.76386	2.58262	2.24746	2.60737	2.05862	2.38425	2.51629	2.30552	1.14839	1.90028	0.934516	0.950988
	IPA	High (predicted)	LYSMD3		11.3339	6.37734	4.723	6.5807	7.25835	7.17897	6.20662	5.11147	4.08243	5.9457	6.7562	7.4103	1.92866	4.14235	2.56762	1.93248
	IPA	High (predicted)	ADAM18	Axonal Guidance Signaling	0.0498138	0.119556	0.0471641	0.0727299	0.055462	0.0245889	0.228684	0.0774013	0	0.1992	0.200143	0.112696	0.0712666	0.0915203	0.0931267	0.172014
	IPA	High (predicted)	LRRC2		0.866667	0.131339	0.346172	1.38053	0.71164	0.630273	1.30268	0.284485	0.897057	0.687877	0.284069	0.701849	0.260632	0.798723	0.34215	0.360006
	IPA	High (predicted)	TMEM136		0.975081	1.06041	0.494234	0.572812	0.870017	0.897986	0.861759	0.88128	0.366709	0.748414	1.15282	0.588459	0.741794	0.240366	0.427886	0.513023
	IPA	High (predicted)	TTBK2		0.841603	1.18196	0.890953	1.44014	1.53759	1.6992	1.20473	0.870005	0.654348	1.07272	1.2588	1.29572	0.191865	0.70253	0.269564	0.235477
	IPA	High (predicted)	EQTN		0	0.382003	0	0.0781356	0.888724	0	0.487163	0.1665	0.375481	0.35219	0.986088	0.288388	0.226934	0.0737834	0.150091	0.235666
	IPA	High (predicted)	PHACTR2		1.39913	1.49243	1.52111	2.47188	2.30792	2.45556	1.74453	2.30857	1.81255	2.09506	2.25514	2.46194	0.914281	2.42813	1.16269	1.30371
	IPA	High (predicted)	EXO5		0.664163	1.59346	3.67867	2.70563	3.33199	4.09639	5.30588	5.18625	3.37575	6.47548	5.21074	4.95975	3.89752	3.01406	3.89772	4.3135
	IPA	High (predicted)	KRCC1		13.4	15.0429	16.1119	26.8843	22.7522	24.3968	28.3701	28.1724	31.7753	27.844	26.2838	30.8251	17.9169	24.442	26.7722	19.9012
	IPA	High (predicted)	DUSP1	3-phosphoinositide Biosynthesis,3-phosphoinositide Degradation,Aldosterone Signaling in Epithelial Cells,cAMP-mediated signaling,D-myo-inositol (1,4,5,6)-Tetrakisphosphate Biosynthesis,D-myo-inositol (3,4,5,6)-tetrakisphosphate Biosynthesis,D-myo-inositol-5-phosphate Metabolism,ERK/MAPK Signaling,G-Protein Coupled Receptor Signaling,Glucocorticoid Receptor Signaling,p38 MAPK Signaling,Protein Kin…	175.556	101.812	18.4783	11.0366	80.1791	143.007	102.965	109.559	82.7538	157.714	103.573	140.742	119.763	79.9652	142.887	110.354
	mirDB	100	TMED5	transmembrane emp24 protein transport domain containing 5	23.8475	23.675	19.1048	22.7846	20.1589	16.7722	19.7483	21.0275	14.605	17.2465	18.5638	19.004	11.9433	18.9914	13.1177	17.0812
	mirDB	100	MGAT4A	mannosyl (alpha-1,3-)-glycoprotein beta-1,4-N-acetylglucosaminyltransferase, isozyme A	10.3392	5.51222	6.37169	8.00477	7.68973	6.60237	10.5705	11.1605	7.95498	10.5393	10.6116	11.088	16.5369	13.9171	18.0465	14.8673
	mirDB	99	PLCH1	phospholipase C, eta 1	0.98799	1.19166	1.18634	0.534284	0.557749	0.804312	0.415556	0.563486	0.640875	0.975612	1.29698	0.742348	1.0669	2.01005	0.818219	0.803686
	mirDB	99	SMURF1	SMAD specific E3 ubiquitin protein ligase 1	6.13101	4.18164	4.13644	6.03914	3.91062	5.34488	2.97677	3.2266	2.8137	3.38638	3.48841	4.06293	2.02044	4.81104	4.17185	3.49123
	mirDB	98	ELF2	E74-like factor 2 (ets domain transcription factor)	8.56789	18.755	19.1629	22.5332	20.2726	20.0496	20.7365	18.8994	21.4489	22.1816	18.9504	20.6309	17.5418	16.4476	21.0182	19.489
	mirDB	98	SPOCK3	sparc/osteonectin, cwcv and kazal-like domains proteoglycan (testican) 3	#N/A	#N/A	#N/A	#N/A	#N/A	#N/A	#N/A	#N/A	#N/A	#N/A	#N/A	#N/A	#N/A	#N/A	#N/A	#N/A
	mirDB	98	SLC30A1	solute carrier family 30 (zinc transporter), member 1	#N/A	#N/A	#N/A	#N/A	#N/A	#N/A	#N/A	#N/A	#N/A	#N/A	#N/A	#N/A	#N/A	#N/A	#N/A	#N/A
	mirDB	97	IL21	interleukin 21	0	0	0	0	0	0	0	0	0	0	0	0	0	0	0	0
	mirDB	97	NFAT5	nuclear factor of activated T-cells 5, tonicity-responsive	1.96054	3.33582	1.30624	3.09805	2.83703	1.85063	2.0315	2.65571	1.02005	1.30153	2.31871	1.59932	0.397672	0.530682	0.217919	0.260591
	mirDB	97	MPZL2	myelin protein zero-like 2	18.1802	37.1569	20.9812	16.8239	30.6616	16.8617	34.2063	16.958	18.6062	18.0484	27.6852	26.7158	20.719	16.9456	24.4257	28.3784
	mirDB	97	SLC35F3	solute carrier family 35, member F3	0	0	0	0.0393217	0	0	0	0	0	0.0357719	0	0	0	0.0742329	0	0.159064
	mirDB	97	DUSP10	dual specificity phosphatase 10	0.637011	0.776195	0.510319	0.977696	0.709228	0.943323	1.37471	1.06586	1.188	1.17574	1.09384	1.26377	0.584214	0.450105	1.19082	1.88545
	mirDB	97	RAI1	retinoic acid induced 1	1.28764	1.75374	1.93826	2.65167	2.04231	2.08303	1.8729	1.49073	1.23941	1.86901	1.26727	1.28902	0.933066	1.749	1.88212	1.64889
	mirDB	96	ADAMTS1	ADAM metallopeptidase with thrombospondin type 1 motif, 1	91.3711	40.9237	23.4464	20.7011	9.34821	17.161	16.8745	11.4562	16.2268	17.8936	15.5168	18.2192	15.8297	30.3131	30.819	37.603
	mirDB	96	PRR7	proline rich 7 (synaptic)	0.165658	0.556242	0.551949	1.11122	0.277353	0.817093	0.0844489	0.953008	0.338696	0.366222	0.366105	0.749917	0.734171	0.61426	0.62475	0.980477
	mirDB	95	ZFHX4	zinc finger homeobox 4	0.0588877	0.252287	0.136983	0.830857	0.36281	0.485341	0.388263	0.201087	0.159863	0.250008	0.182643	0.22132	0.0649047	0.0497762	0.0928733	0.0223473
	mirDB	94	FAM174A	family with sequence similarity 174, member A	#N/A	#N/A	#N/A	#N/A	#N/A	#N/A	#N/A	#N/A	#N/A	#N/A	#N/A	#N/A	#N/A	#N/A	#N/A	#N/A
	mirDB	94	SUOX	sulfite oxidase	6.51486	9.65945	9.7172	19.9871	11.5663	9.67845	9.83707	11.3395	11.7775	10.1967	12.5679	11.1497	13.8963	11.034	13.0982	13.6187
	mirDB	94	EVC2	Ellis van Creveld syndrome 2	0.598256	0.560735	0.781439	0.844432	0.507265	1.08295	0.741191	0.60389	0.967602	0.608136	0.509656	0.605783	0.652632	0.888307	1.12997	0.632428
	mirDB	94	CHIC1	cysteine-rich hydrophobic domain 1	1.31731	0.842473	1.25462	1.20782	0.490221	1.29942	0.358135	0.551615	0.580694	0.232878	0.310271	0.238544	0.250113	0.896215	0.331448	0.606406
	mirDB	93	CEP170	centrosomal protein 170kDa	2.99343	3.43121	3.73137	3.72242	5.00191	6.89342	5.42161	4.31352	4.26648	5.72306	4.76547	5.73575	1.50325	2.53476	3.17854	1.98262
	mirDB	93	RNF4	ring finger protein 4	20.3588	19.3404	18.8481	25.229	13.7743	17.0867	15.7648	16.8326	14.8698	17.0291	17.7786	20.5617	14.9492	13.9151	17.2957	15.7374
	mirDB	93	PHAX	phosphorylated adaptor for RNA export	12.2357	16.7603	17.9618	19.5474	14.1208	14.2558	16.2719	18.7397	17.3939	16.0546	20.8784	18.1498	16.0054	12.4849	18.166	16.5908
	mirDB	93	HYDIN	HYDIN, axonemal central pair apparatus protein	0.01033	0.0165326	0.0163149	0.0938753	0.00383709	0	0.00351987	0.0142534	0.0223803	0.006131	0.0154736	0.00624206	0.0065906	0.0789103	0.0225288	0.0102106
	mirDB	93	SEC24B	SEC24 family member B	5.24237	6.30966	6.08914	8.07118	9.72382	10.5956	9.56973	9.03573	10.7587	11.9951	11.1942	12.1226	9.10939	10.7399	11.1802	10.4921
	mirDB	93	RAB11FIP2	RAB11 family interacting protein 2 (class I)	2.33919	4.30959	2.43201	2.75943	4.45518	4.7296	5.73424	4.66077	2.9279	5.25808	5.84844	6.24873	3.2715	3.54227	2.47338	1.45168
	mirDB	92	SEPHS1	selenophosphate synthetase 1	13.325	20.8199	20.0294	23.7232	14.3056	14.5934	13.0041	13.4797	17.5524	14.4531	11.8969	14.5244	12.9016	12.3593	14.1928	14.9802
	mirDB	92	HHIP	hedgehog interacting protein	0.584284	0.959586	0.698163	0.567928	0.0513369	0.258086	0.0470629	0.0795112	0.0143112	0.0410243	0.041253	0.0278263	0	0	0	0
	mirDB	91	CADM1	cell adhesion molecule 1	3.57889	5.17354	7.16151	9.07351	9.16734	12.837	9.19273	8.00473	11.6033	8.88697	9.78837	10.9422	6.38093	18.0748	10.1254	10.657
	mirDB	91	TSHZ1	teashirt zinc finger homeobox 1	1.84944	2.83435	3.6919	4.15673	3.90886	5.62842	3.82546	4.26502	4.45517	4.39048	4.38383	4.7285	2.62327	3.53353	5.36197	4.63682
	mirDB	91	ATF7IP	activating transcription factor 7 interacting protein	6.87385	9.04232	7.92987	7.63039	11.845	10.2176	10.4354	11.1127	9.67574	10.0976	10.8542	10.3092	6.14216	7.30116	7.5825	7.20752
	mirDB	90	LHX6	LIM homeobox 6	#N/A	#N/A	#N/A	#N/A	#N/A	#N/A	#N/A	#N/A	#N/A	#N/A	#N/A	#N/A	#N/A	#N/A	#N/A	#N/A
	mirDB	90	USP53	ubiquitin specific peptidase 53	2.45045	3.56006	2.62323	2.31942	3.22966	2.70596	2.6317	2.15112	1.65081	3.32616	2.73901	2.6404	1.40014	1.93739	1.38459	1.08161
	mirDB	90	PPP2R1B	protein phosphatase 2, regulatory subunit A, beta	14.4341	13.7016	10.5689	9.58507	9.23728	8.37771	11.3792	7.96843	8.49653	8.53638	11.438	12.9755	5.05636	10.7319	7.12938	8.21449
	mirDB	89	KCMF1	potassium channel modulatory factor 1	19.505	13.6064	13.777	16.7211	13.1265	15.1029	13.4749	13.7147	19.2962	16.2352	15.855	15.1296	17.1188	10.6849	16.9347	15.3713
	mirDB	89	MTX2	metaxin 2	18.4343	13.9072	17.4613	20.1312	12.1662	11.8015	7.31803	10.9427	12.053	11.5848	10.6587	8.66265	12.975	12.0428	11.0578	11.7301
	mirDB	88	NLRP2	NLR family, pyrin domain containing 2	#N/A	#N/A	#N/A	#N/A	#N/A	#N/A	#N/A	#N/A	#N/A	#N/A	#N/A	#N/A	#N/A	#N/A	#N/A	#N/A
	mirDB	88	ALCAM	activated leukocyte cell adhesion molecule	24.2922	29.6752	15.9849	8.804	33.392	28.3562	25.0974	21.5965	12.4023	24.1526	23.1929	22.386	13.0723	21.5127	15.0438	13.7774
	mirDB	88	NWD2	NACHT and WD repeat domain containing 2	0.0108264	0	0	0	0	0.0106902	0	0	0	0	0	0	0	0	0.0100989	0
	mirDB	88	PAPOLG	poly(A) polymerase gamma	1.65293	3.86367	3.19777	2.54123	3.62721	3.05084	3.27482	3.10137	3.0823	3.15086	3.78641	3.33843	2.01077	1.82623	3.13449	2.0326
	mirDB	87	ZNF532	zinc finger protein 532	10.1661	14.5086	15.7852	12.4656	10.9598	10.7768	9.11435	8.14122	8.11081	9.31155	8.01463	8.6206	4.12643	8.09156	8.45214	7.01582
	mirDB	87	PHF21A	PHD finger protein 21A	2.23149	2.4849	3.69202	4.52103	4.00919	3.93578	3.39941	3.08456	3.30508	3.38292	3.10552	3.12342	2.69492	2.43439	3.28415	3.08223
	mirDB	86	PTPRD	protein tyrosine phosphatase, receptor type, D	2.77355	3.97238	5.28048	3.29809	3.76186	3.4773	3.45006	1.7141	2.00556	2.9259	2.9372	2.01609	1.20531	4.868	1.34386	0.899376
	mirDB	86	FOXO1	forkhead box O1	#N/A	#N/A	#N/A	#N/A	#N/A	#N/A	#N/A	#N/A	#N/A	#N/A	#N/A	#N/A	#N/A	#N/A	#N/A	#N/A
	mirDB	86	BNC2	basonuclin 2	1.44344	0.874412	1.43071	2.67314	0.22951	1.0519	0.403233	0.33777	0.431994	0.657053	0.430165	0.590874	0.229584	0.551826	0.754077	0.525579
	mirDB	86	ATP6V1G1	ATPase, H+ transporting, lysosomal 13kDa, V1 subunit G1	88.286	111.905	91.7231	121.924	48.3693	62.4181	52.1967	83.123	92.2081	69.6163	80.3421	67.6902	104.003	64.8207	87.7196	84.5687
	mirDB	85	SPIN4	spindlin family, member 4	2.13551	1.75568	2.32739	1.40138	1.24955	1.6046	1.65854	0.746914	0.385314	0.359117	0.806471	0.276246	0.385769	0.756373	0.576881	0.501537
	mirDB	85	LURAP1L	leucine rich adaptor protein 1-like	10.3563	6.13672	5.77669	6.5988	9.28769	7.52839	7.66543	7.60661	8.9832	8.99412	9.06013	8.25617	11.9703	4.40471	7.84276	9.18447
	mirDB	85	PPP2R2C	protein phosphatase 2, regulatory subunit B, gamma	0	0.134306	0.0442535	0	0.155947	0.0460362	0	0	0	0	0	0	0.0444167	0.0429949	0.0874838	0.18407
	mirDB	85	NUFIP2	nuclear fragile X mental retardation protein interacting protein 2	24.0257	20.9849	15.2689	12.2444	15.4214	16.6527	15.7615	12.7288	11.0242	15.0138	17.9968	19.7112	7.27612	14.566	10.5029	7.96345
	mirDB	85	FOXP2	forkhead box P2	0.73318	1.25606	0.985877	1.42509	0.399925	0.880033	0.469325	0.609458	0.254137	0.332415	0.231422	0.338179	0.288128	0.224094	0.201256	0.184395
	mirDB	85	TNPO1	transportin 1	15.4461	18.7737	12.1595	15.7098	12.0717	12.2675	12.8616	11.6728	10.0564	12.4964	12.6148	11.5171	5.86996	10.5	7.84421	7.94765
	mirDB	84	CSPP1	centrosome and spindle pole associated protein 1	3.62728	4.06536	5.42022	4.82199	4.33671	3.009	3.12306	3.65268	3.16154	3.2145	3.49835	4.79513	2.66449	2.50185	3.35971	2.82051
	mirDB	84	PFDN4	prefoldin subunit 4	21.5841	19.4098	18.277	18.0075	10.2233	11.0243	10.9033	14.5464	14.2238	16.0857	12.7477	11.9532	14.8098	6.35547	10.8329	12.5464
	mirDB	84	CLASP1	cytoplasmic linker associated protein 1	4.45357	5.47615	4.46883	6.12519	5.70839	6.95096	5.72371	5.6007	5.15031	6.07032	5.73934	6.57038	3.02098	4.75187	5.48503	4.23895
	mirDB	84	SRSF11	serine/arginine-rich splicing factor 11	44.2288	46.079	44.0472	60.8655	41.9506	43.5162	39.4817	36.4357	39.2085	42.6223	37.5816	40.8934	30.8246	26.0275	40.9388	36.0771
	mirDB	84	CDH2	cadherin 2, type 1, N-cadherin (neuronal)	0.359887	0.551429	1.25454	6.72375	1.40289	1.7417	2.12065	1.06037	1.39952	1.39876	1.3089	1.95393	0.938128	1.15363	3.72612	4.38479
	mirDB	83	EMCN	endomucin	#N/A	#N/A	#N/A	#N/A	#N/A	#N/A	#N/A	#N/A	#N/A	#N/A	#N/A	#N/A	#N/A	#N/A	#N/A	#N/A
	mirDB	83	TRMT10A	tRNA methyltransferase 10 homolog A (S. cerevisiae)	6.91836	9.13582	10.1426	12.1753	8.82359	7.53736	7.16859	7.03025	7.99794	7.77548	8.0619	7.46468	5.68827	3.98468	7.06787	6.16994
	mirDB	83	SP3	Sp3 transcription factor	12.4622	21.8455	20.4979	22.2762	14.8982	18.3048	17.4601	14.8686	13.14	15.2765	15.2156	16.4239	8.22825	12.2354	14.917	13.6388
	mirDB	83	PPIL3	peptidylprolyl isomerase (cyclophilin)-like 3	2.86325	3.36947	2.73696	3.47196	2.76521	3.59125	2.7851	4.80141	3.22287	2.17766	2.51145	2.59296	2.5872	4.73927	3.70668	3.97912
	mirDB	82	PRDM2	PR domain containing 2, with ZNF domain	12.3217	19.4955	10.4709	11.6524	17.2821	19.6898	16.7095	15.8664	13.4911	20.4509	21.1638	18.2914	9.01848	12.0887	14.2665	11.0529
	mirDB	82	WDR49	WD repeat domain 49	#N/A	#N/A	#N/A	#N/A	#N/A	#N/A	#N/A	#N/A	#N/A	#N/A	#N/A	#N/A	#N/A	#N/A	#N/A	#N/A
	mirDB	82	HNRNPA3	heterogeneous nuclear ribonucleoprotein A3	#N/A	#N/A	#N/A	#N/A	#N/A	#N/A	#N/A	#N/A	#N/A	#N/A	#N/A	#N/A	#N/A	#N/A	#N/A	#N/A
	mirDB	81	ASPH	aspartate beta-hydroxylase	5.90733	5.85566	7.20678	8.62379	3.31518	7.00945	4.63016	3.83018	4.99294	5.93282	4.41027	4.78075	3.52737	5.44792	4.08474	2.91414
	mirDB	81	DACH2	dachshund family transcription factor 2	0.56212	0.445798	0.347085	0.927701	0.326528	0.337794	0.723061	0.506296	0.182316	0.0868772	0.109115	0.243283	0.163177	0.0673486	0.114218	0.0964515
	mirDB	81	CDC14A	cell division cycle 14A	1.92109	1.39067	1.79019	1.6876	0.561186	1.11919	0.642527	1.14306	0.852845	0.811147	0.87069	0.855033	0.630477	1.36113	0.854543	1.27391
	mirDB	80	CC2D2A	coiled-coil and C2 domain containing 2A	1.20066	1.57871	2.00163	1.34203	2.31497	2.77798	1.98411	2.36817	1.72055	2.54025	1.90886	2.388	1.31038	2.0501	3.1675	2.20484
	mirDB	80	CALCR	calcitonin receptor	0	0	0	0	0	0	0	0	0	0	0	0	0	0	0	0
	mirDB	80	JMJD1C	jumonji domain containing 1C	7.03411	8.80737	6.19366	12.2239	6.70448	7.14373	6.85334	5.76661	5.62307	5.57651	5.94178	4.74267	2.53551	3.59729	3.81752	3.49247
	mirDB	80	PPP1R1C	protein phosphatase 1, regulatory (inhibitor) subunit 1C	#N/A	#N/A	#N/A	#N/A	#N/A	#N/A	#N/A	#N/A	#N/A	#N/A	#N/A	#N/A	#N/A	#N/A	#N/A	#N/A
miR-412-3p	Tools	Score	Targe Gene	Gene Description	45d	45d	45d	45d	4mo	4mo	4mo	4mo	6mo	6mo	6mo	6mo	10mo	10mo	10mo	10mo
	IPA	High (predicted)	AKAP8	cAMP-mediated signaling,Cardiac β-adrenergic Signaling,Protein Kinase A Signaling	11.1484	11.6008	11.2914	12.0777	9.67477	10.9266	9.90031	8.79549	8.95378	10.523	9.67628	9.21782	7.75062	7.4927	9.42389	8.92854
	IPA	High (predicted)	ARPC5L	Actin Cytoskeleton Signaling,Actin Nucleation by ARP-WASP Complex,Axonal Guidance Signaling,CD28 Signaling in T Helper Cells,Cdc42 Signaling,Clathrin-mediated Endocytosis Signaling,Ephrin Receptor Signaling,Epithelial Adherens Junction Signaling,Fcγ Receptor-mediated Phagocytosis in Macrophages and Monocytes,fMLP Signaling in Neutrophils,Integrin Signaling,Rac Signaling,Regulation of Actin-based …	39.7115	33.7641	35.5433	24.4419	25.0674	28.3051	24.93	39.3871	43.7652	30.8366	33.8012	28.7219	41.475	18.5673	32.7848	30.4615
	IPA	High (predicted)	ARPP19		39.653	36.9756	33.1004	41.9434	24.3774	25.9942	28.2479	22.2855	23.2116	27.831	25.3096	29.7412	14.4881	22.6775	24.2745	19.4673
	IPA	High (predicted)	CDHR3		0	0.0199088	0.0196262	0	0.023084	0.0409465	0	0	0	0.0184342	0.0185282	0.0750599	0	0.0951851	0	0
	IPA	High (predicted)	CFI	Complement System	0.442989	1.14546	0.678471	3.15686	1.29114	2.32217	0.904238	1.57402	3.21696	1.48341	2.15787	1.69684	2.72964	13.0163	1.85093	3.0273
	IPA	High (predicted)	CIR1		4.82371	10.2261	9.98415	15.4304	8.73957	8.44572	8.68513	10.9806	10.9513	10.9428	11.5757	8.35196	11.5672	5.13841	9.31587	10.8834
	IPA	High (predicted)	COMMD9		9.22023	9.60948	8.04929	10.6987	5.08108	7.11022	5.17419	6.62345	5.47598	7.88185	6.20869	7.01871	6.82917	4.11934	6.85363	6.45746
	IPA	High (predicted)	COPZ1	Caveolar-mediated Endocytosis Signaling	48.0091	44.0335	42.6248	53.437	45.6932	47.4844	44.354	51.6665	45.9474	50.8449	47.778	47.5188	47.4766	51.5766	47.4259	50.4713
	IPA	High (predicted)	CREBRF		1.02842	3.37128	1.75747	3.05197	3.65854	2.60013	3.01955	3.0921	2.1989	3.25432	3.76237	2.70119	0.93302	1.88952	0.703419	0.395963
	IPA	High (predicted)	CTSZ	autophagy,Phagosome Maturation	16.8396	17.4374	25.4462	60.1642	15.227	14.3904	15.7571	11.2715	21.7314	19.8968	17.9299	16.2384	24.0604	83.4104	19.3512	20.6088
	IPA	High (predicted)	CYYR1		7.04016	7.97563	10.5753	4.12376	12.3548	13.857	16.1352	7.9614	14.5487	14.8935	8.66298	14.4891	3.47741	5.69923	12.9622	7.88637
	IPA	High (predicted)	DAB1	Reelin Signaling in Neurons	0.116838	0.140201	0.0830005	0.59743	0.0650549	0	0.0595947	0.0605581	0	0.0518945	0	0.0793013	0	0.0537011	0.0273209	0.0288181
	IPA	High (predicted)	DDX11		0.517555	0.795023	0.744546	0.745117	1.17532	0.797123	0.696985	0.621467	0.713711	0.809752	0.480932	0.599476	0.335774	0.532143	0.908948	0.449358
	IPA	High (predicted)	DUSP18	Protein Kinase A Signaling	0.98227	2.11937	0.938399	0.606021	0.549075	1.69442	1.37643	0.387819	0.583927	1.19021	1.18605	1.55669	0.581414	0.572612	0.349334	0.968821
	IPA	High (predicted)	EIF5A2		2.04208	1.56774	2.38284	3.65242	2.08174	2.13028	1.96355	1.58021	1.75301	3.61907	3.26304	3.16883	1.60979	2.20902	1.37024	0.86338
	IPA	High (predicted)	FAM169A		2.69508	2.98734	2.76291	3.57131	2.18117	2.35886	1.58726	1.98685	2.09997	1.35764	2.70264	1.91092	0.953793	1.55762	0.909384	0.520831
	IPA	High (predicted)	FANCD2	ATM Signaling,Hereditary Breast Cancer Signaling,Molecular Mechanisms of Cancer,Role of BRCA1 in DNA Damage Response	5.35186	4.27187	4.63134	3.62291	1.3132	1.67797	1.69777	1.28079	1.40495	1.18636	1.57354	1.28139	0.360534	0.962873	0.594531	1.09451
	IPA	High (predicted)	FANCL	Hereditary Breast Cancer Signaling,Role of BRCA1 in DNA Damage Response	11.2603	11.0987	14.0413	15.9187	10.6919	10.8163	10.6766	11.4541	11.8003	11.4042	13.4314	10.7382	9.14532	7.54757	12.3859	11.1651
	IPA	High (predicted)	FUOM		34.7494	32.0031	28.7961	23.5064	15.8213	21.345	17.1872	29.4493	37.2265	28.4457	19.3964	23.5064	21.6157	10.8938	24.5675	15.116
	IPA	High (predicted)	FUT1		0.228273	0.383362	0.48776	0.613906	0.699899	0.450528	0.291	0.832081	2.51773	1.0115	1.57083	1.23978	0.705904	5.1635	3.00158	2.19567
	IPA	High (predicted)	FZD10	Adipogenesis pathway,Axonal Guidance Signaling,Basal Cell Carcinoma Signaling,Colorectal Cancer Metastasis Signaling,Factors Promoting Cardiogenesis in Vertebrates,Glioblastoma Multiforme Signaling,Human Embryonic Stem Cell Pluripotency,Molecular Mechanisms of Cancer,Mouse Embryonic Stem Cell Pluripotency,Osteoarthritis Pathway,Ovarian Cancer Signaling,PCP pathway,Regulation of the Epithelial-Mes…	1.02605	4.21679	2.82522	1.56211	4.32098	7.12162	5.495	4.6888	4.70134	4.38531	5.2611	4.20757	1.43658	1.62182	3.36039	2.37256
	IPA	High (predicted)	GABARAPL1	Sirtuin Signaling Pathway	15.6065	19.3373	17.9966	27.9809	24.75	21.2903	24.4941	26.7608	37.4067	28.4173	28.2647	30.7747	28.3207	29.1803	34.5335	33.4689
	IPA	High (predicted)	GALNT11		23.4382	18.5394	38.5252	23.1417	6.71254	9.64792	6.35807	7.37091	17.1245	9.90338	13.0531	10.3539	10.4902	24.9616	10.9204	9.87325
	IPA	High (predicted)	GNB4	Androgen Signaling,Antiproliferative Role of Somatostatin Receptor 2,Axonal Guidance Signaling,Breast Cancer Regulation by Stathmin1,Cardiac Hypertrophy Signaling,Cardiac β-adrenergic Signaling,CCR3 Signaling in Eosinophils,CCR5 Signaling in Macrophages,Colorectal Cancer Metastasis Signaling,CREB Signaling in Neurons,CXCR4 Signaling,Ephrin B Signaling,Ephrin Receptor Signaling,fMLP Signaling in N…	15.0457	35.9299	17.1473	26.1485	35.5082	36.547	26.3208	26.5815	21.3511	37.0244	44.5421	38.553	15.9669	15.8699	10.4547	5.88008
	IPA	High (predicted)	GPATCH2L		7.04329	6.15964	4.22909	3.28228	5.53629	5.87064	5.62771	4.75365	3.18384	5.55681	6.41258	5.84331	1.45396	4.03482	2.96892	2.00741
	IPA	High (predicted)	H3F3A/H3F3B	DNA Methylation and Transcriptional Repression Signaling,ERK/MAPK Signaling,Estrogen Receptor Signaling,p38 MAPK Signaling,Protein Kinase A Signaling,Sirtuin Signaling Pathway,Transcriptional Regulatory Network in Embryonic Stem Cells,UVB-Induced MAPK Signaling	#N/A	#N/A	#N/A	#N/A	#N/A	#N/A	#N/A	#N/A	#N/A	#N/A	#N/A	#N/A	#N/A	#N/A	#N/A	#N/A
	IPA	High (predicted)	H3F3B	DNA Methylation and Transcriptional Repression Signaling,ERK/MAPK Signaling,Estrogen Receptor Signaling,p38 MAPK Signaling,Protein Kinase A Signaling,Sirtuin Signaling Pathway,Transcriptional Regulatory Network in Embryonic Stem Cells,UVB-Induced MAPK Signaling	228.348	216.102	199.979	234.85	177.217	183.203	167.744	167.23	229.339	179.265	180.884	179.775	171.333	141.776	201.752	199.296
	IPA	High (predicted)	LHFPL2		6.902	7.53933	11.9931	8.75146	6.64615	12.005	9.64641	8.83695	4.45562	8.17476	6.02685	7.26753	2.88168	3.4607	8.10851	9.49358
	IPA	High (predicted)	LYPD6B		0.267389	0.320716	0.190622	2.61867	0.372808	0.197873	0.204498	0.627599	0.440116	0.295961	0.888829	0.363086	1.46186	5.6249	0.628758	1.58267
	IPA	High (predicted)	LYRM2		6.71146	5.01819	4.36642	6.08397	1.65875	1.38434	0	0.831526	4.4572	1.24538	2.48751	4.01846	1.36921	3.57042	0.739315	0.717
	IPA	High (predicted)	MKNK1	Axonal Guidance Signaling,ERK/MAPK Signaling,p38 MAPK Signaling,Regulation of eIF4 and p70S6K Signaling	1.16885	2.05699	2.62796	4.53478	3.17819	3.73282	3.01584	2.31839	3.11573	3.14408	3.27892	4.16906	3.6479	3.5106	3.93666	4.4544
	IPA	High (predicted)	NASP		20.9343	17.8261	21.3379	22.7647	10.6524	12.691	10.7725	11.1936	13.4973	10.593	10.2462	10.358	8.87701	8.93434	10.521	10.7298
	IPA	High (predicted)	NRG1	Agrin Interactions at Neuromuscular Junction,Cell Cycle: G1/S Checkpoint Regulation,ErbB Signaling,ErbB2-ErbB3 Signaling,ErbB4 Signaling,HER-2 Signaling in Breast Cancer,Neuregulin Signaling	3.18753	2.44803	2.16322	2.01718	0.147884	0.550685	0.216785	0.440373	0.297355	0.47203	0.308227	0.504799	0.278649	0.048815	0.422205	0.340692
	IPA	High (predicted)	PCF11		9.92789	8.60589	11.2026	13.3647	7.19318	8.1504	8.49426	7.46144	8.73433	8.32216	9.89843	10.0808	7.22649	7.04406	8.32485	6.97741
	IPA	High (predicted)	POC1B		6.71689	5.68345	5.99385	5.86623	4.28402	3.88173	4.23681	5.87815	4.26126	4.54777	7.11766	4.63952	6.98644	4.15309	5.71663	5.6239
	IPA	High (predicted)	PSME4	Huntington's Disease Signaling,Polyamine Regulation in Colon Cancer	16.83	12.6276	14.2662	18.9613	10.9449	10.7786	11.6435	9.91993	10.2673	10.9905	11.144	10.8722	7.94019	8.58344	10.1019	8.93353
	IPA	High (predicted)	RAB17		14.5337	11.7092	15.8414	27.7256	15.3975	20.2435	9.45022	14.884	23.658	11.2071	20.5385	19.3217	18.8527	7.38645	13.8424	15.0908
	IPA	High (predicted)	RBM8A		62.7957	57.6952	69.2494	65.7638	43.544	51.6313	48.5853	48.678	69.103	53.1547	50.481	47.0077	71.1206	31.8117	56.2278	52.6705
	IPA	High (predicted)	REEP5		45.8247	59.4353	40.3823	56.8473	53.7886	52.4221	59.0646	44.3008	48.0073	59.3465	59.6081	51.9666	52.3308	56.4552	50.42	54.475
	IPA	High (predicted)	RING1		23.613	23.6842	28.4562	28.0174	17.7338	19.9031	19.6787	19.5161	24.3467	21.936	20.1239	20.4445	24.1249	15.9789	22.1857	21.202
	IPA	High (predicted)	RNASE1		0.473628	1.02196	2.14849	100.288	7.14716	1.86768	0.362028	1.61952	5.73903	7.72447	0.52026	4.28909	1.68254	0	5.49899	1.86862
	IPA	High (predicted)	RPL36AL	EIF2 Signaling	1125.82	1159.1	1679.81	1423.81	636.893	640.31	648.868	882.515	888.123	767.747	671.11	604.56	1043.89	513.504	681.652	601.044
	IPA	High (predicted)	RPRML		0	0	0	0	0	0	0	0.423643	0.76264	0	0	0	0	0	0	0
	IPA	High (predicted)	RPS19BP1		13.1222	14.0521	19.317	18.7523	19.2946	14.5568	14.3953	24.8088	19.9193	15.6519	20.8751	14.8978	33.0987	17.2715	24.531	16.6762
	IPA	High (predicted)	SCARB1	FXR/RXR Activation,LPS/IL-1 Mediated Inhibition of RXR Function,NRF2-mediated Oxidative Stress Response,TR/RXR Activation	14.3473	13.0531	14.2025	30.4272	17.0616	20.8819	18.4507	17.7563	19.0764	21.7144	18.5958	18.7248	10.3952	17.5919	13.0606	16.3464
	IPA	High (predicted)	SCARB2		69.5649	84.2488	55.2326	63.0204	41.9579	46.8319	63.1568	46.7274	53.0577	52.6968	54.4458	47.2171	63.8507	56.4792	72.6451	91.2526
	IPA	High (predicted)	SLC22A2		0	0	0	0	0.0383715	0.0340055	0.105423	0.107227	0.0321884	0.0305885	0.0614153	0.0311773	0.197003	0.0950802	0.193483	0.237912
	IPA	High (predicted)	SLC35B2		18.2444	18.5067	15.0927	13.812	15.527	17.4417	15.7366	18.2273	20.4306	19.2096	18.8173	17.3003	22.4678	19.1985	19.1029	20.9575
	IPA	High (predicted)	SMARCE1	AMPK Signaling,Glucocorticoid Receptor Signaling,Hereditary Breast Cancer Signaling,RAR Activation,Role of BRCA1 in DNA Damage Response	23.9858	28.9863	31.6209	35.2407	25.6524	28.8529	28.8312	31.1078	38.5472	28.709	28.2183	29.835	36.8263	21.3006	34.5351	36.6531
	IPA	High (predicted)	SPATA2		9.65252	15.8304	7.00658	7.206	8.56405	10.9818	8.27768	9.70641	8.89354	9.29838	10.0946	12.6739	9.76238	6.19946	9.12499	9.07116
	IPA	High (predicted)	ST6GALNAC3		2.7721	6.36944	6.45245	2.00221	1.95336	2.95091	3.71922	2.97091	2.54187	2.71163	2.06711	2.37752	1.03995	1.48544	2.26638	2.01498
	IPA	High (predicted)	STARD3NL		12.9914	13.8574	12.7731	15.3247	15.5929	16.1078	15.8473	18.1325	20.8703	18.1239	17.9165	20.7519	18.6803	18.9067	24.8145	24.3147
	IPA	High (predicted)	TACC1		16.4592	18.8883	10.8019	11.1615	27.8339	28.1012	20.466	18.6267	14.9179	23.6754	25.1604	26.732	6.01748	11.5419	14.7097	12.0238
	IPA	High (predicted)	TAF1D		22.5699	27.3804	25.9288	23.8112	21.8638	17.6721	17.1905	22.7388	18.8587	19.7946	19.3143	17.1752	16.174	10.9447	14.0037	15.3334
	IPA	High (predicted)	TC2N		0.443956	0.284098	0.280544	1.76764	0.329702	0.657328	0.264165	0.38401	1.9714	0.821069	0.758156	0.569209	0.951869	14.1307	1.28184	1.1315
	IPA	High (predicted)	TEAD1	HIPPO signaling	11.5923	10.8232	8.09877	9.57943	11.9421	9.75382	9.85515	10.7839	5.9409	12.8222	10.7602	13.6121	5.8769	5.60346	3.80483	3.12685
	IPA	High (predicted)	TF	Acute Phase Response Signaling,Clathrin-mediated Endocytosis Signaling,FXR/RXR Activation,LXR/RXR Activation	10.1497	9.91784	7.24966	906.703	7.74553	8.47251	9.89539	10.4645	8.24321	10.6598	11.2808	11.403	12.3176	9.72737	8.78758	8.75119
	IPA	High (predicted)	THAP12		14.8449	14.2281	16.1004	16.195	10.5473	11.5821	9.80152	10.3941	9.99467	11.8037	10.6392	11.1689	7.28917	7.59165	10.9085	9.4068
	IPA	High (predicted)	TMEM129		10.5389	13.7228	11.1713	13.9509	11.7593	11.1401	11.6669	10.3017	10.2841	17.1187	10.9276	11.5856	13.233	9.75796	10.2797	13.8865
	IPA	High (predicted)	TMEM70		17.7164	32.2208	29.2965	30.512	22.1281	18.1863	23.5339	24.4391	36.7192	26.1653	27.148	18.0354	29.9708	15.6113	27.1122	26.6326
	IPA	High (predicted)	TPM3	Calcium Signaling	13.8699	11.4092	8.77951	12.43	8.03814	7.27826	8.75663	7.27735	8.72766	9.22045	10.3641	8.64379	8.85186	7.06113	8.99208	11.0768
	IPA	High (predicted)	TRRAP	ATM Signaling,Estrogen Receptor Signaling	3.09043	4.38871	3.86238	4.87038	3.93653	4.0963	3.50433	3.31619	2.94684	3.21608	3.53746	3.95009	1.53425	2.8777	3.16802	3.11367
	IPA	High (predicted)	TSFM		10.2177	13.0736	13.7925	14.3221	7.12917	8.60857	7.73886	9.96127	12.4585	9.68835	8.85614	8.92459	13.0739	5.13269	9.76892	10.021
	IPA	High (predicted)	UBE2D2	Hypoxia Signaling in the Cardiovascular System,Protein Ubiquitination Pathway	34.537	35.438	29.4007	28.1419	22.1282	29.7879	33.5306	29.9034	29.4903	32.2959	31.0635	30.5896	34.632	19.8282	35.0524	36.1823
	IPA	High (predicted)	YPEL2		6.30381	12.7777	9.50691	19.2022	14.47	19.5003	13.5787	11.4942	10.2239	15.397	14.4775	17.4576	5.15142	8.15262	13.5884	12.9486
	mirDB	99	TC2N	tandem C2 domains, nuclear	0.443956	0.284098	0.280544	1.76764	0.329702	0.657328	0.264165	0.38401	1.9714	0.821069	0.758156	0.569209	0.951869	14.1307	1.28184	1.1315
	mirDB	98	DDX6	DEAD (Asp-Glu-Ala-Asp) box helicase 6	13.0953	16.4498	15.1729	15.7364	8.43897	12.7901	12.08	9.50028	7.17567	14.06	10.6419	12.8846	3.50705	9.80745	8.44207	4.15087
	mirDB	96	DAG1	dystroglycan 1 (dystrophin-associated glycoprotein 1)	21.9241	33.863	21.2601	38.0241	36.1396	33.7941	33.7616	28.187	25.1288	33.571	31.8631	35.8912	17.4905	22.8305	33.9085	35.7996
	mirDB	94	ZFYVE20	zinc finger, FYVE domain containing 20	#N/A	#N/A	#N/A	#N/A	#N/A	#N/A	#N/A	#N/A	#N/A	#N/A	#N/A	#N/A	#N/A	#N/A	#N/A	#N/A
	mirDB	94	MAPK14	mitogen-activated protein kinase 14	17.7986	20.9826	14.7666	21.4423	20.3851	19.8018	18.6451	16.0038	17.0916	23.0634	27.1122	21.7765	17.3902	17.6026	20.4815	20.6212
	mirDB	94	STAG2	stromal antigen 2	7.59047	11.0667	6.44175	10.7561	7.37006	8.26552	7.6328	6.8168	5.815	7.0353	8.3384	7.54675	2.81734	5.73062	2.6534	1.74129
	mirDB	93	RNF165	ring finger protein 165	0.0712268	0	0	0.0347188	0.0396698	0.0703077	0.0726556	0.0369571	0.0332838	0	0.126955	0	0	0.0327701	0.100027	0.0702713
	mirDB	92	SOX6	SRY (sex determining region Y)-box 6	1.23233	1.1106	1.33901	2.55157	1.51557	2.17747	1.1912	1.34057	1.33693	1.93315	1.25777	1.26177	0.495409	0.564782	1.11927	0.703932
	mirDB	92	PEA15	phosphoprotein enriched in astrocytes 15	43.5026	23.3938	26.561	26.8503	19.9788	23.0328	24.8619	20.6238	26.8964	22.2938	24.5912	24.2138	17.4231	33.316	33.6151	38.3605
	mirDB	90	PRKRIR	protein-kinase, interferon-inducible double stranded RNA dependent inhibitor, repressor of (P58 repressor)	#N/A	#N/A	#N/A	#N/A	#N/A	#N/A	#N/A	#N/A	#N/A	#N/A	#N/A	#N/A	#N/A	#N/A	#N/A	#N/A
	mirDB	90	COX15	cytochrome c oxidase assembly homolog 15 (yeast)	5.25205	7.50112	6.97291	8.32286	5.57099	5.72296	5.14277	4.49578	4.28578	5.21967	5.34874	4.92461	4.00232	7.12092	4.72494	4.84988
	mirDB	88	FKBP1A	FK506 binding protein 1A, 12kDa	#N/A	#N/A	#N/A	#N/A	#N/A	#N/A	#N/A	#N/A	#N/A	#N/A	#N/A	#N/A	#N/A	#N/A	#N/A	#N/A
	mirDB	88	MEF2A	myocyte enhancer factor 2A	7.39131	4.63334	5.43167	6.31159	5.9961	6.67929	7.49048	5.20528	4.75029	7.20749	6.93346	6.44186	2.11464	7.61697	4.89087	2.95899
	mirDB	88	NANOS1	nanos homolog 1 (Drosophila)	#N/A	#N/A	#N/A	#N/A	#N/A	#N/A	#N/A	#N/A	#N/A	#N/A	#N/A	#N/A	#N/A	#N/A	#N/A	#N/A
	mirDB	87	YOD1	YOD1 deubiquitinase	25.8249	4.96571	4.04807	3.61857	5.33239	6.46802	4.39747	3.49409	2.2195	2.86898	4.4129	4.56546	3.36731	2.97884	2.26291	1.48869
	mirDB	86	BOD1L2	biorientation of chromosomes in cell division 1-like 2	#N/A	#N/A	#N/A	#N/A	#N/A	#N/A	#N/A	#N/A	#N/A	#N/A	#N/A	#N/A	#N/A	#N/A	#N/A	#N/A
	mirDB	86	AMFR	autocrine motility factor receptor, E3 ubiquitin protein ligase	32.7069	25.6727	25.6189	25.6363	28.5041	34.8517	38.3242	33.9336	24.4591	32.174	40.0049	36.8213	27.5882	23.3155	32.6679	31.8679
	mirDB	86	FUT4	fucosyltransferase 4 (alpha (1,3) fucosyltransferase, myeloid-specific)	#N/A	#N/A	#N/A	#N/A	#N/A	#N/A	#N/A	#N/A	#N/A	#N/A	#N/A	#N/A	#N/A	#N/A	#N/A	#N/A
	mirDB	85	HPCAL1	hippocalcin-like 1	6.05572	6.76288	7.74927	13.3236	6.15592	9.09363	8.20086	6.62619	14.6926	8.38678	12.6877	10.1478	12.6109	18.4549	12.4557	11.5904
	mirDB	84	NWD2	NACHT and WD repeat domain containing 2	0.0108264	0	0	0	0	0.0106902	0	0	0	0	0	0	0	0	0.0100989	0
	mirDB	84	LEP	leptin	0	0	0	0	0	0	0	0	0	0	0	0	0	0	0	0
	mirDB	83	BOD1	biorientation of chromosomes in cell division 1	#N/A	#N/A	#N/A	#N/A	#N/A	#N/A	#N/A	#N/A	#N/A	#N/A	#N/A	#N/A	#N/A	#N/A	#N/A	#N/A
	mirDB	83	CXADR	coxsackie virus and adenovirus receptor	#N/A	#N/A	#N/A	#N/A	#N/A	#N/A	#N/A	#N/A	#N/A	#N/A	#N/A	#N/A	#N/A	#N/A	#N/A	#N/A
	mirDB	83	EIF4E	eukaryotic translation initiation factor 4E	69.5246	56.833	59.1448	60.1546	32.5186	33.6729	39.2409	35.3171	43.1502	34.682	34.1416	37.0549	34.984	27.9116	34.4455	40.5965
	mirDB	83	CUL3	cullin 3	29.4125	22.4592	22.4852	21.1802	18.3197	19.8296	18.5856	21.1358	21.8795	21.8952	22.5587	20.9566	19.8404	15.0502	21.0977	20.4271
	mirDB	83	MBTPS1	membrane-bound transcription factor peptidase, site 1	8.92589	13.6334	12.1074	18.7914	19.1673	22.0403	17.6033	17.8127	18.1994	20.1323	17.3861	18.4755	16.332	14.0724	19.1772	17.1706
	mirDB	83	HADHA	hydroxyacyl-CoA dehydrogenase/3-ketoacyl-CoA thiolase/enoyl-CoA hydratase (trifunctional protein), alpha subunit	32.6906	27.2223	34.9441	35.5416	18.0645	18.2035	20.0589	20.6886	22.8234	18.6029	18.8021	17.2579	26.068	14.7608	25.8293	24.5871
	mirDB	81	ISOC1	isochorismatase domain containing 1	#N/A	#N/A	#N/A	#N/A	#N/A	#N/A	#N/A	#N/A	#N/A	#N/A	#N/A	#N/A	#N/A	#N/A	#N/A	#N/A
	mirDB	81	SGMS1	sphingomyelin synthase 1	14.1671	9.83212	11.5302	21.6516	9.19345	9.6918	9.1488	7.64912	7.92198	8.95649	9.26548	9.53872	6.16057	10.3218	10.5531	12.4247
miR-412-5p	Tools	Score	Targe Gene	Gene Description	45d	45d	45d	45d	4mo	4mo	4mo	4mo	6mo	6mo	6mo	6mo	10mo	10mo	10mo	10mo
	IPA	High (predicted)	ADGRA1		0	0.0951073	0.0625856	0.0965519	0	0	0	0	0.0308491	0.0293279	0	0	0	0.0303768	0	0
	IPA	High (predicted)	AMMECR1L		6.65622	8.83705	6.86753	8.10954	8.0744	9.05953	6.67468	5.66595	6.44949	10.3671	9.25045	9.91982	4.6454	6.7947	6.96675	6.9024
	IPA	High (predicted)	ARHGEF2	Breast Cancer Regulation by Stathmin1,Molecular Mechanisms of Cancer,Phospholipase C Signaling,Reelin Signaling in Neurons,RhoGDI Signaling,Signaling by Rho Family GTPases,Thrombin Signaling,Tight Junction Signaling	9.51371	14.2224	13.1406	10.2506	14.0994	15.4902	16.5637	15.2641	13.8115	16.0703	13.4864	16.1711	10.6351	9.60005	17.2865	16.0771
	IPA	High (predicted)	C2orf66		0	0.354714	0	0	0	0	0	0	0	0	0.316148	0	0	0	0	0
	IPA	High (predicted)	C8A	Complement System,Systemic Lupus Erythematosus Signaling	0.0603766	0.0289797	0	0.0294067	0	0	0	0	0	0	0.0269291	0.0273199	0	0	0	0
	IPA	High (predicted)	CAMKK2	AMPK Signaling,Calcium Signaling,Dopamine-DARPP32 Feedback in cAMP Signaling	0.556072	1.06741	0.52755	1.31214	1.29103	2.56116	1.5597	1.83061	1.08507	2.54846	1.31909	1.92933	0.661904	1.53761	2.91139	2.05723
	IPA	High (predicted)	CD14	Actin Cytoskeleton Signaling,Hepatic Cholestasis,Hepatic Fibrosis / Hepatic Stellate Cell Activation,IL-10 Signaling,IL-6 Signaling,iNOS Signaling,LPS-stimulated MAPK Signaling,LPS/IL-1 Mediated Inhibition of RXR Function,LXR/RXR Activation,Macropinocytosis Signaling,MIF Regulation of Innate Immunity,MIF-mediated Glucocorticoid Regulation,Toll-like Receptor Signaling,VDR/RXR Activation	12.4632	18.499	8.77306	13.5743	5.65141	10.8403	8.24055	7.14485	14.5119	10.0659	9.57275	9.99046	16.3862	20.0259	17.4483	13.4415
	IPA	High (predicted)	CLEC7A	Phagosome Formation,Role of Pattern Recognition Receptors in Recognition of Bacteria and Viruses	0.176581	0.423486	0.336368	1.47458	1.08427	0.696726	2.34031	1.47895	0.333631	0.780378	0.623809	1.51886	0.838139	0.409579	0.999731	0.435462
	IPA	High (predicted)	COX19		0	7.2115	14.8111	26.2911	16.311	17.0159	7.61041	11.8645	20.894	9.70795	19.4783	21.86	6.7607	14.3597	25.7816	11.4659
	IPA	High (predicted)	ENPP1		38.875	10.6199	9.11186	17.0795	3.23015	12.8745	5.806	6.63006	8.47731	9.88494	8.39594	6.94005	6.23935	11.6822	7.91932	5.28011
	IPA	High (predicted)	GNAL	Androgen Signaling,Axonal Guidance Signaling,cAMP-mediated signaling,Cardiac Hypertrophy Signaling,CDK5 Signaling,CREB Signaling in Neurons,CXCR4 Signaling,Endothelin-1 Signaling,Ephrin B Signaling,Ephrin Receptor Signaling,G Beta Gamma Signaling,G-Protein Coupled Receptor Signaling,IL-1 Signaling,Molecular Mechanisms of Cancer,Relaxin Signaling,RhoGDI Signaling,Role of NFAT in Regulation of the …	0.515395	0.769381	0.652614	0.616052	0.574635	0.847667	0.584017	1.07356	0.860106	0.710493	0.915225	0.673876	0.435903	0.264365	0.537871	1.07339
	IPA	High (predicted)	GNG3	Androgen Signaling,Antiproliferative Role of Somatostatin Receptor 2,Axonal Guidance Signaling,Breast Cancer Regulation by Stathmin1,Cardiac Hypertrophy Signaling,Cardiac β-adrenergic Signaling,CCR3 Signaling in Eosinophils,CCR5 Signaling in Macrophages,Colorectal Cancer Metastasis Signaling,CREB Signaling in Neurons,CXCR4 Signaling,Ephrin B Signaling,Ephrin Receptor Signaling,fMLP Signaling in N…	0	0.227726	0	0	0.266045	0.232337	0.241818	0	0	0	0	0.430142	0.22347	0.2244	0	0
	IPA	High (predicted)	GPER1	cAMP-mediated signaling,G-Protein Coupled Receptor Signaling,Gαs Signaling	0.0597526	0.573402	0	0.116915	0.399766	1.70992	0.365615	0.498064	0.168358	0.264709	0.371216	0.162265	0.454745	0.386332	0.0561432	0.589468
	IPA	High (predicted)	HCN3		0.184935	0.110967	0.0437661	0.0899814	0.0514727	0.159758	0.117918	0.0239374	0.0646505	0.123274	0.0412912	0.125515	0.0441029	0.0424601	0.0648072	0.159655
	IPA	High (predicted)	HELLS		4.17165	4.09419	3.91232	2.99297	0.949316	1.20816	1.51328	1.3238	1.03607	0.692369	0.729179	0.486542	0.17692	0.595526	0.502122	0.768299
	IPA	High (predicted)	KEL	Axonal Guidance Signaling	7.14713	3.83937	4.71528	2.00942	2.41321	2.49628	1.34243	1.17619	1.2755	0.664881	0.667976	0.513686	0.0984301	0.379289	0.16885	0.101826
	IPA	High (predicted)	MEX3B		0.207605	0.647734	0.835469	0.858943	0.924619	1.30657	0.97953	1.07545	0.726164	0.968468	0.60231	0.493163	0.24749	0.596068	0.873396	0.870507
	IPA	High (predicted)	MYH15		0.0368421	0.044235	0.0348347	0.303656	0.0102385	0.0181778	0.00938928	0.00950755	0.0171131	0.00818858	0	0.00831885	0	0.0084325	0	0
	IPA	High (predicted)	PITPNM3		0	0	0	0	0	0.0542668	0.0560764	0	0.0170628	0.0325804	0	0	0	0	0	0.0180764
	IPA	High (predicted)	PNMA1		3.91534	4.21271	6.31109	6.55785	1.71984	1.28787	3.38791	2.22502	2.17273	1.89228	1.10573	4.13487	1.52379	1.26017	2.56387	2.10684
	IPA	High (predicted)	RAB8A	AMPK Signaling	40.9051	36.4698	30.7394	32.1856	21.4527	21.318	24.9872	27.206	28.9887	24.3825	30.4256	20.2738	23.4877	19.1527	27.8143	26.6419
	IPA	High (predicted)	RNF4	Sumoylation Pathway	20.3588	19.3404	18.8481	25.229	13.7743	17.0867	15.7648	16.8326	14.8698	17.0291	17.7786	20.5617	14.9492	13.9151	17.2957	15.7374
	IPA	High (predicted)	RPL7L1	EIF2 Signaling	36.65	50.8674	58.467	57.8438	29.7767	37.7942	37.3668	38.5108	44.6252	39.1693	42.6086	45.5223	58.7979	27.8897	42.0004	40.9082
	IPA	High (predicted)	RYR2	Calcium Signaling,Cardiac β-adrenergic Signaling,Gαs Signaling,Netrin Signaling,Nitric Oxide Signaling in the Cardiovascular System,nNOS Signaling in Skeletal Muscle Cells,Protein Kinase A Signaling,Synaptic Long Term Depression	0.381885	0.631022	0.823789	4.09626	0.539299	0.261085	0.38064	0.315797	0.571317	0.563039	0.333896	0.118972	0.182027	0.387567	1.04773	0.697924
	IPA	High (predicted)	SLC35E3		4.87104	5.20053	5.3483	8.93848	5.96928	6.76915	4.54729	4.5817	5.16409	5.70962	6.0188	5.83809	4.04381	7.10707	4.97012	5.82042
	IPA	High (predicted)	SRL		0	0.118083	0.116655	0.320074	0.319825	0.323807	0.292797	0.298154	0.268572	0.291132	0.109537	0.334033	0.156262	0.188829	0.499507	0.606856
	IPA	High (predicted)	TESK1	ILK Signaling	8.93427	10.5745	11.2559	14.2592	11.5909	12.7391	11.3678	13.4836	13.6969	13.4234	12.3077	11.2443	16.5451	9.42379	14.8624	14.2801
	IPA	High (predicted)	TM9SF3		77.0978	78.179	61.5166	66.5529	61.7039	64.0536	76.1759	55.8725	54.9012	67.8413	70.2161	67.7139	49.7419	53.3713	61.4089	59.9804
	IPA	High (predicted)	TRIM66		0.133176	0.613773	0.277102	0.58234	0.518709	0.486534	0.421224	0.33045	0.408878	0.367234	0.583808	0.445867	0.292397	1.92946	0.584082	0.512451
	IPA	High (predicted)	UBE2O	Hypoxia Signaling in the Cardiovascular System,Protein Ubiquitination Pathway	12.2058	10.9858	9.97102	8.01817	10.6259	11.3426	10.6453	9.36881	7.66363	9.53761	9.181	8.41824	5.68643	5.82906	7.29358	6.56398
	IPA	High (predicted)	XPO1	LPS/IL-1 Mediated Inhibition of RXR Function,Mechanisms of Viral Exit from Host Cells,RAN Signaling,Role of NFAT in Regulation of the Immune Response	9.85523	23.0514	23.2206	26.2288	15.4987	16.2138	17.3091	16.84	14.1421	16.1171	16.3998	14.8825	8.16693	12.3086	12.7115	11.0454
	mirDB	91	XPO1	exportin 1	9.85523	23.0514	23.2206	26.2288	15.4987	16.2138	17.3091	16.84	14.1421	16.1171	16.3998	14.8825	8.16693	12.3086	12.7115	11.0454
	mirDB	88	PCDH10	protocadherin 10	#N/A	#N/A	#N/A	#N/A	#N/A	#N/A	#N/A	#N/A	#N/A	#N/A	#N/A	#N/A	#N/A	#N/A	#N/A	#N/A
miR-432-5p	Tools	Score	Targe Gene	Gene Description	45d	45d	45d	45d	4mo	4mo	4mo	4mo	6mo	6mo	6mo	6mo	10mo	10mo	10mo	10mo
	IPA	High (predicted)	AGPAT4	CDP-diacylglycerol Biosynthesis I,Phosphatidylglycerol Biosynthesis II (Non-plastidic),Triacylglycerol Biosynthesis	2.34069	1.46711	2.3569	7.46431	1.86333	3.30016	3.80025	3.47705	2.64054	2.24547	1.7418	2.37801	0.773221	1.14501	1.83695	2.3092
	IPA	High (predicted)	AMER1		0.36127	0.678649	0.817251	0.656541	0.524445	0.49628	0.576928	0.438641	0.438621	0.935936	0.646146	0.710658	0.0899492	0.691609	0.571837	0.511419
	IPA	High (predicted)	AXL		10.6048	8.19766	9.06907	9.29833	14.2908	19.9248	14.4632	12.5199	13.5951	18.3851	11.839	15.1261	10.274	10.1841	20.2629	24.4435
	IPA	High (predicted)	BPGM	Gluconeogenesis I,Glycolysis I,Rapoport-Luebering Glycolytic Shunt,Sirtuin Signaling Pathway	9.76805	5.97728	7.68372	9.80678	5.23545	5.76689	8.46968	6.18849	6.08924	6.3965	6.2616	6.33659	5.77298	4.91507	5.43396	6.60093
	IPA	High (predicted)	C12orf43		0.455241	1.13542	2.34201	1.61074	0.406645	1.25731	0.835389	1.43049	0.688493	1.52867	0.562618	1.4839	1.12339	0.507067	2.14871	0.898123
	IPA	High (predicted)	C1orf174		4.27792	4.0004	4.38752	7.37455	4.42126	9.17516	4.25145	7.30047	7.80891	5.0964	5.46118	3.87382	5.88069	6.16994	7.0837	10.9711
	IPA	High (predicted)	CABP2		0.202139	0	0	0	0.112898	0	0.309079	0	0.095728	0.178471	0.178139	0	0.383428	0.469799	0.191101	0.398779
	IPA	High (predicted)	CAVIN2		#N/A	#N/A	#N/A	#N/A	#N/A	#N/A	#N/A	#N/A	#N/A	#N/A	#N/A	#N/A	#N/A	#N/A	#N/A	#N/A
	IPA	High (predicted)	CCDC54		0	0	0	0	0	0.0643104	0	0	0	0	0	0	0	0	0	0
	IPA	High (predicted)	CCNH	Adipogenesis pathway,Androgen Signaling,Assembly of RNA Polymerase II Complex,Cyclins and Cell Cycle Regulation,Estrogen Receptor Signaling,Glucocorticoid Receptor Signaling,Nucleotide Excision Repair Pathway,RAR Activation	15.7503	12.0643	13.2968	12.11	7.78063	9.0715	9.3748	12.6619	13.6911	10.1337	9.23204	8.58959	14.0485	9.30133	11.3273	11.813
	IPA	High (predicted)	CCR7	Communication between Innate and Adaptive Immune Cells,Crosstalk between Dendritic Cells and Natural Killer Cells,Dendritic Cell Maturation,Hepatic Fibrosis / Hepatic Stellate Cell Activation	0	0	0	0	0	0	0.0517113	0.158244	0	0.0449576	0.0450687	0.137678	0	0.0935292	0.0475756	0
	IPA	High (predicted)	CDKN2B		0.232412	0	0.446935	0.463371	0.520344	0.909316	0.945958	0.496606	0.4488	0.405049	0	0.210331	0.437221	0.438713	0.893189	1.82802
	IPA	High (predicted)	CDPF1		1.33419	2.20993	2.54889	3.83062	1.76269	0.717376	1.48332	1.14903	1.61465	1.60348	1.27843	1.86726	2.64222	1.24415	3.1051	2.03372
	IPA	High (predicted)	CER1	Factors Promoting Cardiogenesis in Vertebrates	0.540614	0	0.321192	0.330941	0.0753776	0.466737	0.206728	0	0.317846	0.179503	0.119789	0.305875	0.449744	0.374963	0.127138	0.199992
	IPA	High (predicted)	CT83		0	0	0	0	0	0	0	0	0	0.569155	0	0	0	0	0	0
	IPA	High (predicted)	CYP46A1	Histidine Degradation VI,Pregnenolone Biosynthesis,Ubiquinol-10 Biosynthesis (Eukaryotic)	0	0	0	0.204647	0.186943	0.0414006	0.128352	0	0.235512	0.0744409	0.186705	0.11389	0.0399557	0	0.117922	0.165527
	IPA	High (predicted)	DDX41		8.83798	12.3077	12.2538	13.9309	11.8815	12.6565	10.7657	11.3915	12.102	12.9387	12.5802	11.5762	15.0519	9.13958	12.6987	13.1367
	IPA	High (predicted)	DLD	2-ketoglutarate Dehydrogenase Complex,2-oxobutanoate Degradation I,Acetyl-CoA Biosynthesis I (Pyruvate Dehydrogenase Complex),Branched-chain α-keto acid Dehydrogenase Complex,Glycine Cleavage Complex,Isoleucine Degradation I,Superpathway of Methionine Degradation,TCA Cycle II (Eukaryotic),Valine Degradation I	30.7123	33.2726	29.6474	29.3162	17.0061	19.672	19.494	22.1582	20.3217	21.0273	22.9941	20.2587	24.8942	20.7613	20.8073	20.7854
	IPA	High (predicted)	DNAH3		0.0575934	0.0592549	0.101074	0.0638737	0.077795	0.121872	0.0629657	0.0467135	0.126068	0.113528	0.0516077	0.0595538	0.0707351	0.120539	0.164844	0.125829
	IPA	High (predicted)	EDA2R		0	0	0	0	0	0	0	0.0718911	0.129648	0	0.122093	0	0	0.191171	0.0648191	0
	IPA	High (predicted)	EIF1AX	EIF2 Signaling,Regulation of eIF4 and p70S6K Signaling,VEGF Signaling	52.7607	34.7428	38.5959	36.1795	24.63	25.0817	27.7166	24.5113	24.1016	30.0637	30.442	29.9551	27.06	22.78	28.3747	25.4124
	IPA	High (predicted)	ENKUR		0	0	0.0712834	0.0734757	0.250839	0.0739309	0.229224	0.469664	0.0705984	0.265237	0	0.135683	0	0	0	0.0739223
	IPA	High (predicted)	EPS8L3		0	0	0	13.2178	0.142197	0.126036	0	0.0331032	0.178854	0.085044	0.0284647	0.173321	0	0	0.0298676	0
	IPA	High (predicted)	FAM107A		0.262345	0.503107	0.376191	0.777718	0.880129	2.45602	0.935665	1.79771	1.74938	1.27056	1.95564	1.78185	2.60741	6.00222	5.1064	5.6922
	IPA	High (predicted)	FAM126A		4.40484	4.82399	3.46764	3.02205	3.31645	4.53199	4.46177	4.50319	2.66467	3.33372	4.59272	5.50225	2.51367	2.08217	2.58297	1.86686
	IPA	High (predicted)	FMO4	LPS/IL-1 Mediated Inhibition of RXR Function,Nicotine Degradation II,Xenobiotic Metabolism Signaling	9.90781	9.42441	5.76244	10.1059	3.35371	2.25936	4.05514	5.55759	2.09914	2.51446	4.80864	3.78823	2.06724	2.88866	3.18339	3.6545
	IPA	High (predicted)	GABRA5	GABA Receptor Signaling,Neuroinflammation Signaling Pathway	0.0262114	0	0.0248202	0	0	0.155258	0	0.190104	0.0244501	0.16303	0.116988	0.18976	0.074992	0.481668	0.88221	0.206884
	IPA	High (predicted)	GMNC		0	0	0	0	0	0	0.0646778	0	0	0	0	0	0	0.0586154	0	0
	IPA	High (predicted)	GNG2		4.12703	2.99303	6.52677	7.13294	5.05972	9.92724	6.05391	8.02573	6.76855	5.06596	3.90343	5.65115	6.20561	5.80151	8.18351	12.7092
	IPA	High (predicted)	GRAMD1B		6.93973	13.171	9.23614	12.592	13.7945	11.5319	10.7717	12.0009	8.09165	11.0637	13.2148	14.3009	9.48199	8.39219	8.94628	10.8239
	IPA	High (predicted)	IL7	B Cell Development,Hematopoiesis from Multipotent Stem Cells,Hematopoiesis from Pluripotent Stem Cells,IL-7 Signaling Pathway,Role of JAK1 and JAK3 in γc Cytokine Signaling,Role of Macrophages, Fibroblasts and Endothelial Cells in Rheumatoid Arthritis,Role of Osteoblasts, Osteoclasts and Chondrocytes in Rheumatoid Arthritis	0.459191	0.275415	0.109022	0.954305	0.57597	0.396494	0.702444	0.538038	0.80824	0.508665	0.662512	0.259784	0.109227	0.741954	0.700867	0.226501
	IPA	High (predicted)	ITFG2		2.22116	4.16737	3.60356	4.52628	3.56098	4.35188	3.22699	3.49122	3.52127	3.07806	3.30028	3.59393	3.56058	3.21959	3.55936	3.75189
	IPA	High (predicted)	KLRK1		0	0	0	0.0761541	0.0866366	0.153186	0	0.162271	0.0731834	0	0	0.210864	0.516312	1.22248	0.0731419	0.306344
	IPA	High (predicted)	LYRM2		6.71146	5.01819	4.36642	6.08397	1.65875	1.38434	0	0.831526	4.4572	1.24538	2.48751	4.01846	1.36921	3.57042	0.739315	0.717
	IPA	High (predicted)	MAN1A2		5.13608	6.3539	6.10263	5.93716	5.36167	7.87487	5.97099	6.38243	3.84577	6.18882	5.40236	6.03402	3.46252	17.4073	3.27788	2.33906
	IPA	High (predicted)	MROH8		0.683702	0.450743	0.384674	0.575018	0.543478	0.857476	0.82957	0.330358	0.227376	0.591488	0.346855	0.468194	0.634777	0.288283	0.224332	0.856878
	IPA	High (predicted)	MRPL34		27.9642	32.8267	41.5225	41.7291	30.0929	25.6281	37.3062	45.3583	39.1694	34.5995	36.7887	36.6365	48.9141	18.5933	39.0022	29.0427
	IPA	High (predicted)	MTMR11		1.41678	0.838765	1.05065	1.03408	1.10413	1.72508	0.891316	1.0271	1.23282	0.818446	0.906764	0.918828	1.19375	1.1711	1.54476	2.18992
	IPA	High (predicted)	MTX3		0.768589	2.96145	0.813165	2.33773	0.953307	1.43211	1.52746	1.69792	0.967547	1.48008	1.43377	1.19694	0.585631	1.18795	0.322191	0.173838
	IPA	High (predicted)	NCR1		0	0	0	0	0	0.0701167	0.0724653	0	0	0.125811	0	0.0643359	0.0675494	0.131514	0.200659	0
	IPA	High (predicted)	NOP2		5.85576	6.20967	7.12359	7.36565	4.43688	4.33041	4.70201	4.08053	5.47864	5.40275	4.47493	5.03707	5.41624	3.90499	4.63935	4.33856
	IPA	High (predicted)	PLK3		6.23894	1.9529	1.70293	1.22275	2.79473	5.18792	4.18515	3.07794	3.42125	6.11201	4.23179	5.27806	3.7166	2.49535	4.64948	4.04776
	IPA	High (predicted)	PRPH2		0	0	0	0	0	0	0	0.531203	0.265984	0.200918	0.150982	0.256513	0.70108	0.261619	0.904887	0.615041
	IPA	High (predicted)	RCVRN	Phototransduction Pathway	0	0.23094	0	0	0	0	0	0	0.114478	0	0	0	0	0.11227	0	0
	IPA	High (predicted)	RIPK3		2.19228	5.68531	5.83383	7.85846	4.84172	4.138	5.10009	4.59208	6.58177	5.22324	5.34452	4.69921	7.91558	3.39899	5.90789	6.26089
	IPA	High (predicted)	SBDS		30.5353	30.3268	28.3085	38.3069	23.1964	19.2901	29.7281	35.0377	22.6226	34.7398	34.4639	31.0201	31.7211	30.0984	30.0958	35.3022
	IPA	High (predicted)	SDPR		13.2368	6.80451	8.34237	4.02983	10.5002	14.1715	11.6704	10.493	14.705	13.6535	10.5402	12.1227	8.16197	8.14554	17.2895	15.405
	IPA	High (predicted)	SH3PXD2B		2.44644	2.19218	3.24147	3.82734	2.45098	4.93135	2.7247	2.5534	2.17488	4.00535	2.64143	2.69346	1.01146	3.29381	3.40887	3.33899
	IPA	High (predicted)	SLBP		53.4416	39.4668	34.2018	36.1291	17.1031	17.7151	17.3681	17.6783	17.509	21.0572	17.9365	19.3161	19.7705	12.5298	18.3422	19.7813
	IPA	High (predicted)	SLCO6A1		0	0	0.0268571	0	0.0947304	0.0279935	0.0289278	0.058782	0.105851	0	0.227729	0.102648	0.351507	0.0260633	0.05304	0.0839308
	IPA	High (predicted)	SLF2		1.70571	4.42038	4.56922	5.35515	3.96463	4.0688	3.68081	2.91922	2.75356	3.70533	4.05008	4.37081	1.97383	2.67214	1.63437	0.685087
	IPA	High (predicted)	SNRPD2	Systemic Lupus Erythematosus Signaling	54.0969	59.097	66.2451	67.4862	39.1729	44.0284	36.785	42.0155	57.4391	42.891	41.1348	36.8199	58.7021	26.3245	42.875	31.6715
	IPA	High (predicted)	STKLD1		0.110989	0.0355122	0.0701361	0.108223	0.0412127	0.0730365	0.0377379	0	0.0345859	0.0328428	0	0.0334829	0	0.03405	0.0346443	0
	IPA	High (predicted)	TMEM199		2.42059	4.0099	3.46503	6.39733	2.82781	2.82075	1.4579	3.58379	3.6539	3.97981	4.26006	3.9854	2.92007	3.48256	3.12467	4.23256
	IPA	High (predicted)	TMEM223		6.66735	8.38627	8.13552	8.61626	8.91575	12.5021	7.79848	9.76054	5.49576	8.00404	6.63727	7.72023	11.6038	10.3776	12.5184	10.4577
	IPA	High (predicted)	TNFSF15		0	0.0873401	0	0	0.203322	0	0	0.0953661	0.0860617	0.160913	0	0.082439	0	0.7606	0.0859486	0.179625
	IPA	High (predicted)	UCK2	Salvage Pathways of Pyrimidine Ribonucleotides	7.46914	7.3923	9.80091	5.39925	4.91346	2.98622	4.32885	3.9446	5.85607	3.75568	4.17316	3.70141	3.43573	10.2697	3.92631	3.95546
	IPA	High (predicted)	USP2	Protein Ubiquitination Pathway	7.44039	2.41555	2.15224	3.7671	0.482025	0.747875	0.524422	0.476623	0.757265	0.600968	0.386367	0.71005	0.541824	0.94478	1.29023	1.06775
	IPA	High (predicted)	ZCCHC14		1.6864	2.15242	2.59106	3.76295	2.95936	4.87742	2.99571	2.97749	2.03312	4.03917	2.69491	3.2675	1.04115	2.47671	3.7063	3.58218
	IPA	High (predicted)	ZNF296		0	0.0729298	0.0360125	0.0740955	0.26803	0.0374978	0	0.0394381	0	0	0	0.0343818	0.217187	0.0699385	0.142317	0.149917
	mirDB	98	CELSR2	cadherin, EGF LAG seven-pass G-type receptor 2	#N/A	#N/A	#N/A	#N/A	#N/A	#N/A	#N/A	#N/A	#N/A	#N/A	#N/A	#N/A	#N/A	#N/A	#N/A	#N/A
	mirDB	98	MAN1A2	mannosidase, alpha, class 1A, member 2	5.13608	6.3539	6.10263	5.93716	5.36167	7.87487	5.97099	6.38243	3.84577	6.18882	5.40236	6.03402	3.46252	17.4073	3.27788	2.33906
	mirDB	96	COL4A5	collagen, type IV, alpha 5	3.90565	4.87803	9.7524	15.6004	2.85327	2.58867	2.03381	1.29754	0.462205	1.27762	1.03871	1.20057	0.644106	1.49595	2.80205	2.75886
	mirDB	94	ZMIZ1	zinc finger, MIZ-type containing 1	3.05367	3.99237	3.47283	5.68975	5.76687	7.16873	5.01306	3.93153	3.7651	6.1535	5.3304	6.21719	1.53471	5.0142	4.0032	3.79414
	mirDB	94	ARHGEF4	Rho guanine nucleotide exchange factor (GEF) 4	0.0347882	0.0333936	0.164841	0.135641	0.0774985	0.240378	0.106459	0.180479	0.0650141	0.0308883	0.0930231	0.0629678	0.0663114	0.544113	0.0651317	0.0343216
	mirDB	94	FAM178A	family with sequence similarity 178, member A	#N/A	#N/A	#N/A	#N/A	#N/A	#N/A	#N/A	#N/A	#N/A	#N/A	#N/A	#N/A	#N/A	#N/A	#N/A	#N/A
	mirDB	94	PLK3	polo-like kinase 3	6.23894	1.9529	1.70293	1.22275	2.79473	5.18792	4.18515	3.07794	3.42125	6.11201	4.23179	5.27806	3.7166	2.49535	4.64948	4.04776
	mirDB	93	BACE1	beta-site APP-cleaving enzyme 1	1.92412	2.98012	3.40088	2.9969	3.47062	4.43226	5.07742	5.23599	3.3021	4.01221	3.59578	4.71292	2.59357	2.85197	5.82801	5.08761
	mirDB	93	TBC1D22B	TBC1 domain family, member 22B	1.92988	2.10906	1.84591	2.31662	2.58253	2.51344	2.26214	1.82764	2.19983	2.15364	2.34811	2.08077	1.64539	2.31819	2.74253	2.36996
	mirDB	92	UCK2	uridine-cytidine kinase 2	7.46914	7.3923	9.80091	5.39925	4.91346	2.98622	4.32885	3.9446	5.85607	3.75568	4.17316	3.70141	3.43573	10.2697	3.92631	3.95546
	mirDB	91	HHAT	hedgehog acyltransferase	0.821435	0.839081	1.317	1.95465	0.668536	1.21632	0.676804	0.917381	0.796576	0.701488	0.648044	1.37242	0.572246	0.610114	1.27114	1.1533
	mirDB	91	PNISR	PNN-interacting serine/arginine-rich protein	27.3199	37.2398	38.1541	40.958	42.7073	37.5745	34.1823	37.5642	41.5973	36.3392	34.2929	35.7394	31.5953	30.5691	31.3076	30.7028
	mirDB	89	FNTB	farnesyltransferase, CAAX box, beta	#N/A	#N/A	#N/A	#N/A	#N/A	#N/A	#N/A	#N/A	#N/A	#N/A	#N/A	#N/A	#N/A	#N/A	#N/A	#N/A
	mirDB	88	UTP23	UTP23, small subunit (SSU) processome component, homolog (yeast)	6.93774	7.30178	7.16384	6.4448	4.41216	5.98732	5.20609	5.15185	8.02371	5.53213	6.20386	6.02023	6.85639	3.84909	5.55297	4.84745
	mirDB	88	PHC1	polyhomeotic homolog 1 (Drosophila)	4.62865	5.82824	6.477	6.60663	5.87425	7.70831	5.96969	6.41927	7.84962	5.83293	6.96525	6.91196	3.73341	5.66222	5.43137	5.35705
	mirDB	88	MAP3K13	mitogen-activated protein kinase kinase kinase 13	8.19433	5.2259	2.89609	4.40528	6.77566	5.57167	4.56305	3.15071	3.40811	3.40372	5.11408	4.67157	1.4468	2.34012	1.77903	2.10266
	mirDB	87	SLC2A13	solute carrier family 2 (facilitated glucose transporter), member 13	2.45028	1.67028	1.71644	2.73488	1.58224	1.89287	1.66629	1.21607	1.42707	1.3242	1.26593	1.47837	0.473803	1.27435	0.964144	0.420419
	mirDB	87	MTRNR2L7	MT-RNR2-like 7	#N/A	#N/A	#N/A	#N/A	#N/A	#N/A	#N/A	#N/A	#N/A	#N/A	#N/A	#N/A	#N/A	#N/A	#N/A	#N/A
	mirDB	87	TP53TG3C	TP53 target 3C	#N/A	#N/A	#N/A	#N/A	#N/A	#N/A	#N/A	#N/A	#N/A	#N/A	#N/A	#N/A	#N/A	#N/A	#N/A	#N/A
	mirDB	87	LOC102724101	TP53-target gene 3 protein-like	#N/A	#N/A	#N/A	#N/A	#N/A	#N/A	#N/A	#N/A	#N/A	#N/A	#N/A	#N/A	#N/A	#N/A	#N/A	#N/A
	mirDB	87	NR5A2	nuclear receptor subfamily 5, group A, member 2	1.3197	1.28373	1.3472	6.21304	1.87473	1.67159	2.58656	1.3294	1.40667	2.39331	1.71541	2.16837	0.513703	1.78446	1.47541	1.23353
	mirDB	87	HOXA5	homeobox A5	0.306703	1.17705	1.459	1.05281	1.36897	1.81549	0.859984	0.480708	0.289052	0.47487	0.474971	0.416503	0.582806	2.48534	1.37229	0.983294
	mirDB	87	FN1	fibronectin 1	315.31	201.82	234.621	257.687	204.22	284.2	270.964	195.877	146.878	167.054	131.88	180.833	99.0452	72.8127	255.534	288.39
	mirDB	87	PRKCB	protein kinase C, beta	0.0563914	0	0.106861	0.164462	0.188583	0.111385	0.28803	0.145865	0.0790697	0.150036	0.151134	0.0255162	0	0.0777438	0	0
	mirDB	86	LRRC1	leucine rich repeat containing 1	2.67584	1.62225	2.20228	4.08432	1.7256	1.32066	1.07745	2.08246	1.57932	2.8447	2.44764	1.94373	1.40932	3.95225	2.63691	2.25785
	mirDB	86	DAB2IP	DAB2 interacting protein	5.78788	8.50086	7.44341	6.2571	6.4764	7.86155	6.83088	6.26132	5.93341	6.46905	6.56091	7.16233	3.95647	5.94058	8.075	7.25395
	mirDB	86	CPEB2	cytoplasmic polyadenylation element binding protein 2	#N/A	#N/A	#N/A	#N/A	#N/A	#N/A	#N/A	#N/A	#N/A	#N/A	#N/A	#N/A	#N/A	#N/A	#N/A	#N/A
	mirDB	86	ZZEF1	zinc finger, ZZ-type with EF-hand domain 1	1.9888	3.01803	2.16337	2.42579	2.93158	3.07508	2.89606	2.60879	1.85661	2.80948	2.80323	3.30137	1.3018	2.29823	2.39428	1.87017
	mirDB	85	E2F3	E2F transcription factor 3	5.90886	2.66744	2.99956	3.95817	1.19786	1.42948	1.33743	1.05298	1.33053	1.43218	1.57369	1.08001	0.802755	0.897932	1.42542	1.25477
	mirDB	84	SPTY2D1	SPT2, Suppressor of Ty, domain containing 1 (S. cerevisiae)	18.9728	8.09544	6.03013	8.04923	6.83667	8.27968	6.0312	7.23709	5.60342	6.70036	7.8998	8.00389	4.93991	6.77579	5.05335	4.00151
	mirDB	84	PWWP2A	PWWP domain containing 2A	#N/A	#N/A	#N/A	#N/A	#N/A	#N/A	#N/A	#N/A	#N/A	#N/A	#N/A	#N/A	#N/A	#N/A	#N/A	#N/A
	mirDB	84	FAM107B	family with sequence similarity 107, member B	#N/A	#N/A	#N/A	#N/A	#N/A	#N/A	#N/A	#N/A	#N/A	#N/A	#N/A	#N/A	#N/A	#N/A	#N/A	#N/A
	mirDB	83	MYO1D	myosin ID	4.3165	3.97532	3.04875	12.5622	3.88366	5.01523	3.71807	3.57068	5.83596	4.03803	5.05273	4.43938	3.85998	8.35022	6.45024	6.3435
	mirDB	83	ZBTB34	zinc finger and BTB domain containing 34	6.3934	10.6015	7.15823	9.59192	8.7482	7.86784	7.59443	6.21304	4.59963	6.75731	7.95505	8.84547	2.81524	5.62366	5.17503	3.39778
	mirDB	83	EDA2R	ectodysplasin A2 receptor	0	0	0	0	0	0	0	0.0718911	0.129648	0	0.122093	0	0	0.191171	0.0648191	0
	mirDB	82	ZNF621	zinc finger protein 621	0.717932	2.99957	2.44304	3.62651	3.10563	2.91779	3.18759	3.46598	1.93657	3.55997	3.98493	3.70758	2.81591	3.38429	2.88913	2.45817
	mirDB	82	SLC24A2	solute carrier family 24 (sodium/potassium/calcium exchanger), member 2	0.452188	0.217055	0.166501	0.024453	0.0279703	0.0496016	0	0	0.0937131	0.0669711	0.022429	0.0454672	0	0	0.0234831	0.0247853
	mirDB	82	ARL5B	ADP-ribosylation factor-like 5B	8.59517	2.06212	0.483283	1.54828	1.19785	1.33925	1.78774	1.17773	0.796109	0.851962	1.50641	1.58675	0.107613	0.887457	0.265531	0.11157
	mirDB	82	GRIA2	glutamate receptor, ionotropic, AMPA 2	0.667398	0.628486	0.60691	0.286826	2.82792	1.35598	3.02498	1.72488	2.16109	1.17596	1.29761	2.11363	0.110271	0.447184	0.203587	0.177285
	mirDB	81	CDR2	cerebellar degeneration-related protein 2, 62kDa	10.5113	7.12807	6.77958	7.46868	7.77991	6.22551	8.75078	9.35695	8.71151	10.4175	10.4888	9.39004	10.8912	10.886	9.42591	10.5041
	mirDB	80	CX3CL1	chemokine (C-X3-C motif) ligand 1	#N/A	#N/A	#N/A	#N/A	#N/A	#N/A	#N/A	#N/A	#N/A	#N/A	#N/A	#N/A	#N/A	#N/A	#N/A	#N/A
	mirDB	80	KREMEN1	kringle containing transmembrane protein 1	2.29175	3.89166	2.17374	2.10789	4.61633	8.04724	7.32722	5.45015	4.37357	4.88758	4.98093	6.50193	1.76295	5.60379	3.75954	3.4349
	mirDB	80	RBM26	RNA binding motif protein 26	4.5975	6.03694	4.93118	5.67909	5.35556	5.02025	4.38389	4.27272	4.23825	4.06374	5.20135	4.71737	2.78891	4.45285	4.47792	3.99912
	mirDB	80	PHF21A	PHD finger protein 21A	2.23149	2.4849	3.69202	4.52103	4.00919	3.93578	3.39941	3.08456	3.30508	3.38292	3.10552	3.12342	2.69492	2.43439	3.28415	3.08223
miR-433-3p	Tools	Score	Targe Gene	Gene Description	45d	45d	45d	45d	4mo	4mo	4mo	4mo	6mo	6mo	6mo	6mo	10mo	10mo	10mo	10mo
	IPA	High (predicted)	AXL		10.6048	8.19766	9.06907	9.29833	14.2908	19.9248	14.4632	12.5199	13.5951	18.3851	11.839	15.1261	10.274	10.1841	20.2629	24.4435
	IPA	High (predicted)	C1orf174		4.27792	4.0004	4.38752	7.37455	4.42126	9.17516	4.25145	7.30047	7.80891	5.0964	5.46118	3.87382	5.88069	6.16994	7.0837	10.9711
	IPA	High (predicted)	CABP2		0.202139	0	0	0	0.112898	0	0.309079	0	0.095728	0.178471	0.178139	0	0.383428	0.469799	0.191101	0.398779
	IPA	High (predicted)	CCDC54		0	0	0	0	0	0.0643104	0	0	0	0	0	0	0	0	0	0
	IPA	High (predicted)	CCR7		0	0	0	0	0	0	0.0517113	0.158244	0	0.0449576	0.0450687	0.137678	0	0.0935292	0.0475756	0
	IPA	High (predicted)	CDKN2B		0.232412	0	0.446935	0.463371	0.520344	0.909316	0.945958	0.496606	0.4488	0.405049	0	0.210331	0.437221	0.438713	0.893189	1.82802
	IPA	High (predicted)	CYP46A1		0	0	0	0.204647	0.186943	0.0414006	0.128352	0	0.235512	0.0744409	0.186705	0.11389	0.0399557	0	0.117922	0.165527
	IPA	High (predicted)	DNAH3		0.0575934	0.0592549	0.101074	0.0638737	0.077795	0.121872	0.0629657	0.0467135	0.126068	0.113528	0.0516077	0.0595538	0.0707351	0.120539	0.164844	0.125829
	IPA	High (predicted)	EDA2R		0	0	0	0	0	0	0	0.0718911	0.129648	0	0.122093	0	0	0.191171	0.0648191	0
	IPA	High (predicted)	ENKUR		0	0	0.0712834	0.0734757	0.250839	0.0739309	0.229224	0.469664	0.0705984	0.265237	0	0.135683	0	0	0	0.0739223
	IPA	High (predicted)	FAM107A		0.262345	0.503107	0.376191	0.777718	0.880129	2.45602	0.935665	1.79771	1.74938	1.27056	1.95564	1.78185	2.60741	6.00222	5.1064	5.6922
	IPA	High (predicted)	FAM126A		4.40484	4.82399	3.46764	3.02205	3.31645	4.53199	4.46177	4.50319	2.66467	3.33372	4.59272	5.50225	2.51367	2.08217	2.58297	1.86686
	IPA	High (predicted)	GABRA5		0.0262114	0	0.0248202	0	0	0.155258	0	0.190104	0.0244501	0.16303	0.116988	0.18976	0.074992	0.481668	0.88221	0.206884
	IPA	High (predicted)	GMNC		0	0	0	0	0	0	0.0646778	0	0	0	0	0	0	0.0586154	0	0
	IPA	High (predicted)	GNG2		4.12703	2.99303	6.52677	7.13294	5.05972	9.92724	6.05391	8.02573	6.76855	5.06596	3.90343	5.65115	6.20561	5.80151	8.18351	12.7092
	IPA	High (predicted)	GRAMD1B		6.93973	13.171	9.23614	12.592	13.7945	11.5319	10.7717	12.0009	8.09165	11.0637	13.2148	14.3009	9.48199	8.39219	8.94628	10.8239
	IPA	High (predicted)	IL7		0.459191	0.275415	0.109022	0.954305	0.57597	0.396494	0.702444	0.538038	0.80824	0.508665	0.662512	0.259784	0.109227	0.741954	0.700867	0.226501
	IPA	High (predicted)	ITFG2		2.22116	4.16737	3.60356	4.52628	3.56098	4.35188	3.22699	3.49122	3.52127	3.07806	3.30028	3.59393	3.56058	3.21959	3.55936	3.75189
	IPA	High (predicted)	KLRK1		0	0	0	0.0761541	0.0866366	0.153186	0	0.162271	0.0731834	0	0	0.210864	0.516312	1.22248	0.0731419	0.306344
	IPA	High (predicted)	MAN1A2		5.13608	6.3539	6.10263	5.93716	5.36167	7.87487	5.97099	6.38243	3.84577	6.18882	5.40236	6.03402	3.46252	17.4073	3.27788	2.33906
	IPA	High (predicted)	MROH8		0.683702	0.450743	0.384674	0.575018	0.543478	0.857476	0.82957	0.330358	0.227376	0.591488	0.346855	0.468194	0.634777	0.288283	0.224332	0.856878
	IPA	High (predicted)	MTMR11		1.41678	0.838765	1.05065	1.03408	1.10413	1.72508	0.891316	1.0271	1.23282	0.818446	0.906764	0.918828	1.19375	1.1711	1.54476	2.18992
	IPA	High (predicted)	NCR1		0	0	0	0	0	0.0701167	0.0724653	0	0	0.125811	0	0.0643359	0.0675494	0.131514	0.200659	0
	IPA	High (predicted)	PLK3		6.23894	1.9529	1.70293	1.22275	2.79473	5.18792	4.18515	3.07794	3.42125	6.11201	4.23179	5.27806	3.7166	2.49535	4.64948	4.04776
	IPA	High (predicted)	PRPH2		0	0	0	0	0	0	0	0.531203	0.265984	0.200918	0.150982	0.256513	0.70108	0.261619	0.904887	0.615041
	IPA	High (predicted)	SDPR		13.2368	6.80451	8.34237	4.02983	10.5002	14.1715	11.6704	10.493	14.705	13.6535	10.5402	12.1227	8.16197	8.14554	17.2895	15.405
	IPA	High (predicted)	SH3PXD2B		2.44644	2.19218	3.24147	3.82734	2.45098	4.93135	2.7247	2.5534	2.17488	4.00535	2.64143	2.69346	1.01146	3.29381	3.40887	3.33899
	IPA	High (predicted)	SLCO6A1		0	0	0.0268571	0	0.0947304	0.0279935	0.0289278	0.058782	0.105851	0	0.227729	0.102648	0.351507	0.0260633	0.05304	0.0839308
	IPA	High (predicted)	TMEM223		6.66735	8.38627	8.13552	8.61626	8.91575	12.5021	7.79848	9.76054	5.49576	8.00404	6.63727	7.72023	11.6038	10.3776	12.5184	10.4577
	IPA	High (predicted)	TNFSF15		0	0.0873401	0	0	0.203322	0	0	0.0953661	0.0860617	0.160913	0	0.082439	0	0.7606	0.0859486	0.179625
	IPA	High (predicted)	ZCCHC14		1.6864	2.15242	2.59106	3.76295	2.95936	4.87742	2.99571	2.97749	2.03312	4.03917	2.69491	3.2675	1.04115	2.47671	3.7063	3.58218
	IPA	High (predicted)	ZNF296		0	0.0729298	0.0360125	0.0740955	0.26803	0.0374978	0	0.0394381	0	0	0	0.0343818	0.217187	0.0699385	0.142317	0.149917
	IPA	High (predicted)	ABHD18		2.1683	1.76102	2.25391	3.13289	1.67255	2.05784	0.850638	1.86256	1.63879	1.22106	2.11598	1.20767	0.873862	1.65144	1.01594	1.193
	IPA	High (predicted)	ADAM18	Axonal Guidance Signaling	0.0498138	0.119556	0.0471641	0.0727299	0.055462	0.0245889	0.228684	0.0774013	0	0.1992	0.200143	0.112696	0.0712666	0.0915203	0.0931267	0.172014
	IPA	High (predicted)	ADCY1	Breast Cancer Regulation by Stathmin1,cAMP-mediated signaling,Cardiac Hypertrophy Signaling,Cardiac β-adrenergic Signaling,CDK5 Signaling,Cellular Effects of Sildenafil (Viagra),Colorectal Cancer Metastasis Signaling,Corticotropin Releasing Hormone Signaling,CREB Signaling in Neurons,CXCR4 Signaling,Dopamine Receptor Signaling,Dopamine-DARPP32 Feedback in cAMP Signaling,Endothelin-1 Signaling,eNO…	0.14039	0.109312	0.353898	0.332034	0.181017	0.60631	0.269257	0.326811	0.105986	0.274821	0.156884	0.174676	0.0334919	0.225433	0.106287	0.048141
	IPA	High (predicted)	ARMC1		8.03725	10.7791	9.93285	10.9506	8.07484	9.00841	9.65408	8.57711	8.02361	10.7019	10.2053	9.75533	8.2669	8.67688	9.77794	9.30035
	IPA	High (predicted)	B4GALT3		19.6093	23.971	21.546	20.0466	17.0157	17.0939	16.6408	18.2454	17.3509	17.8403	18.6607	17.201	25.6682	16.3772	17.3077	18.3001
	IPA	High (predicted)	C1orf162		0.370131	0.354714	0	0.371666	0	0	0	0	0.722276	0	0	0.334315	0	0	0	0.361415
	IPA	High (predicted)	C1QC	Complement System,Role of Pattern Recognition Receptors in Recognition of Bacteria and Viruses	2.12763	3.91896	5.79395	76.4681	7.79012	11.1657	8.6334	6.54535	6.7491	9.1044	9.1373	15.6806	21.9398	17.9151	21.2709	22.541
	IPA	High (predicted)	CCDC138		3.88941	4.46724	4.53858	5.69466	3.63681	4.50106	3.64426	3.04229	3.83419	3.39405	3.63091	3.59407	2.73486	4.16568	3.92038	3.0838
	IPA	High (predicted)	COQ3	Ubiquinol-10 Biosynthesis (Eukaryotic)	8.0901	11.3719	12.048	12.402	17.0353	10.662	12.6941	16.9858	19.4584	16.0257	15.978	14.1495	19.5746	12.2356	13.4988	14.3908
	IPA	High (predicted)	COX6B1	Mitochondrial Dysfunction,Oxidative Phosphorylation	282.997	278.759	302.567	283.412	134.795	124.168	144.007	195.722	216.961	164.313	137.486	136.825	246.463	102.551	173.096	157.139
	IPA	High (predicted)	CTNNAL1		4.51336	3.35278	3.73981	9.20725	8.91436	11.1656	8.93456	8.60199	14.7873	13.0328	12.6367	15.438	19.2147	23.3289	21.3265	18.8719
	IPA	High (predicted)	CUTA		82.4447	94.1121	99.9311	57.0525	56.2126	50.4973	68.3623	77.4024	82.5075	70.7408	78.348	83.3763	137.069	41.912	64.6375	73.1323
	IPA	High (predicted)	CYP1B1	Acetone Degradation I (to Methylglyoxal),Aryl Hydrocarbon Receptor Signaling,Bupropion Degradation,Estrogen Biosynthesis,Melatonin Degradation I,Nicotine Degradation II,Nicotine Degradation III,Superpathway of Melatonin Degradation,Xenobiotic Metabolism Signaling	12.7301	55.6215	12.2801	7.91762	27.5874	29.9381	34.8636	25.3168	13.7343	27.0205	28.7132	23.6964	19.8007	14.235	15.4229	16.8107
	IPA	High (predicted)	F13B	Coagulation System,Extrinsic Prothrombin Activation Pathway,Intrinsic Prothrombin Activation Pathway	0	0	0	0.460301	0	0	0	0	0	0	0.023447	0	0	0	0	0
	IPA	High (predicted)	FBXO48		1.21533	1.94113	2.33389	3.62725	0.226765	2.58325	2.4744	0.862568	1.5597	1.59377	1.93498	2.0171	4.77277	2.28859	1.94018	2.79171
	IPA	High (predicted)	FBXO5	Mitotic Roles of Polo-Like Kinase	5.42885	6.99392	5.51763	4.14351	2.029	3.0672	2.65957	2.63156	2.33663	2.18797	2.00527	1.87479	0.74883	0.953089	1.97291	1.6209
	IPA	High (predicted)	FERMT2	ILK Signaling	45.2626	30.6352	38.5143	42.1849	27.6227	32.0567	30.8132	24.3517	31.0626	32.4582	24.1469	31.0555	18.2337	21.1999	40.1481	41.3669
	IPA	High (predicted)	GCLC	Glutathione Biosynthesis,NRF2-mediated Oxidative Stress Response,Xenobiotic Metabolism Signaling,γ-glutamyl Cycle	14.8174	3.70323	4.53301	4.29375	2.3012	2.52845	3.37308	2.35331	1.57558	2.76652	2.70428	3.02909	1.77607	2.37285	1.90561	2.29724
	IPA	High (predicted)	GLRX	Antioxidant Action of Vitamin C,Ascorbate Recycling (Cytosolic),Glutathione Redox Reactions II,Vitamin-C Transport	35.6486	10.2843	13.2795	37.7834	10.2746	10.8047	20.2979	20.7043	16.2939	23.0129	30.6564	21.0237	16.4114	16.8051	25.0172	18.3654
	IPA	High (predicted)	GPC5		3.18019	3.30685	2.97684	1.5911	0.863088	0.643885	1.12286	0.762235	0.228867	0.325644	0.689765	0.627315	0.466093	0.300374	0.420211	0.362017
	IPA	High (predicted)	H2AFY		36.9218	32.1688	28.6325	34.2262	29.6326	23.5849	27.6355	24.1456	29.0986	25.6135	29.2007	29.0422	30.0315	21.0053	30.7816	31.6456
	IPA	Experimentally Observed	HDAC6	Adipogenesis pathway,Calcium Signaling,Cell Cycle: G1/S Checkpoint Regulation,Chronic Myeloid Leukemia Signaling,Cyclins and Cell Cycle Regulation,Hereditary Breast Cancer Signaling,Huntington's Disease Signaling,Phospholipase C Signaling,Role of NFAT in Cardiac Hypertrophy,Telomerase Signaling	7.88616	10.0715	9.95951	18.0379	7.93279	8.67074	8.35559	7.25872	8.53255	8.28604	7.22831	7.79215	7.76184	7.683	7.79154	7.75234
	IPA	High (predicted)	IGFBP1	Estrogen Receptor Signaling,IGF-1 Signaling,PXR/RXR Activation,VDR/RXR Activation	0	0	0	1.81825	0	0	0	0	0	0	0.233518	0	0	0.081768	0	0
	IPA	High (predicted)	IL12A	Altered T Cell and B Cell Signaling in Rheumatoid Arthritis,Communication between Innate and Adaptive Immune Cells,Crosstalk between Dendritic Cells and Natural Killer Cells,Dendritic Cell Maturation,Differential Regulation of Cytokine Production in Intestinal Epithelial Cells by IL-17A and IL-17F,Differential Regulation of Cytokine Production in Macrophages and T Helper Cells by IL-17A and IL-17…	0.272644	0	0.173161	0.267957	0.304422	0.627502	0.277953	0.0951885	0.343604	0.321241	0.401144	0.493726	0	0	0.257366	0.179295
	IPA	High (predicted)	KLHL7		3.74714	5.63389	6.02757	13.3742	6.59623	7.91515	6.91446	8.30909	6.60696	7.58844	7.62259	7.40538	6.54215	3.46896	6.46696	6.49686
	IPA	High (predicted)	LIN7C		11.3153	13.1743	8.24377	15.98	9.4913	11.4147	9.74551	8.66725	9.11649	10.7906	12.2795	13.6628	6.119	10.5719	10.365	6.90808
	IPA	High (predicted)	MAPK8	14-3-3-mediated Signaling,4-1BB Signaling in T Lymphocytes,Activation of IRF by Cytosolic Pattern Recognition Receptors,Acute Phase Response Signaling,Agrin Interactions at Neuromuscular Junction,Antioxidant Action of Vitamin C,Apoptosis Signaling,April Mediated Signaling,Aryl Hydrocarbon Receptor Signaling,ATM Signaling,B Cell Activating Factor Signaling,B Cell Receptor Signaling,BMP signaling p…	9.51491	8.72308	5.98887	9.66021	7.36903	8.84379	7.05032	6.91545	7.86698	8.44261	8.31748	8.22555	5.20214	4.99168	6.63814	4.37783
	IPA	High (predicted)	MARK3		19.9268	19.0084	21.5505	20.0243	21.1637	20.7769	21.0029	23.4724	26.0088	22.1038	23.3376	22.8547	20.5849	17.7868	23.1912	24.0923
	IPA	High (predicted)	MBD4		3.56145	5.6608	5.4748	5.14623	5.03878	5.36014	5.95596	5.77987	5.47665	4.87522	4.79227	4.83453	4.28642	4.64239	5.10598	5.67382
	IPA	High (predicted)	MRPS28		17.9618	16.1064	20.6632	15.4297	9.42423	12.2068	7.89214	10.3317	14.3316	9.2389	11.6937	11.5308	15.1558	7.47411	13.4483	10.6459
	IPA	High (predicted)	NME5	Pyrimidine Deoxyribonucleotides De Novo Biosynthesis I,Pyrimidine Ribonucleotides De Novo Biosynthesis,Pyrimidine Ribonucleotides Interconversion,Salvage Pathways of Pyrimidine Ribonucleotides	2.80111	5.97133	4.65854	5.50435	2.68058	3.15775	3.44499	2.04838	2.26847	3.7725	2.82699	2.89852	2.1947	3.63053	1.59442	3.59642
	IPA	High (predicted)	PCCB	2-oxobutanoate Degradation I,Methylmalonyl Pathway,Superpathway of Methionine Degradation	82.9117	62.4327	62.7314	66.9319	35.3507	34.1245	31.3032	43.2207	47.2415	38.5374	34.9315	34.5868	54.6297	35.6129	44.7359	46.7606
	IPA	High (predicted)	PPP3R1	Axonal Guidance Signaling,B Cell Receptor Signaling,Calcium Signaling,Calcium-induced T Lymphocyte Apoptosis,cAMP-mediated signaling,Cardiac Hypertrophy Signaling,CD28 Signaling in T Helper Cells,Clathrin-mediated Endocytosis Signaling,Dopamine-DARPP32 Feedback in cAMP Signaling,fMLP Signaling in Neutrophils,Gap Junction Signaling,Glucocorticoid Receptor Signaling,GM-CSF Signaling,Gαq Signaling,i…	28.653	32.5327	30.1703	33.0913	29.7049	36.4125	34.5713	29.8826	32.7978	34.3942	40.1244	39.3297	30.4542	28.2371	44.8117	41.2127
	IPA	High (predicted)	RBM11		0.379562	0.727931	0.241812	0.499802	0.282929	0.374098	0.902531	0.399856	0.361268	0.89165	0.222077	0.572881	0.119789	0	0.600259	0.249565
	IPA	High (predicted)	RIOK3		13.8935	15.4761	12.4347	14.8938	13.6081	14.3101	13.8107	14.0974	12.4307	14.8031	17.4522	16.7734	10.7475	11.1221	14.1469	11.7965
	IPA	High (predicted)	RNF146		11.9292	20.484	20.1107	24.3658	16.6377	18.8994	19.9134	23.8862	24.1353	21.9564	19.819	20.0462	19.1943	14.0186	21.1411	21.1623
	IPA	High (predicted)	RSL24D1		8.69731	9.31105	9.76357	9.37621	7.76808	7.90854	8.66767	9.82847	10.5753	9.15766	7.73071	7.87474	12.0475	9.30583	11.8524	10.9374
	IPA	Experimentally Observed	RTL1		#N/A	#N/A	#N/A	#N/A	#N/A	#N/A	#N/A	#N/A	#N/A	#N/A	#N/A	#N/A	#N/A	#N/A	#N/A	#N/A
	IPA	High (predicted)	SFRP2	Role of Macrophages, Fibroblasts and Endothelial Cells in Rheumatoid Arthritis,Role of Osteoblasts, Osteoclasts and Chondrocytes in Rheumatoid Arthritis,Wnt/β-catenin Signaling	1.17687	4.42133	4.67467	3.95597	1.75259	1.64433	0.699821	1.23413	1.76383	3.03141	0.951191	1.33205	0.744274	4.46543	1.85352	2.12826
	IPA	High (predicted)	SH3BGRL		48.1349	58.0252	62.0519	68.6149	54.4078	54.1894	55.2535	55.4156	59.2054	60.6475	60.1058	72.1155	47.1319	53.2859	69.8505	64.8684
	IPA	High (predicted)	SLC17A5		51.9417	59.6351	46.8917	29.8493	62.8726	64.0667	63.9959	61.8745	54.4974	69.1687	83.5352	66.2348	64.1682	51.8508	64.4944	64.172
	IPA	High (predicted)	SMIM19		13.6003	16.1046	17.1657	19.3499	10.0271	13.3846	17.2761	16.431	15.0081	16.1581	14.252	11.229	20.5621	11.3985	10.3698	7.09773
	IPA	High (predicted)	SPATA6L		0	0.296821	0.293558	0.40295	0.632026	1.11915	0.998861	1.50175	1.01495	1.41679	1.37437	1.07311	1.12853	0.665691	0.870725	0.762787
	IPA	High (predicted)	TBC1D19		4.0084	5.47617	4.20907	3.37677	4.23418	4.69282	4.66591	5.03121	5.77573	4.6349	4.42713	4.58074	4.3375	3.30496	5.4768	4.74061
	IPA	High (predicted)	TIA1		10.6247	10.3266	7.8245	7.43965	8.19276	9.0483	7.45313	6.33664	6.38034	7.15866	7.33958	7.81072	3.79979	4.25495	4.79126	4.51118
	IPA	High (predicted)	ZNF215		0.891908	2.53271	2.00791	2.06554	1.36615	1.10048	1.36468	1.2344	1.18125	1.25362	1.45687	1.24444	0.566602	0.957715	1.32244	0.916602
	mirDB	86	SIRT7	sirtuin 7	9.06018	11.1924	11.615	10.8463	10.3286	8.56992	10.8671	11.7214	13.6989	12.4316	12.3225	12.3002	15.7425	6.87698	10.2986	10.0972
	mirDB	86	ARID2	AT rich interactive domain 2 (ARID, RFX-like)	2.67375	3.51612	2.7615	3.6411	2.68394	3.16626	2.69353	2.77267	2.52177	3.5083	2.8315	3.15996	1.43377	2.29943	1.76183	1.5341
miR-485-3p	Tools	Score	Targe Gene	Gene Description	45d	45d	45d	45d	4mo	4mo	4mo	4mo	6mo	6mo	6mo	6mo	10mo	10mo	10mo	10mo
	IPA	High (predicted)	ASCL4		0	0.177353	0	0	0	0	0	0.196569	0	0	0.161056	0	0	0	0	0.182289
	IPA	High (predicted)	ATP11C		5.47525	11.6349	3.74601	5.05074	9.65787	8.19154	8.73399	8.2333	5.17865	8.97386	10.119	8.60719	3.89993	3.93785	3.39779	3.26322
	IPA	High (predicted)	C11orf87		0.54321	1.69273	1.68828	1.34268	1.51887	1.87325	3.04427	1.00286	0.388414	1.07578	1.54717	0.737895	0	0.253799	0.774143	0.267855
	IPA	High (predicted)	CCDC68		2.31132	2.72234	1.49594	1.28343	5.79704	4.84711	8.14331	5.27531	6.1579	4.98311	8.49553	9.03406	2.44996	3.82868	3.89502	4.79361
	IPA	High (predicted)	CCR4	cAMP-mediated signaling,G-Protein Coupled Receptor Signaling,Gαi Signaling,Th1 and Th2 Activation Pathway,Th2 Pathway	0	0	0	0	0.0645212	0.0571047	0	0.0602755	0	0	0	0	0	0.0534339	0.0543574	0
	IPA	High (predicted)	CD36	Atherosclerosis Signaling,Inhibition of Angiogenesis by TSP1,LXR/RXR Activation,PPARα/RXRα Activation,Type II Diabetes Mellitus Signaling	65.4705	93.1562	50.4217	39.293	158.816	160.935	181.264	143.823	135.925	193.025	147.026	168.138	158.954	80.0253	160.528	129.183
	IPA	High (predicted)	CD46	Complement System	0.491124	0.403919	0.333554	0.962431	0.782685	1.93827	1.43085	1.83076	0.858452	1.36639	1.42961	1.58789	0.800315	3.3753	1.51857	0.346062
	IPA	High (predicted)	CDH13	Gα12/13 Signaling,RhoGDI Signaling,Signaling by Rho Family GTPases	0.755516	1.30561	0.694675	2.2681	12.2074	15.9623	10.7469	8.67111	10.5479	12.6448	8.56221	7.81346	4.26798	10.5835	18.6955	19.7214
	IPA	High (predicted)	CEP72		1.93608	2.27156	0.873377	0.568823	1.18075	0.485388	0.783735	1.21086	0.602544	0.76428	0.685273	0.417172	0.644558	0.310819	0.488765	0.181917
	IPA	High (predicted)	CETN3		21.0378	22.1098	28.1227	22.2904	17.8777	18.1668	16.0583	16.1571	21.6403	18.2197	18.7187	17.9561	13.8433	13.4745	19.5072	23.6311
	IPA	High (predicted)	CHGA		0.0930017	0.119036	0.0293683	0.724836	0.138099	0.550843	0.917095	0.739344	6.20881	1.32164	1.63133	1.68331	2.42344	9.00758	1.01514	4.55718
	IPA	High (predicted)	CHTOP		47.0024	57.4294	48.044	56.315	45.5497	52.1427	48.363	49.0048	49.7182	52.5049	54.5825	56.4098	49.4545	34.4866	49.4099	45.4839
	IPA	High (predicted)	CLEC1B		0.0820062	0	0.0780607	0.241475	0.274589	0.0808987	0.418054	0.514589	0.154743	0.145044	0.217512	0.222739	0	0.0760101	0.0773086	0.0808951
	IPA	High (predicted)	CPOX	Heme Biosynthesis from Uroporphyrinogen-III I,Heme Biosynthesis II	30.8467	25.7078	19.5495	25.9199	21.2877	22.7486	18.0626	17.4604	20.3065	20.1623	19.2699	18.6367	15.6428	12.6437	19.5146	15.5068
	IPA	High (predicted)	CREBRF		1.02842	3.37128	1.75747	3.05197	3.65854	2.60013	3.01955	3.0921	2.1989	3.25432	3.76237	2.70119	0.93302	1.88952	0.703419	0.395963
	IPA	High (predicted)	CTBP1	Adipogenesis pathway,Chronic Myeloid Leukemia Signaling,Estrogen Receptor Signaling,Sumoylation Pathway	13.8918	13.7621	14.8932	19.2729	14.5344	14.7029	13.4857	12.6504	16.7711	14.2263	14.5471	14.6352	15.0594	11.0515	15.6198	16.3051
	IPA	High (predicted)	DNAJC19	Aldosterone Signaling in Epithelial Cells,NRF2-mediated Oxidative Stress Response,Protein Ubiquitination Pathway	13.7292	12.637	15.4942	18.7354	12.899	13.6616	11.4711	10.7204	14.9254	14.9823	15.3371	14.5467	17.927	9.36716	14.873	10.8315
	IPA	High (predicted)	DNAJC24	Aldosterone Signaling in Epithelial Cells,Protein Ubiquitination Pathway	19.2484	24.0664	18.224	21.4757	17.2917	22.4218	17.8566	25.9518	22.9324	17.5333	23.8544	20.0155	36.5365	14.7398	22.4308	21.1959
	IPA	High (predicted)	EDNRA	Endothelin-1 Signaling,Hepatic Fibrosis / Hepatic Stellate Cell Activation,Ovarian Cancer Signaling	0.928578	3.41016	5.05306	2.04808	6.11737	6.73456	8.73032	7.50538	5.32535	8.45588	5.89595	7.6003	2.65391	3.2716	9.60759	7.34877
	IPA	High (predicted)	ELAVL2		0.0292365	0.0982489	0.0276548	0.142075	0	0	0	0	0	0	0	0.0132275	0.0139532	0.0134072	0.0136436	0.043269
	IPA	High (predicted)	FAM133B		6.93774	5.45323	6.06171	5.2127	4.95023	5.08447	5.40255	3.53558	3.3736	3.91504	3.48436	3.83899	3.56532	3.58055	2.73097	4.37221
	IPA	High (predicted)	FAM26E		0.854056	1.52993	2.21689	1.67041	1.90442	3.87688	2.78719	2.37186	1.71021	5.29823	3.33673	4.84463	1.84199	2.47063	2.78072	4.04422
	IPA	High (predicted)	FAM60A		12.8658	25.464	13.3407	12.464	13.8018	11.3791	14.1556	14.6793	14.3165	15.7754	15.8348	15.5335	12.976	9.49418	13.4202	9.87057
	IPA	High (predicted)	FAM76A		5.75121	6.11231	4.40657	4.17583	3.8619	6.01066	4.16224	4.18967	5.4619	5.31389	4.55376	5.2621	3.64688	4.28534	4.18489	3.84342
	IPA	High (predicted)	FAM81A		0.248783	0.268672	0.38299	0.18178	0.173166	0.245587	0.571017	0.193481	0.261332	0.193343	0.388305	0.394005	0.296467	1.83007	0.523717	0.306811
	IPA	High (predicted)	FBXO45		0.22402	1.18166	0.748382	1.6562	1.25174	0.99397	1.9408	0.706366	1.48848	0.790409	0.788262	2.43436	0.636924	0.52153	0.742446	0.773378
	IPA	High (predicted)	FIBIN		3.57639	10.6389	8.35625	25.5097	4.10204	12.5481	4.33442	6.65075	11.1189	11.6008	8.99413	8.49235	7.35675	3.77948	13.5587	6.67254
	IPA	High (predicted)	FMO3	LPS/IL-1 Mediated Inhibition of RXR Function,Nicotine Degradation II,UDP-N-acetyl-D-glucosamine Biosynthesis II,Xenobiotic Metabolism Signaling	0.167022	0.0641314	0	5.9575	0.0372056	0.0329742	0.0340752	0.0346518	0.0312051	0	0.0595626	0.241849	0.03184	0.0921803	0.0625279	0.0659127
	IPA	High (predicted)	GBE1	Glycogen Biosynthesis II (from UDP-D-Glucose)	8.75895	6.36093	7.48776	7.3945	6.3335	7.59397	4.90282	4.72595	5.98458	7.3265	5.37961	4.94124	3.25397	6.61302	6.19697	4.79779
	IPA	High (predicted)	GOLGA7B		0	0.509911	0	0	0	0	0	0	0	0	0	0.160573	0	0	0	0.524203
	IPA	High (predicted)	GPATCH2L		7.04329	6.15964	4.22909	3.28228	5.53629	5.87064	5.62771	4.75365	3.18384	5.55681	6.41258	5.84331	1.45396	4.03482	2.96892	2.00741
	IPA	High (predicted)	GPD1L	Glycerol-3-phosphate Shuttle	9.2566	10.1727	9.43529	13.9642	6.25668	5.04143	5.82839	4.43582	4.3521	5.15933	5.06671	6.15289	3.3775	3.58119	4.62947	3.46406
	IPA	High (predicted)	HEPACAM2		7.20794	10.075	6.38051	1.98443	8.41076	4.77432	2.71366	3.72278	3.71694	6.86446	3.09727	5.64834	3.73077	1.56108	3.08561	3.81798
	IPA	High (predicted)	HNRNPH2		35.3586	35.1977	31.5433	36.7761	19.9601	22.8738	25.7176	23.3325	22.6626	25.1226	26.5996	25.2157	21.9192	23.2184	26.9063	28.03
	IPA	High (predicted)	INTS6L		13.2174	41.3773	20.7171	22.6921	51.8621	35.2479	38.9114	40.1237	27.9732	38.4158	42.417	35.3411	36.5057	19.3074	29.3049	28.154
	IPA	High (predicted)	KATNBL1		9.87794	6.21799	5.30376	4.38148	3.61961	3.5551	3.87781	2.97908	4.19783	3.3556	4.77809	4.25449	2.45668	2.59593	4.3947	3.87362
	IPA	High (predicted)	KBTBD6		1.15305	4.34764	2.42084	3.24665	2.47508	2.12571	2.60764	3.29701	1.81479	2.48077	3.8556	3.16811	5.29885	3.57487	1.97466	3.57729
	IPA	High (predicted)	KLF6	Hepatic Fibrosis / Hepatic Stellate Cell Activation	171.995	38.1412	15.9241	17.7759	21.7006	23.0233	21.3425	16.7326	15.6325	18.7	17.4324	22.3399	10.8197	11.3685	20.7618	24.9252
	IPA	High (predicted)	LEPR	Dendritic Cell Maturation,Hepatic Fibrosis / Hepatic Stellate Cell Activation,Leptin Signaling in Obesity	0.250302	0.628507	0.583047	0.187256	0.257183	0.665337	0.510733	0.458297	0.179348	0.736082	0.447401	0.557533	0.367433	1.76716	0.512504	0.493911
	IPA	High (predicted)	MAST4		1.25767	1.64133	1.72733	3.00855	3.43999	3.96243	2.44602	2.52603	2.51795	3.69501	3.485	3.70931	1.01532	2.23417	2.29963	1.55283
	IPA	High (predicted)	MBIP		3.13528	8.78727	10.3467	7.99493	7.26611	6.51922	6.73705	6.86128	7.39336	7.75291	6.21504	6.92386	4.26087	6.19906	6.34618	6.51626
	IPA	High (predicted)	MBL2	Acute Phase Response Signaling,Complement System,Phagosome Formation,Role of Pattern Recognition Receptors in Recognition of Bacteria and Viruses	0.190494	0	0	0	0.106368	0.187886	0	0	0	0	0	0.0862434	0	0	0.0899683	0
	IPA	High (predicted)	MELK		9.72255	6.47906	7.8325	4.9828	1.47841	1.69298	2.56778	2.02093	1.83244	1.30244	1.87603	1.47685	0.659404	0.559246	0.775976	1.5828
	IPA	High (predicted)	MEOX2		1.77623	6.07344	6.35806	2.24976	24.327	21.2831	17.4009	15.7263	10.4139	18.2935	12.2105	11.4278	9.42252	5.49809	22.5831	19.037
	IPA	High (predicted)	MEX3C		11.3906	10.1914	9.45658	11.9001	8.58953	10.676	9.29714	7.92349	9.92042	9.70371	9.07784	11.2333	5.95534	7.75422	11.1427	10.6276
	IPA	High (predicted)	MUC15		0.216888	0.624516	0.370271	0.169344	0.918355	0.12844	0.663662	0.18029	0.284229	0.153947	0.0772129	0.157041	0.206578	0.119889	0.0406583	0.0855893
	IPA	High (predicted)	N4BP2		2.41575	4.02734	1.42973	2.40154	2.7408	1.93461	2.24168	2.31913	1.37932	1.27789	2.07751	1.39411	0.880913	1.05463	0.612032	0.394126
	IPA	High (predicted)	N6AMT1		2.19084	5.77825	7.31735	8.95937	4.03933	4.59057	4.35443	3.10736	4.15708	4.73559	5.49483	4.86058	6.22992	5.20043	4.7697	3.24147
	IPA	High (predicted)	NAALAD2		8.54057	9.22981	9.38844	6.31282	9.87204	10.9198	11.4269	5.46145	7.80974	9.35337	5.39762	6.37716	7.59026	5.72202	11.7541	10.2221
	IPA	High (predicted)	NRF1		2.96281	3.2891	3.3247	3.39115	4.00283	3.41004	3.60979	3.05618	2.43719	3.86717	3.08245	4.01551	2.51723	2.09069	3.09908	3.57425
	IPA	High (predicted)	NRG1	Agrin Interactions at Neuromuscular Junction,Cell Cycle: G1/S Checkpoint Regulation,ErbB Signaling,ErbB2-ErbB3 Signaling,ErbB4 Signaling,HER-2 Signaling in Breast Cancer,Neuregulin Signaling	3.18753	2.44803	2.16322	2.01718	0.147884	0.550685	0.216785	0.440373	0.297355	0.47203	0.308227	0.504799	0.278649	0.048815	0.422205	0.340692
	IPA	Experimentally Observed	NTRK3	Axonal Guidance Signaling,Human Embryonic Stem Cell Pluripotency,Neurotrophin/TRK Signaling,NF-κB Signaling,PTEN Signaling,STAT3 Pathway,Thyroid Cancer Signaling	0.206309	0.506188	0.325517	0.0446025	0.510423	0.882667	0.304026	0.635492	0.918893	0.937259	0.798524	0.912781	0.634174	0.947356	1.49957	1.13089
	IPA	High (predicted)	NUS1		9.85534	8.37584	8.35902	8.98313	6.48251	6.899	6.77528	6.63152	6.82752	7.5885	9.00313	8.44835	6.86438	11.6795	7.97605	9.38024
	IPA	High (predicted)	PAG1	B Cell Receptor Signaling,T Cell Receptor Signaling	3.15276	4.61496	3.96057	2.11425	4.74179	6.69063	6.23076	6.13834	4.09145	5.14174	5.15953	4.81513	1.27661	1.81423	2.47345	1.67186
	IPA	High (predicted)	PBDC1		20.6015	20.2862	26.0973	20.3766	9.80913	7.54225	8.08436	8.22776	14.7394	9.30861	9.26641	12.7318	9.48206	5.20533	9.92336	10.7072
	IPA	High (predicted)	PCDH7		20.6043	6.05002	7.24668	9.46102	2.53808	4.43416	3.97818	2.89947	2.43127	3.56009	2.22539	2.31547	1.49506	1.1979	2.60053	3.50361
	IPA	High (predicted)	PDHX		22.4308	24.3225	17.6237	16.5731	15.7977	14.2226	14.2323	17.7411	14.9305	18.8984	19.8128	14.8987	22.2063	10.3589	16.3079	17.1037
	IPA	High (predicted)	PEX5		10.2362	16.035	12.805	13.0693	13.7356	16.0384	14.4474	16.6029	10.8986	11.8203	19.9743	15.0903	14.838	10.0778	13.0584	16.8177
	IPA	High (predicted)	PLCL2	14-3-3-mediated Signaling,Aldosterone Signaling in Epithelial Cells,Antioxidant Action of Vitamin C,Axonal Guidance Signaling,Cardiac Hypertrophy Signaling,Cellular Effects of Sildenafil (Viagra),CREB Signaling in Neurons,Dendritic Cell Maturation,Dopamine-DARPP32 Feedback in cAMP Signaling,Endothelin-1 Signaling,Gap Junction Signaling,Glioblastoma Multiforme Signaling,GPCR-Mediated Integration o…	1.55552	3.54518	2.46739	2.627	6.66256	7.3845	7.50244	8.69436	7.63444	9.50206	8.62737	8.07563	10.4074	4.58336	9.54831	7.51869
	IPA	High (predicted)	PM20D2		1.79044	4.21758	3.24521	5.09159	4.47584	3.37319	3.04334	3.89703	3.41027	2.50089	4.62701	3.33952	1.80723	2.80393	1.3753	1.33813
	IPA	High (predicted)	RAB30		1.37399	2.24565	2.0416	1.7743	2.85435	4.3986	3.13135	3.85458	3.61052	3.32951	3.27552	3.62971	3.02552	2.28995	3.89478	3.15075
	IPA	High (predicted)	RAB38		0.98309	1.16089	1.00717	3.48534	1.09696	2.23822	2.23611	3.00213	2.42267	2.27503	1.20479	1.43772	1.50897	1.5405	2.92013	3.35696
	IPA	High (predicted)	RAP2A	B Cell Receptor Signaling,Calcium Signaling,Integrin Signaling,Molecular Mechanisms of Cancer	12.1455	9.02367	7.99414	10.3002	9.68254	11.8087	13.4557	9.07053	7.54658	9.80674	11.415	13.817	4.80815	8.38775	8.16685	11.5258
	IPA	High (predicted)	RNF146		11.9292	20.484	20.1107	24.3658	16.6377	18.8994	19.9134	23.8862	24.1353	21.9564	19.819	20.0462	19.1943	14.0186	21.1411	21.1623
	IPA	High (predicted)	RPL23A	EIF2 Signaling	0.441598	0	0	0.0882158	0	0.258226	0	0.0710241	0.0641431	0.306753	0	0	0	0	0	0
	IPA	High (predicted)	RUFY2		2.16714	3.69192	3.12279	5.94685	5.16682	5.36336	5.26216	4.58893	4.33153	5.61202	5.09128	4.61303	2.7645	3.36767	3.25529	2.49947
	IPA	High (predicted)	RUFY3		36.7029	47.6475	31.8039	29.7899	34.5769	25.9581	33.9029	33.9276	29.4852	36.0091	33.0432	33.2176	30.151	19.3105	29.7453	29.6987
	IPA	High (predicted)	SAXO1		0	0	0	0	0	0.0371279	0	0.0390464	0	0.0333896	0	0	0	0	0	0
	IPA	High (predicted)	SDHAF3		0.952982	0.913135	1.83869	3.81813	1.77655	2.15346	2.58364	1.71224	1.8531	3.01723	2.72578	2.58437	0.890983	1.50661	1.22992	0.933035
	IPA	High (predicted)	SLC2A13		2.45028	1.67028	1.71644	2.73488	1.58224	1.89287	1.66629	1.21607	1.42707	1.3242	1.26593	1.47837	0.473803	1.27435	0.964144	0.420419
	IPA	High (predicted)	STEAP2		2.36671	4.48154	2.82603	2.43254	4.44134	4.60852	5.85376	2.95908	2.57381	3.5702	4.42311	3.46219	0.772617	3.27991	0.606778	0.863621
	IPA	High (predicted)	SYPL1		67.2514	72.7154	62.5592	64.4109	53.3048	59.5726	56.0801	58.1486	68.3964	56.8637	62.0423	56.144	69.5079	71.6301	54.4563	56.3616
	IPA	High (predicted)	TMEM184B		9.49689	7.9239	9.91658	12.3974	8.56303	12.9995	10.611	8.78344	10.4624	11.8515	8.7431	11.1443	5.63455	8.88724	12.5329	10.8522
	IPA	High (predicted)	TMSB4X	Actin Cytoskeleton Signaling,ILK Signaling	1568.58	1380.88	1759.84	2030.02	1340.85	1387.75	1570.05	1481.93	2065.77	1354.66	1074.72	1541.07	2086.9	1407.9	1944.49	2421.21
	IPA	High (predicted)	TOR1AIP2		12.3937	20.5646	9.87599	17.1101	12.6656	9.27443	11.859	10.4538	6.42481	10.5807	11.6461	12.9372	4.21556	5.92164	4.27913	2.48876
	IPA	High (predicted)	TPGS2		4.0516	4.26401	4.3475	6.91035	3.27982	3.41744	3.33193	3.20316	2.64213	4.28255	4.17179	4.02265	1.80208	1.93318	3.81004	5.54409
	IPA	High (predicted)	TSPAN3	Integrin Signaling	65.303	90.1319	93.2287	95.7452	110.875	97.1486	102.021	99.1363	114.627	100.939	106.163	101.561	114.553	68.8501	107.596	111.427
	IPA	High (predicted)	TTC39A		4.9366	4.90531	5.33199	6.41047	9.09785	7.15325	8.54055	6.85271	8.94527	9.69404	11.2048	9.69261	9.99208	15.4175	12.5825	11.8201
	IPA	High (predicted)	TTI2		1.44426	2.70337	2.36131	2.88657	2.13166	3.27892	2.43082	3.48489	2.83483	3.42992	2.54186	2.12403	3.57852	1.82745	3.51589	2.70728
	IPA	High (predicted)	UBE2Q1	Hypoxia Signaling in the Cardiovascular System,Protein Ubiquitination Pathway	30.6053	35.215	37.8729	42.2955	28.8482	25.8278	28.1557	28.0954	32.7669	27.9461	28.8395	27.5118	35.3623	27.6279	32.1098	35.2374
	IPA	High (predicted)	UPRT	Salvage Pathways of Pyrimidine Ribonucleotides	6.47337	4.80777	7.05577	5.17399	4.20476	4.55499	4.47775	4.74793	4.91319	5.53765	4.74883	4.68765	5.517	4.98855	4.44047	4.83126
	IPA	High (predicted)	VAPB		46.5625	41.9247	37.67	47.5222	33.8553	33.6305	32.0716	32.8139	34.5324	39.9763	40.3526	34.9931	37.34	28.2889	34.3604	33.7434
	IPA	High (predicted)	WDR35		0.522862	0.878538	1.14026	1.03044	1.1961	1.39103	0.755746	0.780988	0.885292	0.930098	0.909369	0.946235	0.984292	0.732627	0.948866	1.04607
	IPA	High (predicted)	WIF1	Role of Macrophages, Fibroblasts and Endothelial Cells in Rheumatoid Arthritis,Role of Osteoblasts, Osteoclasts and Chondrocytes in Rheumatoid Arthritis,Wnt/β-catenin Signaling	0.935671	1.58461	0.679367	0.376667	0	0.0543154	0	0.114604	0.464787	0.0487854	0.342212	0	0.680912	1.11759	0.0516786	0.162894
	IPA	High (predicted)	ZNF197		2.63464	7.58874	7.06454	8.53204	6.92593	6.28783	6.46448	5.65101	4.55913	6.78464	6.11378	4.87043	4.38107	5.23426	5.64338	4.78425
	IPA	High (predicted)	ZNF23		3.09156	5.86413	6.16112	6.98912	6.38456	6.70722	5.54481	5.9401	6.32414	6.89038	6.65585	5.68561	5.01745	5.17612	4.28816	5.26402
	IPA	High (predicted)	ZNF274		2.32914	3.35385	3.76198	2.90863	4.18997	3.44889	4.50832	4.33407	4.15335	4.27043	3.46299	3.43197	4.58366	2.71776	3.40781	3.12283
	IPA	High (predicted)	ZNF30		0.0404059	0	0.229873	0.0394185	0.0900349	0	0.412143	0.0839278	0	0.43031	1.04342	0.146279	0.0769874	0.0744156	0	0.438496
	IPA	High (predicted)	ZNF322		2.6231	5.80955	6.1759	6.16047	4.89164	5.42641	6.32812	5.45764	6.1473	6.44108	8.51983	6.52921	3.88971	5.07119	5.3958	5.22536
	mirDB	100	ELAVL2	ELAV like neuron-specific RNA binding protein 2	0.0292365	0.0982489	0.0276548	0.142075	0	0	0	0	0	0	0	0.0132275	0.0139532	0.0134072	0.0136436	0.043269
	mirDB	100	SMPX	small muscle protein, X-linked	0.218796	0	0.210247	0	0	0	0	0	0	0	0	0	0	0.206289	0	0
	mirDB	100	CREBRF	CREB3 regulatory factor	1.02842	3.37128	1.75747	3.05197	3.65854	2.60013	3.01955	3.0921	2.1989	3.25432	3.76237	2.70119	0.93302	1.88952	0.703419	0.395963
	mirDB	100	CTBP1	C-terminal binding protein 1	13.8918	13.7621	14.8932	19.2729	14.5344	14.7029	13.4857	12.6504	16.7711	14.2263	14.5471	14.6352	15.0594	11.0515	15.6198	16.3051
	mirDB	99	PDZD2	PDZ domain containing 2	2.97529	2.62372	3.64127	1.80878	3.99141	4.3464	4.41924	3.41258	3.3108	4.05513	2.99561	5.17201	1.14655	1.8795	3.13292	2.49289
	mirDB	99	HNRNPA3	heterogeneous nuclear ribonucleoprotein A3	#N/A	#N/A	#N/A	#N/A	#N/A	#N/A	#N/A	#N/A	#N/A	#N/A	#N/A	#N/A	#N/A	#N/A	#N/A	#N/A
	mirDB	99	PDE10A	phosphodiesterase 10A	4.20103	2.09373	2.89028	1.58603	1.07341	1.92644	1.10074	0.903348	0.663391	1.38744	0.615107	1.08024	0.788344	0.632459	0.815189	0.792726
	mirDB	99	TMEM184B	transmembrane protein 184B	9.49689	7.9239	9.91658	12.3974	8.56303	12.9995	10.611	8.78344	10.4624	11.8515	8.7431	11.1443	5.63455	8.88724	12.5329	10.8522
	mirDB	99	WDR7	WD repeat domain 7	3.20459	2.82856	2.83336	3.6392	2.50776	5.31452	3.69301	3.57015	3.09592	4.49904	4.05165	3.98535	2.23094	3.86783	3.55767	2.53076
	mirDB	98	NXPH1	neurexophilin 1	0.291595	0.65313	0.0613951	0.0947122	0	0.0319827	0	0.134415	0	0.0287732	0	0.0293214	0	0	0	0
	mirDB	98	ENY2	enhancer of yellow 2 homolog (Drosophila)	59.7059	48.9408	56.0189	68.788	22.7083	30.8408	29.4744	29.8699	42.0634	32.9853	28.7313	29.1409	48.8566	24.4934	39.0238	37.5379
	mirDB	98	MITD1	MIT, microtubule interacting and transport, domain containing 1	4.73506	2.45269	5.4151	6.79812	3.38421	2.89557	4.24782	3.77161	3.58324	3.76463	2.92414	3.77295	3.4146	2.81447	3.84616	4.39049
	mirDB	98	CNR1	cannabinoid receptor 1 (brain)	0	0	0	0.067298	0.0384518	0	0.0352144	0.0358175	0	0.0919568	0.0307714	0	0.0329022	0	0.12926	0
	mirDB	98	PEX5	peroxisomal biogenesis factor 5	10.2362	16.035	12.805	13.0693	13.7356	16.0384	14.4474	16.6029	10.8986	11.8203	19.9743	15.0903	14.838	10.0778	13.0584	16.8177
	mirDB	98	ASXL1	additional sex combs like 1 (Drosophila)	10.782	14.1415	14.6834	17.341	15.1885	13.0554	12.5265	10.4884	9.44792	12.2726	12.1169	12.557	7.71532	7.64178	12.5932	11.9871
	mirDB	98	PUM2	pumilio RNA-binding family member 2	9.64843	16.744	12.0575	14.5742	18.5222	18.9334	17.3281	14.6102	14.435	19.1377	20.3299	19.1944	8.82803	11.8888	12.5315	10.5791
	mirDB	98	DIRC2	disrupted in renal carcinoma 2	8.46792	9.38752	9.39578	17.229	10.5202	9.79965	9.71683	9.63302	11.3325	10.4818	9.61079	11.8793	10.4455	12.1291	11.5467	11.5287
	mirDB	97	NLK	nemo-like kinase	3.22588	3.61136	4.06382	4.66444	3.58993	3.52402	3.94961	3.16508	3.53795	3.26012	3.89276	3.98718	2.58139	2.84493	3.88151	4.51011
	mirDB	97	PISD	phosphatidylserine decarboxylase	19.842	10.2847	8.22682	24.469	7.53911	10.576	8.336	9.62784	11.6078	7.97517	6.94825	9.94522	10.5939	7.90852	8.64201	8.91413
	mirDB	97	TOX3	TOX high mobility group box family member 3	0.0209031	0.0602052	0.178054	0.14234	0	0.0412747	0.0213257	0.0216386	0	0.0557452	0.0560287	0.0378309	0	0.287852	0.0195276	0
	mirDB	97	TMEM30A	transmembrane protein 30A	43.5049	48.6738	30.7817	46.4273	47.8911	42.2382	52.3101	39.058	27.39	48.4245	55.2523	53.1009	24.3577	35.1815	34.8841	29.5503
	mirDB	97	FAM76A	family with sequence similarity 76, member A	5.75121	6.11231	4.40657	4.17583	3.8619	6.01066	4.16224	4.18967	5.4619	5.31389	4.55376	5.2621	3.64688	4.28534	4.18489	3.84342
	mirDB	97	ZMYM4	zinc finger, MYM-type 4	3.27682	4.52405	4.32866	5.30632	4.36518	4.64363	3.98567	3.8611	3.91851	4.57088	3.99637	4.60766	2.53709	3.1325	4.14591	3.60885
	mirDB	97	ABHD17B	abhydrolase domain containing 17B	6.90809	5.45543	7.56816	9.55905	5.65142	5.56677	4.43724	4.45245	5.52548	5.48896	5.33078	5.38182	3.85195	6.04237	5.45078	5.86629
	mirDB	97	DCAF10	DDB1 and CUL4 associated factor 10	3.83569	6.14915	5.02999	4.81706	5.13734	5.47752	4.37026	5.00102	4.04668	4.52654	4.79597	5.39196	2.48787	3.72021	3.36447	2.37517
	mirDB	97	TNPO1	transportin 1	15.4461	18.7737	12.1595	15.7098	12.0717	12.2675	12.8616	11.6728	10.0564	12.4964	12.6148	11.5171	5.86996	10.5	7.84421	7.94765
	mirDB	97	PPP3R1	protein phosphatase 3, regulatory subunit B, alpha	28.653	32.5327	30.1703	33.0913	29.7049	36.4125	34.5713	29.8826	32.7978	34.3942	40.1244	39.3297	30.4542	28.2371	44.8117	41.2127
	mirDB	96	ZDHHC21	zinc finger, DHHC-type containing 21	8.42856	6.4111	6.03119	5.0029	2.30327	2.39377	3.69034	2.14687	3.16098	2.78756	2.58468	2.84262	3.14385	4.09998	3.46379	4.78527
	mirDB	96	MAP2K1	mitogen-activated protein kinase kinase 1	14.9944	10.9922	13.6576	17.8733	8.91872	16.4786	10.3208	16.4956	20.2894	19.5841	16.1625	15.0285	10.2493	17.7622	13.758	12.6828
	mirDB	95	TSHZ3	teashirt zinc finger homeobox 3	0.429584	0.649655	1.10688	1.16837	0.848454	1.20891	0.964292	0.743611	0.888805	1.07018	0.682479	0.864862	0.697268	0.561103	1.79319	1.63183
	mirDB	95	RALGAPB	Ral GTPase activating protein, beta subunit (non-catalytic)	8.30592	9.16871	7.29846	8.44186	10.0219	10.3772	10.3887	9.55966	8.54414	10.9788	11.4788	10.4961	6.48964	8.42186	7.54277	6.38881
	mirDB	95	PNN	pinin, desmosome associated protein	29.4246	42.216	34.8083	38.3308	43.8911	37.9168	38.2273	39.1686	41.8452	38.8528	39.6477	37.7818	37.0367	24.2741	35.2802	35.7694
	mirDB	95	GIGYF2	GRB10 interacting GYF protein 2	7.65866	8.57554	8.55401	8.30347	6.7454	8.07429	6.41909	6.39127	6.43339	7.87587	7.55897	7.56258	4.62277	8.60945	6.83826	7.18305
	mirDB	95	BRD3	bromodomain containing 3	4.267	6.5612	5.53616	10.0635	10.7186	10.5256	8.48799	9.07237	8.32966	11.2921	10.1473	10.4869	6.2922	6.96482	9.78646	10.1084
	mirDB	95	ADCYAP1	adenylate cyclase activating polypeptide 1 (pituitary)	0.0294175	0	0	0.458442	0	0	0	0	0	0	0.026245	0	0	0	0	0
	mirDB	94	TPP2	tripeptidyl peptidase II	10.196	8.95213	9.3955	10.2785	8.46044	9.08764	8.50353	7.26357	7.3743	9.14833	7.25933	8.29835	5.69159	6.63819	8.34729	7.24378
	mirDB	94	ARHGAP20	Rho GTPase activating protein 20	0.404362	0.107103	0.263767	0.230356	0.325862	0.839818	0.142264	0.230678	0.441124	0.644924	0.611181	0.340656	0.319435	1.04853	0.50749	0.467749
	mirDB	94	ULK2	unc-51 like autophagy activating kinase 2	15.0376	13.7574	13.2645	19.1166	16.5601	17.1729	15.9384	16.1998	15.108	21.4349	19.5707	20.6594	15.6685	14.1235	16.6711	11.5862
	mirDB	94	GRID1	glutamate receptor, ionotropic, delta 1	0.02031	0.0585008	0.0576678	0.133916	0.408916	1.25546	0.38659	0.177118	0.633809	0.453664	0.362995	0.322607	1.24919	0.605481	7.43586	0.92687
	mirDB	94	DAGLA	diacylglycerol lipase, alpha	0.393589	0.509329	0.518097	0.615596	1.29516	1.60511	1.53641	1.13302	0.748861	1.12606	0.917973	1.14588	0.16331	0.659439	0.910719	0.557168
	mirDB	94	KLF6	Kruppel-like factor 6	171.995	38.1412	15.9241	17.7759	21.7006	23.0233	21.3425	16.7326	15.6325	18.7	17.4324	22.3399	10.8197	11.3685	20.7618	24.9252
	mirDB	94	NWD2	NACHT and WD repeat domain containing 2	0.0108264	0	0	0	0	0.0106902	0	0	0	0	0	0	0	0	0.0100989	0
	mirDB	93	NRXN1	neurexin 1	0.0354116	0.0169987	0.105919	0.0380888	0.0788292	0.328197	0.054193	0.073276	0.0726709	0.0944626	0.0744063	0.121111	0	0.0260823	0.0495985	0
	mirDB	93	PPARGC1A	peroxisome proliferator-activated receptor gamma, coactivator 1 alpha	0.727693	1.17667	1.00574	0.912575	0.511582	0.52939	0.312597	0.396356	0.321074	0.629951	0.273839	0.571844	0.274086	0.685453	0.21462	0.132257
	mirDB	93	JAG1	jagged 1	8.8526	8.96537	10.8365	5.97759	13.8756	16.2506	17.3153	11.302	13.1742	15.8717	14.0413	15.4566	6.10962	9.09648	15.0102	15.5005
	mirDB	93	MFN1	mitofusin 1	18.9486	15.9205	17.9927	20.7443	13.2613	14.5072	15.1816	16.7897	16.0894	17.9884	16.8377	16.5364	15.5239	15.9474	16.9161	16.7499
	mirDB	93	SLC35A5	solute carrier family 35, member A5	10.1657	12.1768	10.1124	14.1669	8.11494	8.52553	8.99365	8.14544	7.13839	8.6036	8.74748	8.49417	6.60436	7.85715	9.0607	9.05316
	mirDB	93	KMT2C	lysine (K)-specific methyltransferase 2C	#N/A	#N/A	#N/A	#N/A	#N/A	#N/A	#N/A	#N/A	#N/A	#N/A	#N/A	#N/A	#N/A	#N/A	#N/A	#N/A
	mirDB	93	CAMSAP1	calmodulin regulated spectrin-associated protein 1	4.23583	5.42607	6.08452	5.93665	5.27049	5.71971	4.51632	4.23095	4.81915	5.6448	5.76299	6.58173	3.58542	3.19953	5.68098	5.30898
	mirDB	93	ZBTB21	zinc finger and BTB domain containing 21	4.59355	4.05664	2.201	2.26206	3.21462	3.71239	3.12432	3.06902	2.49154	3.4119	3.70687	3.61299	1.92334	3.30885	2.1542	1.74019
	mirDB	92	C14orf169	chromosome 14 open reading frame 169	#N/A	#N/A	#N/A	#N/A	#N/A	#N/A	#N/A	#N/A	#N/A	#N/A	#N/A	#N/A	#N/A	#N/A	#N/A	#N/A
	mirDB	92	PPP4R4	protein phosphatase 4, regulatory subunit 4	0	0	0.062026	1.42386	0.121583	0.194086	0.155991	0.135691	0.305359	0.291237	0.487824	0.395325	0.416763	2.40673	0.367355	0.258611
	mirDB	92	GPAM	glycerol-3-phosphate acyltransferase, mitochondrial	3.40691	9.72611	3.98286	11.5983	8.63333	10.0513	11.552	10.4336	8.64447	14.2175	13.1268	13.0571	6.19525	10.0809	7.18828	4.40931
	mirDB	92	BOD1L1	biorientation of chromosomes in cell division 1-like 1	3.16819	4.82708	3.53437	4.02833	4.6664	5.34756	4.87461	4.56033	4.55617	5.56599	5.39807	4.92486	2.26294	3.46568	3.18055	3.07121
	mirDB	92	UBR3	ubiquitin protein ligase E3 component n-recognin 3 (putative)	5.18621	7.17948	4.5762	5.15998	7.2565	7.40238	7.53465	6.24513	5.27476	6.87859	7.72904	6.68609	4.54248	5.73569	4.74603	3.78005
	mirDB	92	KATNBL1	katanin p80 subunit B-like 1	9.87794	6.21799	5.30376	4.38148	3.61961	3.5551	3.87781	2.97908	4.19783	3.3556	4.77809	4.25449	2.45668	2.59593	4.3947	3.87362
	mirDB	92	PLCL2	phospholipase C-like 2	1.55552	3.54518	2.46739	2.627	6.66256	7.3845	7.50244	8.69436	7.63444	9.50206	8.62737	8.07563	10.4074	4.58336	9.54831	7.51869
	mirDB	92	UBE2E3	ubiquitin-conjugating enzyme E2E 3	28.9089	32.0888	35.7149	32.1685	19.208	20.2552	19.8833	20.0706	27.3461	21.7551	22.859	18.2515	20.5652	20.6407	23.9914	23.5973
	mirDB	91	NUDCD1	NudC domain containing 1	#N/A	#N/A	#N/A	#N/A	#N/A	#N/A	#N/A	#N/A	#N/A	#N/A	#N/A	#N/A	#N/A	#N/A	#N/A	#N/A
	mirDB	91	ANK3	ankyrin 3, node of Ranvier (ankyrin G)	#N/A	#N/A	#N/A	#N/A	#N/A	#N/A	#N/A	#N/A	#N/A	#N/A	#N/A	#N/A	#N/A	#N/A	#N/A	#N/A
	mirDB	91	RYR2	ryanodine receptor 2 (cardiac)	0.381885	0.631022	0.823789	4.09626	0.539299	0.261085	0.38064	0.315797	0.571317	0.563039	0.333896	0.118972	0.182027	0.387567	1.04773	0.697924
	mirDB	91	PCGF3	polycomb group ring finger 3	6.27193	6.28185	4.04251	5.44	6.79739	6.73222	6.67606	8.59986	5.05782	5.94924	6.02394	5.67893	3.76391	4.96642	5.74752	5.36793
	mirDB	91	SRSF2	serine/arginine-rich splicing factor 2	#N/A	#N/A	#N/A	#N/A	#N/A	#N/A	#N/A	#N/A	#N/A	#N/A	#N/A	#N/A	#N/A	#N/A	#N/A	#N/A
	mirDB	91	FCHO2	FCH domain only 2	3.57715	4.77338	3.04537	5.27566	3.48142	3.95361	4.29206	4.1699	3.48105	3.71937	3.39614	3.86816	2.23201	3.53273	3.02721	2.26407
	mirDB	91	CDH15	cadherin 15, type 1, M-cadherin (myotubule)	0.0713832	0.0913739	0.270317	0	0.847716	1.59739	0.485494	0.443582	1.33107	1.37454	0.38248	0.839761	0.136178	0.262252	0.756096	0.446044
	mirDB	91	C6orf106	chromosome 6 open reading frame 106	18.151	13.8978	15.0411	17.4706	14.8525	15.5819	14.2579	14.5578	14.9105	17.6446	17.7955	16.7021	11.7027	16.3246	14.4216	15.8736
	mirDB	90	GDA	guanine deaminase	0.277411	0.608628	0.638756	5.14142	1.10379	2.73817	2.22329	1.27574	1.18618	2.67315	1.37647	2.15204	1.28373	3.46646	2.07901	1.21204
	mirDB	90	ABTB2	ankyrin repeat and BTB (POZ) domain containing 2	3.71554	2.49321	2.91133	1.51553	2.15692	1.775	1.40622	1.79878	1.91684	0.905708	2.05284	1.42803	0.648025	1.04517	1.25015	0.473014
	mirDB	90	SEMA3C	sema domain, immunoglobulin domain (Ig), short basic domain, secreted, (semaphorin) 3C	1.42276	0.626974	0.48576	2.73502	0.753037	6.00996	2.78399	1.98065	1.82648	2.09367	2.8746	3.48257	2.24708	12.4668	5.68899	5.61489
	mirDB	90	MLLT4	myeloid/lymphoid or mixed-lineage leukemia (trithorax homolog, Drosophila); translocated to, 4	#N/A	#N/A	#N/A	#N/A	#N/A	#N/A	#N/A	#N/A	#N/A	#N/A	#N/A	#N/A	#N/A	#N/A	#N/A	#N/A
	mirDB	90	UNC80	unc-80 homolog (C. elegans)	#N/A	#N/A	#N/A	#N/A	#N/A	#N/A	#N/A	#N/A	#N/A	#N/A	#N/A	#N/A	#N/A	#N/A	#N/A	#N/A
	mirDB	90	SP3	Sp3 transcription factor	12.4622	21.8455	20.4979	22.2762	14.8982	18.3048	17.4601	14.8686	13.14	15.2765	15.2156	16.4239	8.22825	12.2354	14.917	13.6388
	mirDB	89	BMPR2	bone morphogenetic protein receptor, type II (serine/threonine kinase)	2.61068	2.72907	2.17737	4.48964	4.00583	3.35555	4.14514	3.85041	3.53707	3.33849	4.15836	3.70423	2.65393	2.253	3.51839	3.10926
	mirDB	89	UBE2Q1	ubiquitin-conjugating enzyme E2Q family member 1	30.6053	35.215	37.8729	42.2955	28.8482	25.8278	28.1557	28.0954	32.7669	27.9461	28.8395	27.5118	35.3623	27.6279	32.1098	35.2374
	mirDB	89	ZBTB43	zinc finger and BTB domain containing 43	10.344	4.9806	3.28794	3.44599	2.53975	3.22962	3.23631	2.50244	1.88306	3.19886	3.12332	4.03763	2.04757	3.98202	2.65986	1.76065
	mirDB	89	USP49	ubiquitin specific peptidase 49	1.06753	1.02481	0.437241	0.533894	1.15665	0.911437	0.765259	0.777581	0.296206	0.410091	0.926753	0.966085	0.302614	0.716058	0.485736	0.483917
	mirDB	89	AKAP1	A kinase (PRKA) anchor protein 1	6.604	13.7141	7.9353	7.67269	13.6659	14.2292	14.341	13.9723	12.2102	14.1891	14.2635	15.3616	12.4039	9.23648	14.5625	13.2356
	mirDB	88	RCN2	reticulocalbin 2, EF-hand calcium binding domain	14.199	11.8016	14.816	18.7252	12.991	16.2073	15.6968	12.7265	12.2052	14.9957	12.0095	13.5687	12.3941	24.5404	15.9395	17.9995
	mirDB	88	ADAMTS5	ADAM metallopeptidase with thrombospondin type 1 motif, 5	0.288362	0.40605	0.309262	0.467411	0.81315	1.27167	0.784524	0.616744	0.573021	0.683666	0.30926	0.626251	0.275148	1.23509	0.484775	0.284507
	mirDB	88	MAPKAPK2	mitogen-activated protein kinase-activated protein kinase 2	34.98	24.2365	23.9944	31.4764	16.2303	15.2068	17.0878	16.7618	20.6826	16.2531	17.6892	18.4894	18.3236	19.887	19.1382	19.064
	mirDB	88	YPEL4	yippee-like 4 (Drosophila)	9.87979	4.05761	4.3158	1.57031	2.50926	2.67585	0.984255	1.43306	1.42022	0.856011	0.572321	0.457509	0.525118	0.550579	0.387795	0.544016
	mirDB	88	CEP170	centrosomal protein 170kDa	2.99343	3.43121	3.73137	3.72242	5.00191	6.89342	5.42161	4.31352	4.26648	5.72306	4.76547	5.73575	1.50325	2.53476	3.17854	1.98262
	mirDB	87	TCTEX1D1	Tctex1 domain containing 1	0	0	0	0.662216	0	0	0	0	0	0	0	0	0	0	0	0.217966
	mirDB	87	ARID4B	AT rich interactive domain 4B (RBP1-like)	5.47861	8.35225	5.93816	9.66142	8.3381	8.51081	8.89227	7.78251	8.30609	9.29191	8.80341	8.48071	4.6597	6.552	6.73714	5.99854
	mirDB	87	CHAMP1	chromosome alignment maintaining phosphoprotein 1	5.44147	6.3995	7.51181	6.86114	5.19969	5.4617	6.01399	5.02418	5.66393	5.76344	6.31838	5.74481	4.47706	5.20514	5.08473	4.95111
	mirDB	87	ZNF25	zinc finger protein 25	9.9581	17.4151	17.0066	16.717	23.1078	21.6566	21.6485	17.6219	16.0321	17.8971	17.9546	19.5914	11.0933	20.4827	10.1626	11.4478
	mirDB	87	TTI2	TELO2 interacting protein 2	1.44426	2.70337	2.36131	2.88657	2.13166	3.27892	2.43082	3.48489	2.83483	3.42992	2.54186	2.12403	3.57852	1.82745	3.51589	2.70728
	mirDB	87	TMEM108	transmembrane protein 108	0.02947	0.0565808	0	0.947231	0	0.14546	0.0901894	0.0305505	0.0275079	0.157069	0.236624	0.080009	0.0561964	0.108365	0.441051	0.174451
	mirDB	87	TMEM131	transmembrane protein 131	#N/A	#N/A	#N/A	#N/A	#N/A	#N/A	#N/A	#N/A	#N/A	#N/A	#N/A	#N/A	#N/A	#N/A	#N/A	#N/A
	mirDB	87	CHKA	choline kinase alpha	11.8938	20.7248	11.4118	11.7482	28.2408	28.7718	29.1024	36.8315	38.02	40.8549	36.9399	43.4127	50.8363	19.8489	34.9786	31.3832
	mirDB	87	PPM1A	protein phosphatase, Mg2+/Mn2+ dependent, 1A	14.2844	17.2936	17.6623	21.2003	16.3674	16.3927	16.8834	15.0326	16.1383	16.3483	18.1231	15.0021	20.1158	12.4166	19.0935	19.4631
	mirDB	87	MTMR10	myotubularin related protein 10	2.50837	2.59502	1.67832	2.58763	1.89369	2.4551	2.25756	2.10441	1.63231	2.51798	2.4276	2.78841	1.38216	3.73256	2.83853	1.6641
	mirDB	87	GRIA4	glutamate receptor, ionotropic, AMPA 4	0.173099	0.132884	0.212844	0.13464	0.173313	0.205087	0.017636	0.0178833	0.193347	0.21543	0.0619017	0	0	0	0.0484192	0
	mirDB	87	HOOK3	hook microtubule-tethering protein 3	12.2186	10.3624	8.07569	10.2437	9.14926	7.18332	6.40292	5.95774	7.13818	7.17672	6.30462	5.98055	4.55772	4.90997	4.97912	5.51618
	mirDB	87	NAALAD2	N-acetylated alpha-linked acidic dipeptidase 2	8.54057	9.22981	9.38844	6.31282	9.87204	10.9198	11.4269	5.46145	7.80974	9.35337	5.39762	6.37716	7.59026	5.72202	11.7541	10.2221
	mirDB	87	KBTBD8	kelch repeat and BTB (POZ) domain containing 8	0.156394	0.86317	0.556019	0.0381357	0.217792	0.34733	0.358932	0.243583	0.182834	0.312324	0.626826	0.495405	0.186259	0.251976	0.0732484	0.0385736
	mirDB	86	PDE4D	phosphodiesterase 4D, cAMP-specific	6.85976	5.9697	5.27603	5.02971	4.40976	6.73656	6.68051	5.04838	4.03131	5.25126	4.67255	5.22811	2.15278	4.72974	3.59691	2.0268
	mirDB	86	BCOR	BCL6 corepressor	1.96426	6.35219	6.06174	5.35381	4.47411	5.5763	6.33406	4.24076	4.80614	4.84782	3.96501	4.30074	2.32686	3.60854	4.26855	4.34234
	mirDB	86	CUL3	cullin 3	29.4125	22.4592	22.4852	21.1802	18.3197	19.8296	18.5856	21.1358	21.8795	21.8952	22.5587	20.9566	19.8404	15.0502	21.0977	20.4271
	mirDB	86	CKAP5	cytoskeleton associated protein 5	9.67367	8.67472	9.51207	8.27283	6.58375	7.17821	7.14479	7.23322	6.53792	6.82937	6.32819	6.71663	3.65656	4.30182	5.75922	5.99037
	mirDB	86	ARID1A	AT rich interactive domain 1A (SWI-like)	5.37357	8.85615	7.63717	9.70092	8.53661	9.65933	8.83128	6.70945	6.14317	8.00667	7.35357	8.59823	3.73548	6.64241	7.97906	7.66354
	mirDB	86	TAC1	tachykinin, precursor 1	0	0	0	0.34263	0	0	0	0	0	0	0	0	0	0	0	0
	mirDB	85	RBM26	RNA binding motif protein 26	4.5975	6.03694	4.93118	5.67909	5.35556	5.02025	4.38389	4.27272	4.23825	4.06374	5.20135	4.71737	2.78891	4.45285	4.47792	3.99912
	mirDB	85	CACNA1B	calcium channel, voltage-dependent, N type, alpha 1B subunit	0	0.0147428	0.0145136	0.156634	0.0427344	0.0757523	0.0391926	0.00792944	0.0142682	0	0.0343735	0.0138921	0	0.0140664	0	0.0303188
	mirDB	85	AZIN1	antizyme inhibitor 1	36.4274	17.7941	14.7173	15.1358	15.5377	17.2144	18.5797	18.0531	19.2729	19.9037	27.5009	27.6184	16.6234	25.0818	18.4944	20.1361
	mirDB	85	CDK14	cyclin-dependent kinase 14	#N/A	#N/A	#N/A	#N/A	#N/A	#N/A	#N/A	#N/A	#N/A	#N/A	#N/A	#N/A	#N/A	#N/A	#N/A	#N/A
	mirDB	85	GOLGA8A	golgin A8 family, member A	#N/A	#N/A	#N/A	#N/A	#N/A	#N/A	#N/A	#N/A	#N/A	#N/A	#N/A	#N/A	#N/A	#N/A	#N/A	#N/A
	mirDB	85	STYX	serine/threonine/tyrosine interacting protein	#N/A	#N/A	#N/A	#N/A	#N/A	#N/A	#N/A	#N/A	#N/A	#N/A	#N/A	#N/A	#N/A	#N/A	#N/A	#N/A
	mirDB	85	ARHGAP6	Rho GTPase activating protein 6	4.42984	6.32359	6.71845	4.08505	5.73221	8.31173	6.15191	5.308	6.39986	8.08038	5.2199	5.83464	3.5619	3.17368	6.58891	6.45288
	mirDB	85	RHOA	ras homolog family member A	83.1497	85.432	89.3492	86.638	82.2761	86.8826	84.4204	90.933	109.985	82.4503	76.0046	79.0929	105.825	61.7717	99.5792	111.988
	mirDB	85	MYO1B	myosin IB	20.2257	19.5017	24.6231	33.1593	31.9218	33.502	37.9168	33.2952	35.3845	35.6798	30.2183	37.5856	23.0963	23.0361	41.7162	39.7428
	mirDB	84	FAM222B	family with sequence similarity 222, member B	3.2825	3.95781	3.06481	4.04799	3.63811	4.75871	3.59113	3.58502	3.08015	3.97155	3.30916	4.44879	2.44892	3.41232	3.73911	3.72349
	mirDB	84	SUN1	Sad1 and UNC84 domain containing 1	8.24043	8.6113	7.78272	11.8779	8.4733	11.9587	7.99295	4.87325	7.48897	9.32725	8.91733	7.07117	5.77803	9.1284	8.11005	10.7773
	mirDB	84	NUS1	nuclear undecaprenyl pyrophosphate synthase 1 homolog (S. cerevisiae)	9.85534	8.37584	8.35902	8.98313	6.48251	6.899	6.77528	6.63152	6.82752	7.5885	9.00313	8.44835	6.86438	11.6795	7.97605	9.38024
	mirDB	84	ZFAND5	zinc finger, AN1-type domain 5	151.985	76.4433	61.7971	69.2207	48.5724	51.0925	45.8308	43.0178	53.8666	47.6419	51.3792	46.5091	50.8619	33.0231	55.9278	43.7808
	mirDB	84	PAPD4	PAP associated domain containing 4	7.40982	8.42354	9.99884	11.5146	9.34945	10.8918	9.98323	9.45228	9.29856	11.2476	10.3988	10.835	8.63869	7.45351	9.71685	9.67794
	mirDB	84	GTF3C3	general transcription factor IIIC, polypeptide 3, 102kDa	2.12148	5.67663	3.16019	3.76375	3.25799	3.06424	3.38688	2.76491	1.775	2.82913	3.5109	3.43063	1.78055	2.398	2.44019	2.13188
	mirDB	84	STEAP2	STEAP family member 2, metalloreductase	2.36671	4.48154	2.82603	2.43254	4.44134	4.60852	5.85376	2.95908	2.57381	3.5702	4.42311	3.46219	0.772617	3.27991	0.606778	0.863621
	mirDB	84	YAF2	YY1 associated factor 2	#N/A	#N/A	#N/A	#N/A	#N/A	#N/A	#N/A	#N/A	#N/A	#N/A	#N/A	#N/A	#N/A	#N/A	#N/A	#N/A
	mirDB	84	KCNQ5	potassium voltage-gated channel, KQT-like subfamily, member 5	0.359118	0.50811	0.411369	0.183809	0.0210284	0.205269	0.096411	0.31295	0.0175984	0.100824	0.0675667	0.102615	0	0	0.0882538	0.111884
	mirDB	84	CSF2RB	colony stimulating factor 2 receptor, beta, low-affinity (granulocyte-macrophage)	#N/A	#N/A	#N/A	#N/A	#N/A	#N/A	#N/A	#N/A	#N/A	#N/A	#N/A	#N/A	#N/A	#N/A	#N/A	#N/A
	mirDB	84	CHTOP	chromatin target of PRMT1	47.0024	57.4294	48.044	56.315	45.5497	52.1427	48.363	49.0048	49.7182	52.5049	54.5825	56.4098	49.4545	34.4866	49.4099	45.4839
	mirDB	84	ARHGAP12	Rho GTPase activating protein 12	4.85361	6.62212	4.96265	7.4343	3.98051	4.70807	4.63918	3.40028	4.36048	4.17973	4.78101	4.02209	2.87669	3.81254	3.7684	3.37733
	mirDB	84	INO80D	INO80 complex subunit D	#N/A	#N/A	#N/A	#N/A	#N/A	#N/A	#N/A	#N/A	#N/A	#N/A	#N/A	#N/A	#N/A	#N/A	#N/A	#N/A
	mirDB	83	WIF1	WNT inhibitory factor 1	0.935671	1.58461	0.679367	0.376667	0	0.0543154	0	0.114604	0.464787	0.0487854	0.342212	0	0.680912	1.11759	0.0516786	0.162894
	mirDB	83	TBX15	T-box 15	0	0	0	0.0273169	0	0	0.0572334	0	0.0261765	0	0	0	0.0534975	0.0257817	0.131168	0.083028
	mirDB	83	RALGPS2	Ral GEF with PH domain and SH3 binding motif 2	3.04759	4.29876	3.91828	4.24154	2.18189	3.71451	2.12545	2.35402	2.38103	4.55736	3.0787	2.44846	1.24516	1.94445	1.94939	1.81018
	mirDB	83	CCDC85A	coiled-coil domain containing 85A	1.35761	2.04441	2.11747	1.9697	1.33382	2.18119	1.38497	1.40672	1.63898	1.34817	1.33059	1.68628	1.49778	0.831647	1.86669	1.78591
	mirDB	82	AUTS2	autism susceptibility candidate 2	1.099	2.25871	3.08688	5.42605	1.89215	3.11961	2.41772	2.38051	1.95061	2.27519	1.68877	2.5017	1.03241	1.65433	3.33487	2.59219
	mirDB	82	BACH2	BTB and CNC homology 1, basic leucine zipper transcription factor 2	0.439088	1.52129	0.776817	0.928321	0.786255	0.980123	0.954377	1.16564	0.711289	1.4597	1.46736	1.10561	0.273242	0.38547	0.606211	0.357876
	mirDB	82	USP3	ubiquitin specific peptidase 3	3.022	5.47101	7.07142	6.00637	4.90074	6.19236	5.65782	4.96424	5.07935	5.39883	6.23587	4.36222	5.6131	6.37368	5.7683	6.15157
	mirDB	82	C11orf87	chromosome 11 open reading frame 87	0.54321	1.69273	1.68828	1.34268	1.51887	1.87325	3.04427	1.00286	0.388414	1.07578	1.54717	0.737895	0	0.253799	0.774143	0.267855
	mirDB	82	PIK3C2B	phosphatidylinositol-4-phosphate 3-kinase, catalytic subunit type 2 beta	4.7503	5.76359	5.04929	6.05141	4.51408	4.52705	4.17105	3.56129	3.56045	4.18973	3.65913	4.15307	1.47235	2.73183	3.61028	3.54327
	mirDB	82	ZNF233	zinc finger protein 233	#N/A	#N/A	#N/A	#N/A	#N/A	#N/A	#N/A	#N/A	#N/A	#N/A	#N/A	#N/A	#N/A	#N/A	#N/A	#N/A
	mirDB	82	GXYLT1	glucoside xylosyltransferase 1	2.63575	4.18442	2.17741	2.86526	1.54314	2.40166	1.9648	1.61257	1.23121	2.0104	2.59072	1.80432	0.644166	1.36774	0.569309	0.300046
	mirDB	82	ANP32E	acidic (leucine-rich) nuclear phosphoprotein 32 family, member E	37.8664	25.7445	25.0965	21.5927	10.6503	15.2404	15.6919	14.5358	14.0678	15.5622	15.7442	15.7401	7.83723	9.6645	11.7119	11.6808
	mirDB	81	NR1D2	nuclear receptor subfamily 1, group D, member 2	2.68403	2.38563	2.22924	5.58654	5.35145	6.41109	5.27308	4.50275	5.7263	8.88655	6.44051	8.60667	3.00058	7.46733	6.32641	3.6288
	mirDB	81	NSMCE4A	non-SMC element 4 homolog A (S. cerevisiae)	25.6386	28.0194	28.9372	27.6963	15.4046	14.8923	12.9163	14.344	18.155	15.4367	15.0047	15.6574	11.9644	9.13115	13.3599	15.0403
	mirDB	81	NUDT4	nudix (nucleoside diphosphate linked moiety X)-type motif 4	#N/A	#N/A	#N/A	#N/A	#N/A	#N/A	#N/A	#N/A	#N/A	#N/A	#N/A	#N/A	#N/A	#N/A	#N/A	#N/A
	mirDB	81	C3orf35	chromosome 3 open reading frame 35	#N/A	#N/A	#N/A	#N/A	#N/A	#N/A	#N/A	#N/A	#N/A	#N/A	#N/A	#N/A	#N/A	#N/A	#N/A	#N/A
	mirDB	81	AQR	aquarius intron-binding spliceosomal factor	6.9677	7.13696	7.79889	9.04035	6.04475	6.91441	6.67011	5.99944	5.61483	6.42647	7.14106	6.52569	4.18676	6.69672	6.18558	5.30236
	mirDB	81	CDK16	cyclin-dependent kinase 16	29.8499	27.4996	30.0194	28.2814	19.1075	23.0605	20.3107	20.3854	20.9283	23.0528	19.8877	20.8835	22.5715	16.3301	22.2582	25.5148
	mirDB	81	RBMS1	RNA binding motif, single stranded interacting protein 1	13.9446	10.6648	10.3115	16.5596	7.36034	11.4802	8.76982	9.36834	7.81971	10.9215	7.35888	9.8829	6.02754	7.54884	8.94334	10.7757
	mirDB	81	CCNG2	cyclin G2	14.8223	19.4157	21.4863	16.5516	16.6272	14.3427	15.1669	14.7112	13.2551	12.0323	13.782	13.8967	12.3428	8.01264	14.9449	19.6719
	mirDB	81	MEOX2	mesenchyme homeobox 2	1.77623	6.07344	6.35806	2.24976	24.327	21.2831	17.4009	15.7263	10.4139	18.2935	12.2105	11.4278	9.42252	5.49809	22.5831	19.037
	mirDB	81	PDCD6IP	programmed cell death 6 interacting protein	35.1125	36.2966	29.8747	31.09	21.5868	22.9426	25.2987	25.8164	24.3872	24.3271	27.9011	24.685	24.3286	22.6962	26.3745	26.6486
	mirDB	81	TPH2	tryptophan hydroxylase 2	0	0	0	0	0	0	0	0	0	0	0	0.0358961	0	0	0	0
	mirDB	81	SLC5A3	solute carrier family 5 (sodium/myo-inositol cotransporter), member 3	0.106229	0.47586	0.100678	0.93202	0.670525	0.699059	0.830764	0.661401	0.595657	0.565895	0.694284	0.640932	0.269973	0.619053	0.265206	0.174674
	mirDB	81	KIAA1429	KIAA1429	10.8373	13.1032	12.3056	11.7625	8.61287	10.4723	9.46859	8.19894	8.85068	9.48659	9.11302	9.20188	7.26776	6.69442	9.69178	8.60724
	mirDB	81	ZNF124	zinc finger protein 124	#N/A	#N/A	#N/A	#N/A	#N/A	#N/A	#N/A	#N/A	#N/A	#N/A	#N/A	#N/A	#N/A	#N/A	#N/A	#N/A
	mirDB	81	AQP9	aquaporin 9	0.0517077	0	0	0.0505276	0	0.0510297	0.158208	0	0.242419	0.0458452	0.505499	0.608439	0.935168	0.381596	0.970525	1.98945
	mirDB	81	CTPS2	CTP synthase 2	7.55749	7.64952	10.4774	9.49411	6.39289	8.95512	9.27824	8.6148	9.84535	7.5641	6.42599	7.4626	7.77558	10.9515	9.11715	9.06923
	mirDB	80	CPLX2	complexin 2	0	0	0	0	0	0	0	0	0	0	0	0	0	0	0	0
	mirDB	80	GLRX3	glutaredoxin 3	49.6423	48.7664	45.0029	43.9911	29.9256	32.0119	33.6258	36.8658	42.7151	37.4211	39.1852	32.881	47.1465	25.2126	36.149	39.7518
	mirDB	80	MAPKBP1	mitogen-activated protein kinase binding protein 1	2.43984	5.12076	3.68511	4.74895	5.56182	5.29798	4.6484	3.69291	3.65416	4.07257	3.43987	4.72789	2.25735	2.6223	3.49439	3.7707
	mirDB	80	MPHOSPH8	M-phase phosphoprotein 8	9.57689	9.00302	10.8382	12.6529	10.5051	9.67194	9.9945	10.3941	11.7845	12.0793	11.696	11.2118	10.6224	7.96664	10.5668	11.9488
	mirDB	80	GDAP2	ganglioside induced differentiation associated protein 2	9.8876	7.27135	10.1632	16.4633	3.95715	3.80485	4.06866	4.65914	4.97851	4.04779	5.13961	4.45901	4.08927	3.36061	4.32909	5.15858
	mirDB	80	EFCAB5	EF-hand calcium binding domain 5	0.0131619	0.0758249	0.0497926	0	0.0878814	0.0909713	0.0402872	0.0952522	0.0367351	0.0585397	0.0824285	0.0357287	0.0753867	0.048275	0.147381	0.0649309
	mirDB	80	FGF1	fibroblast growth factor 1 (acidic)	7.84993	14.6118	14.6043	10.7499	7.93101	10.9688	12.0991	7.83382	9.4563	12.9625	7.17419	14.0464	6.38496	4.16518	11.3841	12.1681
	mirDB	80	PVRL3	poliovirus receptor-related 3	#N/A	#N/A	#N/A	#N/A	#N/A	#N/A	#N/A	#N/A	#N/A	#N/A	#N/A	#N/A	#N/A	#N/A	#N/A	#N/A
miR-485-5p	Tools	Score	Targe Gene	Gene Description	45d	45d	45d	45d	4mo	4mo	4mo	4mo	6mo	6mo	6mo	6mo	10mo	10mo	10mo	10mo
	IPA	High (predicted)	ACTR3	Actin Cytoskeleton Signaling,Actin Nucleation by ARP-WASP Complex,Axonal Guidance Signaling,CD28 Signaling in T Helper Cells,Cdc42 Signaling,Clathrin-mediated Endocytosis Signaling,Ephrin Receptor Signaling,Epithelial Adherens Junction Signaling,Fcγ Receptor-mediated Phagocytosis in Macrophages and Monocytes,fMLP Signaling in Neutrophils,Integrin Signaling,Rac Signaling,Regulation of Actin-based …	97.5089	76.6613	67.7797	84.9465	44.4561	53.5215	65.1253	54.2179	67.8125	57.4746	65.2641	63.0496	55.7889	52.2645	66.2208	74.0304
	IPA	High (predicted)	ADAMTSL5		0.119849	0.115038	0.113634	0.46765	0.311559	0.985799	0.448242	0.456357	0.149477	0.460924	0.10673	0.361567	0.456725	0.294281	1.16022	0.867092
	IPA	High (predicted)	AFAP1		2.26098	1.16055	1.82236	2.06925	1.6199	2.14379	1.2561	1.13579	1.56491	1.89025	1.75965	1.60035	0.683364	2.36397	2.00808	2.80498
	IPA	High (predicted)	AFG3L2	Axonal Guidance Signaling	19.4725	21.0861	18.2751	17.445	19.1213	17.3852	18.8783	19.3419	16.5326	18.8099	17.1937	17.8183	18.4349	11.287	17.0921	17.0401
	IPA	High (predicted)	AJAP1		0.385922	0.471481	0.89773	0.205199	1.17237	0.554101	0.858907	0.655276	0.360638	0.654151	0.844279	0.889042	0.635297	0.645603	1.34661	1.62682
	IPA	High (predicted)	AKT2	14-3-3-mediated Signaling,Acute Myeloid Leukemia Signaling,Acute Phase Response Signaling,AMPK Signaling,Amyloid Processing,Angiopoietin Signaling,Axonal Guidance Signaling,B Cell Receptor Signaling,Cancer Drug Resistance By Drug Efflux,CD28 Signaling in T Helper Cells,Ceramide Signaling,Chronic Myeloid Leukemia Signaling,Colorectal Cancer Metastasis Signaling,CREB Signaling in Neurons,CTLA4 Sign…	12.2806	14.7983	12.501	12.3444	11.8706	13.2407	9.55879	11.5325	12.4362	11.639	11.4116	14.0725	8.56923	6.85194	11.2535	11.221
	IPA	High (predicted)	ALX4		0	0	0	0	0.0592486	0	0	0	0	0	0	0	0	0	0	0
	IPA	High (predicted)	AP1M1	CTLA4 Signaling in Cytotoxic T Lymphocytes	28.3981	38.6494	34.9741	30.4222	25.1848	22.17	26.357	21.3562	30.9773	23.4295	22.8682	22.7691	19.1305	12.7073	21.2972	21.1699
	IPA	High (predicted)	AP3S2		11.7423	13.8004	11.8703	14.3044	12.9953	14.982	12.4371	13.1348	10.8245	16.9534	15.5876	15.3248	12.1079	13.4067	13.5232	14.4208
	IPA	High (predicted)	ASB12		0.0551007	0.264395	0.261587	0.0538699	0	0.108752	0.0561946	0.114733	0.103402	0.146518	0.244707	0.0498756	0.104872	0.152569	0.258683	0.380509
	IPA	High (predicted)	ASB14		0.0256815	0	0.0486345	0.0750004	0.0285945	0	0	0	0.0479064	0	0	0	0	0.0235945	0.0480171	0.0253377
	IPA	High (predicted)	BCL10	B Cell Receptor Signaling,CD28 Signaling in T Helper Cells,NF-κB Signaling,PI3K Signaling in B Lymphocytes,PKCθ Signaling in T Lymphocytes,Regulation of IL-2 Expression in Activated and Anergic T Lymphocytes,T Cell Receptor Signaling	20.3657	11.9801	9.41532	9.79175	7.95173	9.01166	8.7157	8.85542	10.1251	9.3373	8.22239	8.65036	11.7788	6.68252	10.7481	10.0862
	IPA	High (predicted)	BIN3		4.84122	6.78731	7.98418	8.6038	5.50998	6.88718	8.4471	7.70639	10.0364	8.80136	7.22982	6.23809	9.18832	5.7053	8.08797	9.09178
	IPA	High (predicted)	BPHL		27.3144	34.0626	30.4461	31.8568	35.1748	32.4205	39.5882	36.5252	38.0393	36.5273	55.2973	39.818	50.7253	22.1419	37.4736	43.1099
	IPA	High (predicted)	C10orf11		2.21282	2.12101	2.61043	2.53341	2.47669	1.50671	1.56025	1.44367	2.61063	2.68777	1.18749	1.54133	3.0542	2.87539	3.08628	2.34854
	IPA	High (predicted)	CCDC136		0.0553999	0.0797881	0.104798	0.215348	0.169544	0.410255	0.113048	0.128884	0.0902087	0.17247	0.161065	0.0751934	0.171868	0.241319	0.206801	0.232305
	IPA	High (predicted)	CCL22	Agranulocyte Adhesion and Diapedesis,Granulocyte Adhesion and Diapedesis	0	0	0	0	0	0.130285	0	0	0	0	0	0	0	0	0	0
	IPA	High (predicted)	CCL28	Agranulocyte Adhesion and Diapedesis,Granulocyte Adhesion and Diapedesis	227.102	242.157	224.606	155.04	13.7287	13.5358	19.5855	13.5238	13.0214	5.38288	7.52148	2.40171	4.07124	3.26527	6.16605	10.13
	IPA	High (predicted)	CD200	Neuroinflammation Signaling Pathway	1.0714	0.948804	0.47072	0.161796	1.28783	0.731718	0.252083	0.430994	0.77764	0.437288	0.728607	0.522321	0.78271	6.64631	1.24319	1.70727
	IPA	High (predicted)	CD37		0.673014	1.42073	1.47142	3.69129	1.05097	1.39451	1.09806	0.772334	1.07621	2.2049	0.77549	1.09666	1.53573	1.05802	2.40567	1.65981
	IPA	High (predicted)	CD3E	Calcium-induced T Lymphocyte Apoptosis,CCR5 Signaling in Macrophages,CD28 Signaling in T Helper Cells,Cdc42 Signaling,CTLA4 Signaling in Cytotoxic T Lymphocytes,Cytotoxic T Lymphocyte-mediated Apoptosis of Target Cells,Glucocorticoid Receptor Signaling,Hematopoiesis from Pluripotent Stem Cells,iCOS-iCOSL Signaling in T Helper Cells,Lipid Antigen Presentation by CD1,Nur77 Signaling in T Lymphocyte…	0.311453	0.298726	0.297065	0.613336	0.115981	0.409525	0	0.544859	0.59031	0.458201	0.0914498	0.752074	1.57512	1.25523	0.196377	1.22886
	IPA	High (predicted)	CD3EAP		5.10344	2.50457	3.20113	2.50733	1.49616	1.81801	2.15272	1.43416	1.5788	2.00953	1.87994	1.77113	1.90119	1.55423	2.51577	2.53639
	IPA	High (predicted)	CDKAL1		2.04215	3.19343	2.90247	3.46658	2.93483	3.08883	2.51997	3.24571	2.61516	4.06576	2.17322	2.41452	2.07217	2.90837	3.32914	1.85229
	IPA	High (predicted)	CEBPZOS		12.8794	23.8672	18.4614	10.1895	15.3877	21.7111	22.1782	14.5721	22.9487	13.8798	13.0674	13.3076	12.683	17.119	15.8725	19.8533
	IPA	High (predicted)	CEP164		1.99706	2.40845	2.00233	2.45448	3.21293	3.29046	2.93369	3.08398	2.61843	2.87898	2.92818	2.92826	1.75726	2.73528	3.93966	3.58471
	IPA	High (predicted)	CEP170B		7.00864	7.25274	4.40743	6.14979	6.32166	8.05947	6.70741	6.85454	6.91192	6.89023	7.83536	8.37167	6.49757	4.47463	6.21936	7.05809
	IPA	High (predicted)	CHP1	Axonal Guidance Signaling,Calcium Signaling,Calcium-induced T Lymphocyte Apoptosis,Cardiac Hypertrophy Signaling,CD28 Signaling in T Helper Cells,Clathrin-mediated Endocytosis Signaling,Dopamine-DARPP32 Feedback in cAMP Signaling,fMLP Signaling in Neutrophils,Glucocorticoid Receptor Signaling,Gαq Signaling,iCOS-iCOSL Signaling in T Helper Cells,IL-3 Signaling,Netrin Signaling,Neuroinflammation Si…	23.5685	18.0898	16.028	22.7381	16.2975	19.7448	15.4428	17.6037	16.0967	19.4838	20.5809	19.2387	17.7666	35.0694	25.0417	21.6487
	IPA	High (predicted)	CKS1B	Cell Cycle: G2/M DNA Damage Checkpoint Regulation,Small Cell Lung Cancer Signaling	24.3565	24.8799	22.6015	25.4654	11.6478	15.9725	13.3938	17.2685	18.715	14.3878	13.0521	11.3872	14.2781	9.60181	12.7677	12.068
	IPA	High (predicted)	CLCC1		14.4768	16.5185	13.2031	15.253	14.8935	17.8714	16.9876	14.7746	12.79	15.1188	16.6112	15.8469	10.6166	13.5719	14.0883	12.3654
	IPA	High (predicted)	CPNE6		0	0	0	0.0606316	0	0	0	0	0.0290553	0	0	0	0	0	0.0291137	0.0307003
	IPA	High (predicted)	CRCP		10.1498	17.7604	12.5107	12.7479	7.16348	7.13085	5.38937	4.23748	4.68144	9.62614	7.26593	8.38797	6.43912	5.82587	4.87021	4.99222
	IPA	High (predicted)	CST7		0	0	0.201667	0	0	0	0	0	0	0	0	0.190057	0	0.19781	0	0
	IPA	High (predicted)	CTF1	ERK5 Signaling,Role of NFAT in Cardiac Hypertrophy	0.540278	0.64754	0.12916	0	0.302128	0.266171	0	0	0.128756	0.475576	0.236768	0.122319	0.511282	0.504807	0.384944	0
	IPA	High (predicted)	CTNS		4.54167	4.51071	4.06067	7.43229	8.06503	8.85986	6.94791	8.68374	10.7972	8.66137	10.9336	8.86713	10.455	14.2276	9.81464	13.2331
	IPA	High (predicted)	CYP1A2	Acetone Degradation I (to Methylglyoxal),Aryl Hydrocarbon Receptor Signaling,Bupropion Degradation,Estrogen Biosynthesis,Melatonin Degradation I,Nicotine Degradation II,Nicotine Degradation III,PXR/RXR Activation,Superpathway of Melatonin Degradation,Xenobiotic Metabolism Signaling	0.278697	0.100322	0.0330147	0	0	0	0	0	0	0	0.031051	0.0630563	0	0	0	0
	IPA	High (predicted)	DHRS3	RAR Activation,Retinoate Biosynthesis I,Retinol Biosynthesis,The Visual Cycle	5.67248	15.2061	8.72388	17.2432	18.5851	14.8645	18.5534	18.9702	29.1451	22.4206	23.5666	24.6535	39.8995	20.6062	32.3862	34.1559
	IPA	High (predicted)	DNAJC5G	Aldosterone Signaling in Epithelial Cells,NRF2-mediated Oxidative Stress Response,Protein Ubiquitination Pathway	2.26876	2.64079	6.90864	0.964027	0	0.797325	0.4952	1.20128	1.86186	0.426831	0.424428	0.293494	1.99045	0.911637	0.154491	3.99354
	IPA	High (predicted)	DPAGT1	Dolichyl-diphosphooligosaccharide Biosynthesis	10.9368	12.6873	10.0689	10.1744	12.8662	12.3778	13.7966	12.1709	13.9507	12.3683	12.5853	11.9329	15.5665	12.6055	12.6532	12.5987
	IPA	High (predicted)	EFNA1	Axonal Guidance Signaling,Ephrin A Signaling,Ephrin Receptor Signaling	94.6394	225.548	79.6976	89.131	84.5273	68.2904	76.8685	61.7755	111.59	82.6979	96.0605	86.1985	107.98	56.7539	101.564	113.207
	IPA	High (predicted)	EPB41L2		21.618	23.7016	33.8581	26.3366	23.0598	39.8144	29.0628	27.8797	26.7689	31.6977	20.9862	29.5008	19.9787	18.1864	38.7634	41.3525
	IPA	High (predicted)	EPSTI1		0.764191	1.33319	2.57602	4.35606	3.17741	1.85072	3.18783	1.74007	6.08009	2.76762	2.9546	3.83639	4.35875	3.02048	6.21016	5.27706
	IPA	High (predicted)	ETNK2	Phosphatidylethanolamine Biosynthesis II	0.0739297	0.354665	0.421916	1.52204	0	0.583512	0.678444	0.540492	0.417815	0.327121	0.52363	0.401578	0.140512	0.0684371	0.278443	0.656368
	IPA	High (predicted)	ETV7		0.238722	0.0572712	0.113381	0.233547	0.133094	0	0	0.186547	0.224203	0.0528783	0.105935	0.108046	0.4542	1.37808	0.4486	0.647634
	IPA	High (predicted)	EVPL		8.80429	13.3051	10.1466	6.7787	3.98213	3.6884	3.21268	2.73815	5.04223	2.93838	4.03237	3.71708	4.5652	10.6749	5.37612	5.03055
	IPA	High (predicted)	F2RL2	Gα12/13 Signaling,p70S6K Signaling,Thrombin Signaling,Tight Junction Signaling	2.61287	4.59715	5.37492	11.5474	5.88636	6.7686	5.32952	5.32666	6.48579	10.1329	5.12567	6.20833	4.66242	6.22933	12.3677	9.55887
	IPA	High (predicted)	FABP7	LPS/IL-1 Mediated Inhibition of RXR Function	0.870199	3.93389	3.20697	1.35013	1.25088	0.367599	0.506751	1.30916	0.236549	0.547672	0.21828	0.112578	0	0.231951	0.117922	0
	IPA	High (predicted)	FADS3		6.91933	13.6631	1.4631	1.4196	14.1437	31.1885	18.2057	17.5413	30.4499	21.1926	33.6507	37.8947	9.4024	9.21783	6.89937	9.00032
	IPA	High (predicted)	FAM222B		3.2825	3.95781	3.06481	4.04799	3.63811	4.75871	3.59113	3.58502	3.08015	3.97155	3.30916	4.44879	2.44892	3.41232	3.73911	3.72349
	IPA	High (predicted)	FBXL12		2.58239	4.22415	2.95448	2.75568	1.89778	3.18537	2.3343	2.75133	3.03105	3.12034	2.4486	2.55009	3.68527	2.38482	3.80444	3.30027
	IPA	High (predicted)	FCAMR	Phagosome Formation	5.97064	3.54291	3.60119	0.95255	0.0403083	0	0.221468	0.187772	0.304403	0	0.161228	0.065498	0.103452	0.399596	0.30493	0.285601
	IPA	High (predicted)	FCRLA		0	0	0	0	0.0531353	0	0.0486275	0	0.178671	0.0422861	0	0	0.0453964	0.0879072	0.134151	0.0470359
	IPA	High (predicted)	FLOT1	Caveolar-mediated Endocytosis Signaling	44.3581	52.0353	43.383	51.6596	37.5731	34.1737	34.1036	36.1504	39.2628	38.542	36.2834	36.0047	58.1077	20.0425	41.1853	43.2055
	IPA	High (predicted)	FTO		5.71236	7.55511	7.09568	8.07027	6.68003	8.5837	8.2228	8.16201	7.43863	9.63927	7.30178	7.3811	5.26401	6.44965	9.32409	9.83131
	IPA	High (predicted)	GJB3	Gap Junction Signaling	1.51369	2.98501	0.640511	1.98159	3.09766	7.54901	4.37263	4.6629	16.1132	3.71777	4.90535	4.11146	14.9329	7.17333	11.2608	11.4477
	IPA	High (predicted)	GLB1L3	Lactose Degradation III	0	0	0	0.0327503	0	0.0663476	0.034279	0	0	0	0	0.0608276	0.088718	0.0927425	0	0
	IPA	High (predicted)	GLT1D1		0	0.190398	0	0.488309	0	0	0.101173	0	0	0	0.262478	0.0898704	0	0.184484	0.093805	0.0979003
	IPA	High (predicted)	GPN3		20.0508	19.5942	17.3769	20.7502	15.826	16.0454	15.0686	15.2027	18.7126	20.7007	17.6195	15.5303	17.2191	15.4684	16.9923	18.9005
	IPA	High (predicted)	GTF2H3	Adipogenesis pathway,Androgen Signaling,Assembly of RNA Polymerase II Complex,Estrogen Receptor Signaling,Glucocorticoid Receptor Signaling,Nucleotide Excision Repair Pathway,RAR Activation	19.1787	19.1968	16.4628	18.8561	10.9279	14.6347	10.4115	12.0947	10.3216	12.7651	13.8155	11.6163	10.2967	8.42335	10.5804	10.2084
	IPA	High (predicted)	HMOX1	Acute Phase Response Signaling,Antioxidant Action of Vitamin C,Choline Biosynthesis III,Endothelin-1 Signaling,Fcγ Receptor-mediated Phagocytosis in Macrophages and Monocytes,Gαq Signaling,Heme Degradation,IL-10 Signaling,IL-8 Signaling,mTOR Signaling,Neuroinflammation Signaling Pathway,NRF2-mediated Oxidative Stress Response,Pancreatic Adenocarcinoma Signaling,Phospholipase C Signaling,Phospholi…	105.313	58.737	55.6398	47.981	67.6463	68.2287	67.592	75.6748	95.3803	60.6159	80.4919	76.7782	66.8383	40.7478	84.6926	90.1139
	IPA	High (predicted)	HOOK3		12.2186	10.3624	8.07569	10.2437	9.14926	7.18332	6.40292	5.95774	7.13818	7.17672	6.30462	5.98055	4.55772	4.90997	4.97912	5.51618
	IPA	High (predicted)	HOXB6		0.54567	3.08363	4.3774	4.21199	1.62261	1.73501	1.60758	1.45318	3.1894	0.913159	1.82925	1.04278	2.36464	12.0978	3.58943	1.97381
	IPA	High (predicted)	HOXC12		0.254007	0.24368	0	0	0	0.0835226	0.0863234	0.0885893	0.0799273	0.07486	0	0.076659	0.0803978	0	0	0
	IPA	High (predicted)	HSPB7	Aldosterone Signaling in Epithelial Cells,Aryl Hydrocarbon Receptor Signaling,Death Receptor Signaling,ERK/MAPK Signaling,IL-6 Signaling,p38 MAPK Signaling,Protein Ubiquitination Pathway	0.724458	1.21511	1.21595	0.359759	0.405475	0.355987	0.922159	1.15375	0.173869	0.317404	0.315424	0.983939	0.854647	0	0.692243	0.178436
	IPA	High (predicted)	IFI6	Interferon Signaling	17.8149	19.0948	66.377	229.066	132.418	72.6591	134.169	39.0002	205.855	82.785	119.617	87.6362	324.166	259.012	335.987	386.4
	IPA	High (predicted)	IL12RB1	IL-12 Signaling and Production in Macrophages,T Helper Cell Differentiation,Th1 and Th2 Activation Pathway,Th1 Pathway,Th2 Pathway	0	0	0.0340723	0.210288	0.120134	0.0709706	0	0.223847	0.0336	0.0638324	0.0961088	0.0650702	0.171297	0.198486	0.168293	0.177335
	IPA	High (predicted)	IMPA1	D-myo-inositol (1,4,5)-trisphosphate Degradation,Myo-inositol Biosynthesis,Superpathway of D-myo-inositol (1,4,5)-trisphosphate Metabolism	10.9824	8.53006	8.67016	12.7458	12.0872	10.098	8.83662	9.05245	7.95319	9.51992	9.0606	7.50766	7.31234	7.67765	9.07564	8.40173
	IPA	High (predicted)	IRAK4	Hepatic Cholestasis,IL-1 Signaling,IL-8 Signaling,iNOS Signaling,Neuroinflammation Signaling Pathway,NF-κB Signaling,p38 MAPK Signaling,Role of Macrophages, Fibroblasts and Endothelial Cells in Rheumatoid Arthritis,Toll-like Receptor Signaling	2.02925	2.63524	3.433	2.79457	3.72366	3.06335	3.20627	3.09895	3.9079	3.95515	3.82695	3.7632	1.81959	2.67447	3.16839	3.53295
	IPA	High (predicted)	KNOP1		7.78505	19.153	11.9667	9.59424	31.8647	18.7653	26.6434	28.0457	25.033	23.8592	30.4627	31.2618	33.1002	15.3579	26.6054	21.1416
	IPA	High (predicted)	LDLRAD3		1.72571	2.08528	2.36874	2.69044	1.49692	3.78402	2.54195	2.3991	1.50199	2.49084	2.49412	1.79361	1.39804	4.78497	3.30504	2.08073
	IPA	High (predicted)	LIMD2		2.29358	4.2997	4.67374	2.56646	1.98	2.57026	2.44418	1.751	3.06301	1.65639	1.56106	1.51047	1.77939	1.35755	1.87354	2.26237
	IPA	High (predicted)	LIN7C		11.3153	13.1743	8.24377	15.98	9.4913	11.4147	9.74551	8.66725	9.11649	10.7906	12.2795	13.6628	6.119	10.5719	10.365	6.90808
	IPA	High (predicted)	LMX1B		0	0	0	0	0	0	0	0	0.170438	0.0535848	0	0	0	0	0.0568348	0.178999
	IPA	High (predicted)	LRTOMT	Dopamine Degradation,L-DOPA Degradation,Noradrenaline and Adrenaline Degradation	0.270166	0.518333	0.34315	0.176994	0.201097	0.177659	0.0918099	0.188621	0.170212	0	0.238533	0.570776	0.0854785	0.167153	0.339995	0.177666
	IPA	High (predicted)	LSMEM2		0.149564	0	0.572669	0.4443	0	0	0.152371	0	0.142919	0	0.130804	0	0.424241	0.140013	0	0.147468
	IPA	High (predicted)	LURAP1		7.12136	12.0344	9.04218	5.30489	13.8456	13.4942	9.83281	7.35832	4.14598	9.65722	10.2856	10.9533	3.83602	5.12502	7.40537	6.59007
	IPA	High (predicted)	LYG1		0	0.237596	0	0	0.0921419	0	0	0.345377	0.0778957	0	0.0729804	0	0	0.0765233	0.311321	0
	IPA	High (predicted)	MAP10		0.196356	0.791774	1.19544	0.973984	0.830567	0.756064	0.701147	0.772241	1.06092	1.36163	1.0704	0.692961	0.562057	1.4959	0.93534	0.949279
	IPA	High (predicted)	MAPT	14-3-3-mediated Signaling,Amyloid Processing,CDK5 Signaling,Neuroinflammation Signaling Pathway,Neuroprotective Role of THOP1 in Alzheimer's Disease,p38 MAPK Signaling,p70S6K Signaling,Reelin Signaling in Neurons	0	0	0	0.0865433	0.193232	0.512165	0.202349	0.178573	0.308358	0.495881	0.0442697	0	0.190741	0.134311	0.0231694	0.0244531
	IPA	High (predicted)	MBOAT7	CDP-diacylglycerol Biosynthesis I,Phosphatidylglycerol Biosynthesis II (Non-plastidic),Stearate Biosynthesis I (Animals),Triacylglycerol Biosynthesis	5.45891	4.57496	4.2298	6.59759	3.72184	3.94055	3.65667	3.38491	3.92563	3.94067	3.59111	4.71942	4.98699	6.22761	4.92385	5.46597
	IPA	High (predicted)	MDM4	ATM Signaling,Cell Cycle: G2/M DNA Damage Checkpoint Regulation,p53 Signaling	3.11535	5.35305	2.73461	3.52599	5.95575	4.85931	5.06086	3.7136	3.34483	3.89183	5.24174	4.73402	1.35591	2.79709	0.900593	0.986564
	IPA	High (predicted)	MEOX1		0.0661335	0.126917	0	0	0	0.0652539	0.269755	0	0	0.175691	0.117259	0.299338	0.0628836	0.305726	0.310989	0.195721
	IPA	High (predicted)	MFSD2B		0.33522	0.14301	0.105918	0.181598	0.20746	0.183826	0.0759863	0.0386624	0.0696434	0.132257	0	0.0337095	0	0	0	0
	IPA	High (predicted)	MICU1	Calcium Signaling	7.7832	5.96422	8.41959	5.76218	3.94379	4.64936	5.21167	4.43543	4.46233	4.21216	4.76501	4.02073	2.51536	4.51684	4.40822	3.19677
	IPA	High (predicted)	MOB3A		13.814	11.007	7.70446	9.73381	6.52978	5.44889	6.49877	10.2655	7.85849	5.84547	7.76586	7.79411	8.56334	3.55918	6.33378	8.69962
	IPA	High (predicted)	MPZL2		18.1802	37.1569	20.9812	16.8239	30.6616	16.8617	34.2063	16.958	18.6062	18.0484	27.6852	26.7158	20.719	16.9456	24.4257	28.3784
	IPA	High (predicted)	MRNIP		1.2126	0.872725	1.78552	2.61025	1.08174	1.13673	1.57667	2.08499	1.08212	1.82632	2.20586	1.53673	3.46045	1.23219	2.05111	2.03362
	IPA	High (predicted)	MRPL35		14.6786	15.2336	16.6208	20.1856	12.3628	10.1533	15.5197	14.501	17.6676	13.8202	13.3997	14.8793	17.8591	11.7265	12.4427	14.1544
	IPA	High (predicted)	MRPS27		9.46527	9.17662	8.02383	9.76047	6.26516	6.02225	6.71362	7.14479	7.38292	6.77544	6.45193	5.95789	7.59405	6.2902	6.26422	7.58412
	IPA	High (predicted)	MURC		0.155123	0.0496249	0.0490802	0.0505276	0	0.0510297	0	0	0	0.0916904	0	0	0	0	0.0485263	0.0510116
	IPA	High (predicted)	NDRG3		5.06497	11.167	8.5389	8.78859	4.18538	5.32237	6.70008	3.89775	5.94537	4.58504	6.06044	4.37679	5.48217	6.16119	6.87069	13.6049
	IPA	High (predicted)	NKAIN1		0.740197	0.53206	0.887597	0.183847	0.828595	0.363611	0.753711	0.589708	1.59963	0	1.1274	0.670191	0.873007	0	1.41521	0.911446
	IPA	High (predicted)	NLRC3	TREM1 Signaling	0.148524	0.1426	0.202964	0.0962599	0.165305	0.537695	0.420926	0.170708	0.368723	0.132079	0.17707	0.268792	0.110247	0.348218	0.154067	0.146539
	IPA	High (predicted)	NSUN5		2.93341	5.076	5.09315	4.67612	5.15568	4.97509	4.93061	5.49316	4.05907	4.76628	4.67162	4.15067	5.74623	3.91925	4.60694	4.93204
	IPA	High (predicted)	NTM		0	0.327787	0.324758	2.20855	0.533481	0.741529	0.139338	0.142579	0.514243	1.3308	0.423832	0.556652	1.36404	0.947859	0.321386	0.539194
	IPA	High (predicted)	NWD1		0	0	0	0.0754985	0	0	0	0	0	0	0.0198741	0.0100464	0	0	0.0103574	0
	IPA	High (predicted)	NXN	Antioxidant Action of Vitamin C,Thioredoxin Pathway,Vitamin-C Transport	14.7509	24.749	18.6695	20.3453	34.635	32.1347	33.6628	31.8981	34.6804	40.903	35.1182	40.0554	36.1467	26.1558	39.4718	39.9931
	IPA	High (predicted)	NXPH3		0.882652	2.63398	1.12192	3.57002	1.64305	4.06247	1.09972	2.26256	3.899	3.03141	3.11299	3.28573	1.39551	1.36697	1.39014	1.74131
	IPA	High (predicted)	ONECUT2		0.097898	0.0469788	0	0	0	0	0	0	0	0.0868189	0	0	0	0.0902702	0	0
	IPA	High (predicted)	PAICS	Inosine-5'-phosphate Biosynthesis II,Purine Nucleotides De Novo Biosynthesis II	33.0387	29.821	23.3894	31.4335	16.3704	18.1077	17.2056	14.2807	13.1326	17.5188	18.2346	14.6353	8.36691	13.9094	9.42164	8.09812
	IPA	High (predicted)	PAK1	Actin Cytoskeleton Signaling,Agrin Interactions at Neuromuscular Junction,Amyotrophic Lateral Sclerosis Signaling,Angiopoietin Signaling,Axonal Guidance Signaling,Breast Cancer Regulation by Stathmin1,CCR3 Signaling in Eosinophils,CD28 Signaling in T Helper Cells,Cdc42 Signaling,CXCR4 Signaling,Ephrin A Signaling,Ephrin B Signaling,Ephrin Receptor Signaling,ErbB Signaling,ERK/MAPK Signaling,FAK S…	12.2436	19.7128	12.1887	25.762	14.1973	13.4947	12.3687	13.9254	18.0589	13.014	15.7477	16.6472	17.6802	9.83511	17.1515	18.7644
	IPA	High (predicted)	PAX5	B Cell Receptor Signaling,IL-7 Signaling Pathway	0	0	0	0	0	0	0	0	0	0	0	0.0331609	0	0	0	0
	IPA	High (predicted)	PCBD2	Phenylalanine Degradation I (Aerobic),Tyrosine Biosynthesis IV	9.62639	8.98399	12.992	15.2209	1.39934	7.81109	5.85044	4.14873	7.01249	4.78412	6.69511	4.07214	7.98654	5.43448	5.7752	5.15811
	IPA	High (predicted)	PCGF3		6.27193	6.28185	4.04251	5.44	6.79739	6.73222	6.67606	8.59986	5.05782	5.94924	6.02394	5.67893	3.76391	4.96642	5.74752	5.36793
	IPA	High (predicted)	PCP4L1		0	0	0	3.41481	0	0	0	0	0	1.31054	2.62721	0	1.48599	0	5.00052	0
	IPA	High (predicted)	PEX11B		2.43433	4.4008	3.65803	4.78688	4.49579	4.06334	4.00884	4.90553	3.89606	4.21862	4.8743	4.66271	3.10962	2.78211	3.71355	4.71018
	IPA	High (predicted)	PEX12		1.00554	2.74268	3.46652	3.4138	1.41588	3.18591	2.37489	1.87268	2.28324	2.67431	2.39825	2.97001	1.86375	2.295	3.22892	2.29725
	IPA	High (predicted)	PHC2		10.8666	9.41768	8.18768	10.9679	8.93683	8.94097	8.68308	7.74189	12.4426	8.87992	9.32304	9.7024	10.6305	7.6896	11.805	11.9865
	IPA	High (predicted)	PHTF2		3.5219	2.6601	2.10881	4.58822	1.58586	2.53097	2.08706	1.42198	1.15942	1.54171	1.29458	1.75761	0.987895	0.951707	0.798895	0.970885
	IPA	High (predicted)	PLEKHA1	iCOS-iCOSL Signaling in T Helper Cells,PI3K Signaling in B Lymphocytes	8.9733	9.36018	8.31451	10.5936	8.62813	8.89732	8.94382	8.80949	9.00882	8.79949	8.31797	9.56768	5.97209	9.35811	7.48638	7.59964
	IPA	High (predicted)	PLEKHA6		10.4038	15.6723	10.7454	12.7494	10.5624	12.2468	11.7088	11.605	10.0525	12.1404	14.3734	12.0232	8.99007	8.25928	8.83094	13.0026
	IPA	High (predicted)	PLEKHO2		11.3118	5.01703	5.87983	5.897	4.69318	6.62218	7.00743	4.73859	7.33242	7.4089	4.93336	8.29607	3.15895	3.9143	6.17479	7.31167
	IPA	High (predicted)	PLIN3		9.94733	11.6867	12.1476	11.2559	10.1957	12.057	9.57823	16.4864	14.5523	13.9136	12.6148	10.7314	18.1959	7.78526	15.5065	12.2083
	IPA	High (predicted)	POLH		2.53599	2.24177	1.83058	2.76179	1.39781	1.71039	1.58815	1.09244	1.31131	1.45031	1.03121	1.38605	0.910016	0.715057	1.31439	1.56068
	IPA	High (predicted)	POLR2D	Androgen Signaling,Assembly of RNA Polymerase II Complex,CREB Signaling in Neurons,Estrogen Receptor Signaling,Glucocorticoid Receptor Signaling,Hereditary Breast Cancer Signaling,Huntington's Disease Signaling,Nucleotide Excision Repair Pathway	35.6165	31.1047	39.6113	36.1789	26.4039	24.7529	28.9761	26.9517	30.2827	28.9128	23.2204	23.7531	32.9152	17.8072	25.9771	24.2327
	IPA	High (predicted)	PPARA	FXR/RXR Activation,Hepatic Cholestasis,LPS/IL-1 Mediated Inhibition of RXR Function,PPAR Signaling,PPARα/RXRα Activation,Production of Nitric Oxide and Reactive Oxygen Species in Macrophages,PXR/RXR Activation,Sirtuin Signaling Pathway,Toll-like Receptor Signaling	1.65598	1.4543	1.83654	3.29727	2.55099	2.43453	2.15643	2.37643	2.46946	2.25234	2.51218	3.09304	0.805896	3.6633	1.51731	0.938543
	IPA	High (predicted)	PPIL3		2.86325	3.36947	2.73696	3.47196	2.76521	3.59125	2.7851	4.80141	3.22287	2.17766	2.51145	2.59296	2.5872	4.73927	3.70668	3.97912
	IPA	High (predicted)	PPP1R13B	3-phosphoinositide Biosynthesis,3-phosphoinositide Degradation,D-myo-inositol (1,4,5,6)-Tetrakisphosphate Biosynthesis,D-myo-inositol (3,4,5,6)-tetrakisphosphate Biosynthesis,D-myo-inositol-5-phosphate Metabolism,p53 Signaling,Superpathway of Inositol Phosphate Compounds	2.7324	3.73215	4.80066	4.49033	6.48042	7.96501	6.80349	5.31624	5.28414	6.72566	4.88654	6.75517	3.07344	4.08826	5.9216	6.22623
	IPA	High (predicted)	PRICKLE3		2.71488	4.34368	3.20746	3.29814	5.36386	5.36014	4.05005	6.20353	6.3758	5.23827	5.31317	4.87415	6.91672	3.30066	5.70668	5.3282
	IPA	High (predicted)	PRIM2	Cell Cycle Control of Chromosomal Replication	6.85338	5.50587	5.96674	6.1017	4.85456	4.44859	4.25523	4.36886	4.10896	4.59593	3.84945	3.5395	3.01685	3.35961	4.22048	3.71142
	IPA	High (predicted)	PRMT5	Cysteine Biosynthesis III (mammalia),Methionine Degradation I (to Homocysteine),Superpathway of Methionine Degradation	7.77045	8.64273	9.57162	11.3333	7.39167	7.91949	7.63216	8.77895	9.07599	8.37987	8.86839	8.1924	8.89813	6.67636	8.08642	7.88973
	IPA	High (predicted)	PRSS33	Neuroprotective Role of THOP1 in Alzheimer's Disease	0	0	0	0	0	0	0	0.0634955	0	0.0539781	0.16219	0	0.0579566	0	0	0
	IPA	High (predicted)	PSTPIP2		14.6198	7.43059	9.64509	11.768	10.2011	11.5929	14.4998	13.6491	10.8623	11.7044	16.2143	16.6794	9.14022	5.61724	9.48133	12.9077
	IPA	High (predicted)	QPCTL		1.98143	1.74739	1.77939	3.14064	2.14913	1.90255	1.85695	1.72793	1.45673	1.70903	2.14104	2.03588	1.29969	2.42135	1.5584	1.63776
	IPA	High (predicted)	RAB36		0.169919	0.407526	0.161789	0.667412	0.379352	1.08951	0.259858	0.266692	0.401031	0.751149	0.150154	0.307688	0.322687	0.472704	0.240384	0.167615
	IPA	High (predicted)	RAB3D		2.61746	4.49774	3.43433	6.4478	7.06814	9.78618	6.66976	8.13471	8.27688	12.2205	9.79047	11.0611	5.16898	26.4952	10.6324	8.28327
	IPA	High (predicted)	RAB8B	Germ Cell-Sertoli Cell Junction Signaling,Sertoli Cell-Sertoli Cell Junction Signaling	6.89497	4.84384	5.83191	10.6993	5.423	7.1835	6.53378	7.8402	6.893	6.51858	10.0198	7.65022	3.63912	6.40601	4.58779	5.46017
	IPA	High (predicted)	RMND5B		5.60182	6.17633	7.59838	8.45308	6.91346	7.81337	8.31063	8.0856	7.67502	7.18654	7.70126	7.6263	9.16985	5.50457	7.2065	7.90152
	IPA	High (predicted)	RNF125		2.24236	8.69705	1.11525	4.22004	5.5533	6.53861	5.96313	5.62251	5.72106	6.88841	7.13554	6.53269	7.02919	6.79392	3.04002	4.0391
	IPA	High (predicted)	RPL37	EIF2 Signaling	2495.88	2798.14	3595	3547.48	1610.09	1922.78	1640.12	2096.64	2057.71	2054.44	1592.27	1555.58	2433.91	1357.38	1758.87	1553.01
	IPA	High (predicted)	RPRD1B		4.51677	5.78715	4.94081	5.53491	4.72832	5.59855	5.05706	5.1505	4.56101	6.3941	5.61057	5.70418	3.32193	8.39804	5.31556	5.67892
	IPA	High (predicted)	RWDD4		23.8349	20.6604	16.9568	15.8195	10.3737	10.394	13.5478	11.3261	8.05295	15.9666	14.711	11.1034	9.66372	12.7033	10.312	13.4502
	IPA	High (predicted)	SCIMP		0	0	0.232812	0.965669	0	0	0	0	0	0.210682	0	0	0	0	0	0
	IPA	High (predicted)	SDC3	Granulocyte Adhesion and Diapedesis	5.42476	4.93247	6.27587	7.20308	7.00035	10.52	10.9687	7.52094	8.69334	9.32735	7.36384	7.36503	4.3044	4.69393	13.3891	7.22961
	IPA	High (predicted)	SH3TC2		9.65861	10.75	8.93596	5.60557	7.28255	7.81108	7.34742	5.6245	4.90242	6.09014	4.9261	8.70393	3.42464	3.73534	5.6038	6.28827
	IPA	High (predicted)	SLC1A2	Amyotrophic Lateral Sclerosis Signaling,Glutamate Receptor Signaling,Neuroinflammation Signaling Pathway	0.0235121	0	0	0.45762	0	0	0	0	0	0	0.0209978	0	0	0	0	0
	IPA	High (predicted)	SLC26A1		0	0	0	7.87546	0.142529	0.278023	0.0522364	0.132617	0.262664	0.181997	0.365694	0.27802	0.51276	2.58732	0.239338	0.0505183
	IPA	High (predicted)	SLC26A9		0	0	0	0.0426353	0	0	0.0223535	0	0	0.0194758	0	0.0396549	0	0	0	0
	IPA	High (predicted)	SLC29A2		1.01276	1.1411	1.29473	1.16045	0.883191	0.956119	0.494036	0.777896	0.494677	0.703189	0.509409	0.916634	0.629067	0.243425	0.49532	0.695059
	IPA	High (predicted)	SLC35E3		4.87104	5.20053	5.3483	8.93848	5.96928	6.76915	4.54729	4.5817	5.16409	5.70962	6.0188	5.83809	4.04381	7.10707	4.97012	5.82042
	IPA	High (predicted)	SLC36A3		0	0	0	0	0	0.0301312	0	0	0	0	0	0	0	0	0	0
	IPA	High (predicted)	SPN	B Cell Development,Leukocyte Extravasation Signaling	0.135709	0.0651088	0	0	0	0.133901	0.207577	0.0707957	0.063834	0	0	0.122853	0.0645117	0.251013	0	0
	IPA	High (predicted)	SRRM4		0	0	0	0	0	0	0	0	0.0644671	0.030631	0.0307501	0.0312207	0.0657587	0.349116	0.0322924	0.0340348
	IPA	High (predicted)	SSH3	3-phosphoinositide Biosynthesis,3-phosphoinositide Degradation,Actin Cytoskeleton Signaling,D-myo-inositol (1,4,5,6)-Tetrakisphosphate Biosynthesis,D-myo-inositol (3,4,5,6)-tetrakisphosphate Biosynthesis,D-myo-inositol-5-phosphate Metabolism,Superpathway of Inositol Phosphate Compounds	9.11854	12.8576	15.0661	14.2695	17.3794	14.9337	14.2122	15.0947	15.0149	16.3056	17.5491	18.2628	15.8769	7.97076	12.8927	14.4827
	IPA	High (predicted)	SULT1E1	Chondroitin Sulfate Biosynthesis,Chondroitin Sulfate Biosynthesis (Late Stages),Dermatan Sulfate Biosynthesis,Dermatan Sulfate Biosynthesis (Late Stages),Dopamine Degradation,Heparan Sulfate Biosynthesis,Heparan Sulfate Biosynthesis (Late Stages),LPS/IL-1 Mediated Inhibition of RXR Function,Melatonin Degradation I,Serotonin Degradation,Superpathway of Melatonin Degradation,Thyroid Hormone Metabol…	0.461236	0.398418	0.043757	0.135102	3.9921	8.39505	6.60494	15.0796	8.94214	7.69858	15.6875	3.57629	1.01021	13.3626	0.605498	2.31309
	IPA	High (predicted)	SUMF2		30.8475	41.0896	34.2832	22.6174	40.2155	34.2521	51.3333	51.423	39.5031	42.0739	47.7714	40.3718	50.5047	28.1112	37.1992	38.0288
	IPA	High (predicted)	TGIF2		4.34612	5.67003	4.68182	8.0703	3.33805	4.62285	3.05576	3.3315	4.62009	4.56787	3.30545	4.12451	2.89391	2.99272	3.36118	3.91308
	IPA	High (predicted)	TMEM104		5.05567	4.73989	4.42159	3.82268	4.23521	5.49309	6.59603	5.81927	5.31486	5.11337	6.17832	7.697	4.81685	2.56186	5.13963	6.68906
	IPA	High (predicted)	TMEM154		1.51448	1.69296	3.64358	2.51933	4.52039	3.20258	2.56779	3.78387	1.46497	3.95048	2.61565	2.96887	1.89674	4.77134	5.34547	4.21485
	IPA	High (predicted)	TMEM184B		9.49689	7.9239	9.91658	12.3974	8.56303	12.9995	10.611	8.78344	10.4624	11.8515	8.7431	11.1443	5.63455	8.88724	12.5329	10.8522
	IPA	High (predicted)	TMEM214		11.8112	9.92729	11.9607	11.4054	10.8417	12.4199	12.7319	12.2411	10.4064	11.7264	12.3619	10.91	10.7572	14.2016	12.5147	12.7086
	IPA	High (predicted)	TMEM242		4.59857	10.8996	7.79919	10.2602	8.80498	6.38525	6.64862	9.06009	9.00508	5.47774	7.84632	12.0455	11.944	10.058	9.77563	11.06
	IPA	High (predicted)	TMEM52		0.162575	0.467518	0.155754	0.161195	1.09165	0.319945	0.496787	0	0.778328	0.285453	0.425761	0.294436	0.153599	0.304874	0.929985	0
	IPA	High (predicted)	TMEM86A		20.4244	66.9669	29.712	31.4607	72.5738	68.4566	60.7516	69.8228	87.1289	77.6966	74.969	71.5087	96.7663	33.2249	72.6153	61.3735
	IPA	High (predicted)	TMUB2		6.86518	11.8864	10.428	11.6515	15.9004	12.1344	11.6246	13.0113	13.4446	13.2555	14.0535	13.1177	15.2983	9.17923	14.3028	13.3687
	IPA	High (predicted)	TNR		0	0	0	0	0	0	0	0.0127423	0	0	0	0	0	0	0	0
	IPA	High (predicted)	TRUB2		6.33578	7.3079	7.23708	8.70834	5.28171	6.75688	6.3957	5.67194	5.59473	7.82221	6.52706	6.43059	7.66867	4.49546	6.13734	5.42952
	IPA	High (predicted)	TXNL4B		4.13972	5.42837	6.90882	9.9817	7.56151	5.5493	4.21323	10.4574	5.88176	7.79677	9.63239	6.70528	7.38526	5.34069	5.85292	7.93119
	IPA	High (predicted)	TYK2	CNTF Signaling,Colorectal Cancer Metastasis Signaling,ErbB2-ErbB3 Signaling,IL-10 Signaling,IL-15 Production,IL-15 Signaling,IL-17A Signaling in Airway Cells,IL-22 Signaling,IL-4 Signaling,iNOS Signaling,Interferon Signaling,JAK/Stat Signaling,Molecular Mechanisms of Cancer,Mouse Embryonic Stem Cell Pluripotency,Neuroinflammation Signaling Pathway,Oncostatin M Signaling,Pancreatic Adenocarcinoma …	3.73932	3.82385	5.33749	5.65897	6.39204	7.27443	6.0739	5.20747	6.13633	7.06304	5.83239	6.72629	3.77962	6.9995	7.41759	7.91281
	IPA	High (predicted)	TYRO3		14.9712	39.7281	23.73	16.6872	85.3629	72.6847	79.2356	93.5585	79.7229	108.557	104.623	102.882	94.849	38.6492	70.4425	69.77
	IPA	High (predicted)	UAP1L1		33.7983	27.3369	31.4924	21.9858	33.3971	36.7939	29.5478	36.7538	22.4816	33.4183	37.5193	38.4418	29.7308	18.6787	25.432	29.9392
	IPA	High (predicted)	URM1		21.8448	24.2601	26.2699	22.1412	16.4562	17.6223	18.2886	18.4781	18.4747	17.8454	18.4354	16.8185	21.164	11.1505	19.5586	20.2981
	IPA	High (predicted)	VDR	TGF-β Signaling,VDR/RXR Activation	0.14221	4.48139	0.809578	0.601801	28.8978	28.0707	34.2307	19.5184	20.6502	32.269	28.6268	35.8261	13.1799	14.5082	17.65	21.1382
	IPA	High (predicted)	VTA1		22.3589	19.2095	18.9676	22.4763	10.0532	13.5759	13.3991	11.5582	15.277	16.3234	17.1306	15.6945	14.127	11.8359	17.2824	16.6275
	IPA	High (predicted)	WDR31		0.451862	0.433636	0.429093	0.49709	0.503782	0.501647	0.576032	0.411731	0.477115	0.35041	0.802511	0.204508	0.322473	0.417147	0.424361	0.111443
	IPA	High (predicted)	WDR35		0.522862	0.878538	1.14026	1.03044	1.1961	1.39103	0.755746	0.780988	0.885292	0.930098	0.909369	0.946235	0.984292	0.732627	0.948866	1.04607
	IPA	High (predicted)	YWHAB	14-3-3-mediated Signaling,Cell Cycle: G2/M DNA Damage Checkpoint Regulation,ERK/MAPK Signaling,ERK5 Signaling,HIPPO signaling,IGF-1 Signaling,Myc Mediated Apoptosis Signaling,p70S6K Signaling,PI3K/AKT Signaling,Protein Kinase A Signaling	96.1539	95.0342	90.2549	90.8148	62.5495	74.1761	72.8262	66.1555	83.193	72.6047	73.3204	71.18	65.7926	54.8208	85.6105	72.9098
	IPA	High (predicted)	ZBTB39		1.14182	2.69059	1.99038	2.27367	2.51381	2.4338	1.85316	1.72072	1.91223	1.89082	1.99226	2.34839	0.791969	1.21598	1.60123	2.09946
	IPA	High (predicted)	ZDHHC18		1.23009	2.75362	2.26376	1.36836	2.4713	2.66966	2.00666	1.62953	2.24377	2.17566	1.66759	1.33644	2.25865	1.21616	3.32427	2.83133
	IPA	High (predicted)	ZKSCAN1		6.75537	10.7145	6.27866	6.51023	7.7871	10.4934	8.8604	7.82754	5.87298	14.4634	11.6573	12.2774	3.54756	7.66115	4.16803	2.09744
	IPA	High (predicted)	ZNF256		0.327129	1.39044	1.68482	2.60108	4.21853	2.53676	2.71689	2.86658	2.05741	2.94308	2.20313	2.15721	1.60201	1.50768	1.89908	1.89028
	IPA	High (predicted)	ZNF384		4.91248	6.10786	6.11085	7.26378	5.30582	6.98207	4.40756	5.46085	5.27611	6.2564	5.86101	5.77135	4.17588	4.39361	5.78543	6.68606
	IPA	High (predicted)	ZNF70		0.650206	0.858133	1.84958	2.0616	0.860251	2.12587	1.32643	1.18178	1.06451	1.98354	0.687518	1.17695	0.464568	0.299383	1.40877	0.882026
	IPA	High (predicted)	ZNF81		6.11989	8.04673	4.91748	4.97171	3.42366	4.29486	3.55057	3.93856	3.0319	5.17885	4.14049	4.6459	2.48895	2.0529	3.14686	2.68987
	IPA	High (predicted)	ZNHIT1		20.02	26.1466	28.7511	37.6564	24.0337	24.3624	25.3995	31.311	32.6135	25.2798	28.0347	24.7825	52.1961	16.4475	29.8235	36.0285
	mirDB	100	GPI	glucose-6-phosphate isomerase	22.1168	30.6433	33.6889	48.1066	17.5323	21.9187	19.1792	19.0695	23.9517	18.469	19.1675	16.988	31.1237	24.6101	31.5004	36.4433
	mirDB	100	TAOK1	TAO kinase 1	3.40019	3.18833	2.16445	2.61022	2.21043	2.27472	2.43162	2.33363	1.87834	2.21845	2.50067	2.18534	0.864372	1.71988	0.88993	1.05032
	mirDB	99	MDM4	MDM4, p53 regulator	3.11535	5.35305	2.73461	3.52599	5.95575	4.85931	5.06086	3.7136	3.34483	3.89183	5.24174	4.73402	1.35591	2.79709	0.900593	0.986564
	mirDB	99	NKAIN1	Na+/K+ transporting ATPase interacting 1	0.740197	0.53206	0.887597	0.183847	0.828595	0.363611	0.753711	0.589708	1.59963	0	1.1274	0.670191	0.873007	0	1.41521	0.911446
	mirDB	99	CNKSR3	CNKSR family member 3	#N/A	#N/A	#N/A	#N/A	#N/A	#N/A	#N/A	#N/A	#N/A	#N/A	#N/A	#N/A	#N/A	#N/A	#N/A	#N/A
	mirDB	98	LXN	latexin	11.1041	15.0811	13.49	16.9191	17.012	15.8943	10.1174	12.7783	16.4647	14.8397	8.49076	13.7029	13.6097	15.5235	18.3868	20.3555
	mirDB	98	PDDC1	Parkinson disease 7 domain containing 1	4.05055	9.17223	9.35163	8.98452	8.92772	8.32043	7.4542	7.45097	7.04952	8.43569	9.10525	7.33611	7.81242	5.44883	7.88477	7.76872
	mirDB	98	VAT1	vesicle amine transport 1	15.6192	16.2507	17.4848	35.2938	30.3631	32.9607	28.7976	28.2227	23.9434	29.1157	24.8998	29.3708	32.2474	24.5105	37.6571	38.817
	mirDB	98	SLC35F6	solute carrier family 35, member F6	13.4102	15.5959	15.1692	9.36795	9.41402	9.27865	11.6332	8.63457	5.76776	9.39652	11.2472	10.3884	7.81567	6.55544	7.96733	11.6761
	mirDB	98	STX5	syntaxin 5	11.9073	13.6959	13.2582	16.3948	12.2963	13.2273	13.7398	14.768	18.9764	13.1	14.3575	12.8498	16.0799	13.3824	14.8512	13.5628
	mirDB	97	TMEM214	transmembrane protein 214	11.8112	9.92729	11.9607	11.4054	10.8417	12.4199	12.7319	12.2411	10.4064	11.7264	12.3619	10.91	10.7572	14.2016	12.5147	12.7086
	mirDB	97	PHTF2	putative homeodomain transcription factor 2	3.5219	2.6601	2.10881	4.58822	1.58586	2.53097	2.08706	1.42198	1.15942	1.54171	1.29458	1.75761	0.987895	0.951707	0.798895	0.970885
	mirDB	97	EEF2K	eukaryotic elongation factor-2 kinase	1.79187	7.016	5.08897	5.59597	5.77614	5.53834	10.0244	5.54284	6.43094	6.86976	7.70855	7.51409	7.429	5.76525	8.90922	11.8784
	mirDB	97	NUCB1	nucleobindin 1	#N/A	#N/A	#N/A	#N/A	#N/A	#N/A	#N/A	#N/A	#N/A	#N/A	#N/A	#N/A	#N/A	#N/A	#N/A	#N/A
	mirDB	96	RAB3D	RAB3D, member RAS oncogene family	2.61746	4.49774	3.43433	6.4478	7.06814	9.78618	6.66976	8.13471	8.27688	12.2205	9.79047	11.0611	5.16898	26.4952	10.6324	8.28327
	mirDB	96	NIPAL4	NIPA-like domain containing 4	8.42975	1.72164	1.7339	0.69943	0.919023	0.778982	0.695224	0.521167	0.637003	0.796177	0.735243	0.681752	0.512778	0.693183	1.24265	1.4156
	mirDB	96	DFFA	DNA fragmentation factor, 45kDa, alpha polypeptide	15.0415	21.3267	21.1571	16.4228	22.0657	25.2226	24.6246	22.9069	27.0677	26.912	28.0694	28.4079	20.0699	12.1634	18.8527	22.9277
	mirDB	96	KIAA1328	KIAA1328	#N/A	#N/A	#N/A	#N/A	#N/A	#N/A	#N/A	#N/A	#N/A	#N/A	#N/A	#N/A	#N/A	#N/A	#N/A	#N/A
	mirDB	96	ZNF384	zinc finger protein 384	4.91248	6.10786	6.11085	7.26378	5.30582	6.98207	4.40756	5.46085	5.27611	6.2564	5.86101	5.77135	4.17588	4.39361	5.78543	6.68606
	mirDB	96	ZBTB39	zinc finger and BTB domain containing 39	1.14182	2.69059	1.99038	2.27367	2.51381	2.4338	1.85316	1.72072	1.91223	1.89082	1.99226	2.34839	0.791969	1.21598	1.60123	2.09946
	mirDB	95	H6PD	hexose-6-phosphate dehydrogenase (glucose 1-dehydrogenase)	3.14864	4.56689	3.83824	8.22141	3.65663	4.69635	4.3446	3.58876	4.22293	4.24816	4.82889	4.09968	3.59783	11.0178	4.59323	6.63766
	mirDB	95	PLEKHA1	pleckstrin homology domain containing, family A (phosphoinositide binding specific) member 1	8.9733	9.36018	8.31451	10.5936	8.62813	8.89732	8.94382	8.80949	9.00882	8.79949	8.31797	9.56768	5.97209	9.35811	7.48638	7.59964
	mirDB	95	SARM1	sterile alpha and TIR motif containing 1	0.299033	0.717696	0.637036	0.339577	1.13754	1.58678	0.813507	0.851844	0.790118	0.885778	0.800972	0.902024	0.570419	0.457833	1.91006	1.96687
	mirDB	95	INPP5A	inositol polyphosphate-5-phosphatase, 40kDa	7.33655	10.0317	7.8564	9.86926	9.28602	11.1594	8.43857	10.5098	7.50509	11.0988	8.3782	11.0847	5.51187	7.43338	9.89277	12.0266
	mirDB	95	FAM188A	family with sequence similarity 188, member A	#N/A	#N/A	#N/A	#N/A	#N/A	#N/A	#N/A	#N/A	#N/A	#N/A	#N/A	#N/A	#N/A	#N/A	#N/A	#N/A
	mirDB	94	DAG1	dystroglycan 1 (dystrophin-associated glycoprotein 1)	21.9241	33.863	21.2601	38.0241	36.1396	33.7941	33.7616	28.187	25.1288	33.571	31.8631	35.8912	17.4905	22.8305	33.9085	35.7996
	mirDB	94	DCAF7	DDB1 and CUL4 associated factor 7	7.36107	9.59775	10.2776	9.22154	8.25487	11.3774	9.34946	8.80753	9.58294	12.1145	9.55451	10.1405	6.43653	10.1131	9.37713	8.54095
	mirDB	94	GPR114	G protein-coupled receptor 114	#N/A	#N/A	#N/A	#N/A	#N/A	#N/A	#N/A	#N/A	#N/A	#N/A	#N/A	#N/A	#N/A	#N/A	#N/A	#N/A
	mirDB	94	SLC26A9	solute carrier family 26 (anion exchanger), member 9	0	0	0	0.0426353	0	0	0.0223535	0	0	0.0194758	0	0.0396549	0	0	0	0
	mirDB	94	UNC119B	unc-119 homolog B (C. elegans)	8.68106	14.3576	10.6049	10.1336	9.14472	10.8818	6.76108	8.84245	6.03707	10.3031	8.16399	10.481	5.62616	6.5495	10.5583	11.0717
	mirDB	94	SGPL1	sphingosine-1-phosphate lyase 1	23.7811	16.8528	18.3337	32.2731	12.0257	11.6653	12.2503	10.0326	8.75799	11.5583	14.6618	13.1638	7.31422	10.8494	10.0183	8.06342
	mirDB	94	TMEM151B	transmembrane protein 151B	#N/A	#N/A	#N/A	#N/A	#N/A	#N/A	#N/A	#N/A	#N/A	#N/A	#N/A	#N/A	#N/A	#N/A	#N/A	#N/A
	mirDB	94	PLEKHA5	pleckstrin homology domain containing, family A member 5	10.6579	12.4051	16.1894	20.3701	10.1266	11.2637	8.97876	9.44827	11.0493	9.85758	10.6028	9.402	8.43186	8.33207	10.8513	10.908
	mirDB	94	DDA1	DET1 and DDB1 associated 1	20.6544	17.5948	15.4234	20.1416	15.8628	15.3579	13.0539	18.5656	20.166	15.9748	18.7679	16.3008	24.2714	12.2557	21.9724	22.5349
	mirDB	94	IGF2BP2	insulin-like growth factor 2 mRNA binding protein 2	13.7128	11.7964	16.2513	16.6509	3.67105	4.65957	5.28848	4.04908	1.52421	2.89895	3.11062	2.72238	1.00671	3.2079	1.04808	1.48392
	mirDB	94	FRAS1	Fraser syndrome 1	3.6121	2.09151	2.30568	3.04138	0.59647	0.443305	0.504725	0.369017	0.320382	0.255319	0.402255	0.515234	0.345442	1.15323	0.522922	0.557767
	mirDB	94	SMG1	SMG1 phosphatidylinositol 3-kinase-related kinase	#N/A	#N/A	#N/A	#N/A	#N/A	#N/A	#N/A	#N/A	#N/A	#N/A	#N/A	#N/A	#N/A	#N/A	#N/A	#N/A
	mirDB	94	RPRD2	regulation of nuclear pre-mRNA domain containing 2	3.18222	6.69725	5.77976	6.94732	6.65088	7.66404	5.85273	5.86224	5.19857	6.65448	6.77778	6.37506	3.39683	6.02832	5.41174	4.77334
	mirDB	94	DSCR3	Down syndrome critical region gene 3	4.59194	5.85025	6.23012	8.78391	5.29171	3.86191	4.75887	5.03288	4.75198	6.2613	5.19728	4.975	4.7925	5.57598	5.10439	4.97537
	mirDB	94	AK2	adenylate kinase 2	54.6401	34.8066	46.0551	78.417	19.9136	20.1587	29.7514	30.1803	25.7593	20.8212	26.3922	24.8535	37.8179	18.5538	31.8585	28.6152
	mirDB	93	TTYH3	tweety family member 3	#N/A	#N/A	#N/A	#N/A	#N/A	#N/A	#N/A	#N/A	#N/A	#N/A	#N/A	#N/A	#N/A	#N/A	#N/A	#N/A
	mirDB	93	VPS26A	vacuolar protein sorting 26 homolog A (S. pombe)	#N/A	#N/A	#N/A	#N/A	#N/A	#N/A	#N/A	#N/A	#N/A	#N/A	#N/A	#N/A	#N/A	#N/A	#N/A	#N/A
	mirDB	93	MEF2D	myocyte enhancer factor 2D	3.57117	3.2637	2.84119	4.20128	4.64481	6.51754	4.77971	4.67876	4.28173	5.88817	4.4611	5.53284	2.6424	5.12061	6.2524	5.38365
	mirDB	92	ADIPOR2	adiponectin receptor 2	#N/A	#N/A	#N/A	#N/A	#N/A	#N/A	#N/A	#N/A	#N/A	#N/A	#N/A	#N/A	#N/A	#N/A	#N/A	#N/A
	mirDB	92	SYNGR1	synaptogyrin 1	2.22245	1.99174	2.08603	3.2311	1.44525	2.38904	1.96819	1.99038	1.05422	2.95732	1.89178	2.07852	2.48653	4.68009	2.06915	2.76716
	mirDB	92	KIF3C	kinesin family member 3C	0.527658	0.816229	1.03982	0.968685	0.636165	0.79596	0.328998	0.46987	0.613812	0.560563	0.367076	0.557035	0.167883	0.336074	0.964441	0.592918
	mirDB	92	PLCXD1	phosphatidylinositol-specific phospholipase C, X domain containing 1	#N/A	#N/A	#N/A	#N/A	#N/A	#N/A	#N/A	#N/A	#N/A	#N/A	#N/A	#N/A	#N/A	#N/A	#N/A	#N/A
	mirDB	92	SH2D4A	SH2 domain containing 4A	5.31411	7.3623	5.78675	6.9934	2.00836	3.19249	1.69673	1.58526	2.33712	1.39365	3.90517	1.75663	2.02418	3.57764	1.29993	2.59854
	mirDB	92	SLC16A2	solute carrier family 16, member 2 (thyroid hormone transporter)	1.1579	1.13344	2.51455	8.46123	0.93521	2.21907	2.2236	1.99834	0.867694	1.55382	1.52092	1.00672	0.563108	1.4803	1.67603	3.96484
	mirDB	92	TP53	tumor protein p53	12.1686	18.0629	17.4938	21.957	15.8914	16.8082	16.4954	14.9459	17.1171	16.4096	16.2935	15.6818	15.0357	12.0552	16.4394	18.7122
	mirDB	92	RAB8B	RAB8B, member RAS oncogene family	6.89497	4.84384	5.83191	10.6993	5.423	7.1835	6.53378	7.8402	6.893	6.51858	10.0198	7.65022	3.63912	6.40601	4.58779	5.46017
	mirDB	92	RBM4B	RNA binding motif protein 4B	6.59651	12.9637	11.7736	12.5412	11.9741	15.3623	11.4707	11.1759	11.8175	10.0319	10.0526	11.1419	8.84248	8.18477	10.4956	8.81026
	mirDB	92	ATRN	attractin	#N/A	#N/A	#N/A	#N/A	#N/A	#N/A	#N/A	#N/A	#N/A	#N/A	#N/A	#N/A	#N/A	#N/A	#N/A	#N/A
	mirDB	92	GPN3	GPN-loop GTPase 3	20.0508	19.5942	17.3769	20.7502	15.826	16.0454	15.0686	15.2027	18.7126	20.7007	17.6195	15.5303	17.2191	15.4684	16.9923	18.9005
	mirDB	92	SLC35E2B	solute carrier family 35, member E2B	#N/A	#N/A	#N/A	#N/A	#N/A	#N/A	#N/A	#N/A	#N/A	#N/A	#N/A	#N/A	#N/A	#N/A	#N/A	#N/A
	mirDB	91	SLC12A7	solute carrier family 12 (potassium/chloride transporter), member 7	18.6671	21.6523	19.8808	25.6447	9.38544	11.2968	9.3058	8.98733	6.37908	6.74262	8.84645	7.89962	7.23619	6.87885	7.254	7.02823
	mirDB	91	MEOX1	mesenchyme homeobox 1	0.0661335	0.126917	0	0	0	0.0652539	0.269755	0	0	0.175691	0.117259	0.299338	0.0628836	0.305726	0.310989	0.195721
	mirDB	91	PPARGC1A	peroxisome proliferator-activated receptor gamma, coactivator 1 alpha	0.727693	1.17667	1.00574	0.912575	0.511582	0.52939	0.312597	0.396356	0.321074	0.629951	0.273839	0.571844	0.274086	0.685453	0.21462	0.132257
	mirDB	91	SNX27	sorting nexin family member 27	3.11319	3.82998	3.17811	4.41641	4.14018	4.74412	3.88498	5.13932	4.23256	4.67142	5.66197	6.86566	1.72899	3.80704	4.3261	2.95219
	mirDB	91	DNAJC5G	DnaJ (Hsp40) homolog, subfamily C, member 5 gamma	2.26876	2.64079	6.90864	0.964027	0	0.797325	0.4952	1.20128	1.86186	0.426831	0.424428	0.293494	1.99045	0.911637	0.154491	3.99354
	mirDB	91	MMP14	matrix metallopeptidase 14 (membrane-inserted)	19.9413	23.6415	25.9395	55.4819	30.4932	58.7448	45.754	42.1741	29.0184	39.3048	23.1143	32.7346	21.8138	19.2484	39.4648	47.2767
	mirDB	91	SRF	serum response factor (c-fos serum response element-binding transcription factor)	44.9415	17.3527	8.11825	5.97204	7.34918	9.91015	6.47638	8.2699	8.38125	7.86086	6.66637	8.32112	5.63498	5.72287	8.5736	8.70121
	mirDB	91	TUSC5	tumor suppressor candidate 5	0	0	0	0	0	0	0	0	0	0	0	0	0	0	0	0
	mirDB	91	PHACTR4	phosphatase and actin regulator 4	7.22427	8.03399	7.72011	9.26888	8.06261	9.52268	6.59257	6.84493	7.90975	8.50751	7.73442	8.6243	5.6838	7.95992	11.6605	10.4941
	mirDB	90	PEX12	peroxisomal biogenesis factor 12	1.00554	2.74268	3.46652	3.4138	1.41588	3.18591	2.37489	1.87268	2.28324	2.67431	2.39825	2.97001	1.86375	2.295	3.22892	2.29725
	mirDB	90	ZCCHC14	zinc finger, CCHC domain containing 14	1.6864	2.15242	2.59106	3.76295	2.95936	4.87742	2.99571	2.97749	2.03312	4.03917	2.69491	3.2675	1.04115	2.47671	3.7063	3.58218
	mirDB	90	C10orf76	chromosome 10 open reading frame 76	4.98046	7.35564	5.27054	6.47528	7.65436	6.89695	7.17198	6.57134	6.69577	8.46211	7.9531	7.45835	5.82343	5.74677	7.18617	7.15333
	mirDB	90	COPS7B	COP9 signalosome subunit 7B	7.67345	13.9454	10.1651	13.6973	9.36064	9.90375	9.49378	10.6661	12.2456	9.38493	11.0283	9.49317	10.0966	7.07164	9.96173	10.3924
	mirDB	90	SNTB1	syntrophin, beta 1 (dystrophin-associated protein A1, 59kDa, basic component 1)	5.67781	2.88958	2.7454	5.27706	1.9952	3.57325	2.25443	2.13625	2.52983	2.80745	3.15694	3.27632	1.67021	5.08623	2.89084	3.79705
	mirDB	90	YTHDC1	YTH domain containing 1	23.4509	24.7228	20.9278	22.4446	24.8321	24.7348	20.9773	23.4557	20.615	21.0387	23.2757	22.7503	14.2698	17.5246	21.493	19.1466
	mirDB	90	PANK3	pantothenate kinase 3	4.13961	5.25446	2.39909	6.63574	6.47804	5.50464	5.44416	6.24696	4.63486	5.28576	9.21004	5.85181	1.6956	4.02859	1.0888	1.48512
	mirDB	90	TMEM104	transmembrane protein 104	5.05567	4.73989	4.42159	3.82268	4.23521	5.49309	6.59603	5.81927	5.31486	5.11337	6.17832	7.697	4.81685	2.56186	5.13963	6.68906
	mirDB	90	ARL2BP	ADP-ribosylation factor-like 2 binding protein	40.4758	44.2684	47.6387	48.0529	29.603	37.9104	33.6242	27.2563	38.2335	31.4442	31.1535	25.4959	29.6623	28.8732	30.8342	33.1576
	mirDB	89	CEP164	centrosomal protein 164kDa	1.99706	2.40845	2.00233	2.45448	3.21293	3.29046	2.93369	3.08398	2.61843	2.87898	2.92818	2.92826	1.75726	2.73528	3.93966	3.58471
	mirDB	89	KDSR	3-ketodihydrosphingosine reductase	5.20442	9.08189	5.97041	5.63681	11.4421	8.49853	9.98902	7.62508	8.06684	10.3652	11.488	11.391	7.79378	10.2932	7.89837	8.54182
	mirDB	89	ZYG11B	zyg-11 family member B, cell cycle regulator	1.19471	2.69548	1.69595	2.94381	2.50462	3.14542	2.39711	1.8342	2.1147	2.07113	2.43772	2.57661	1.00691	1.79117	0.855543	1.06086
	mirDB	89	MYO10	myosin X	8.90933	12.5667	10.7133	11.1845	12.5582	11.961	12.6628	10.4487	11.8682	11.7751	11.7446	13.6422	6.36327	7.89077	12.8847	11.1653
	mirDB	89	SMURF2	SMAD specific E3 ubiquitin protein ligase 2	6.12208	7.24091	6.46857	8.00836	9.02455	7.47033	8.14427	6.59492	7.12444	8.72662	8.11227	7.95558	4.85826	6.8607	7.82804	6.28174
	mirDB	89	LRP4	low density lipoprotein receptor-related protein 4	0.526378	1.44776	1.4423	1.17827	4.26837	6.71294	4.1647	2.96793	2.29718	4.55697	3.28297	3.40659	1.38014	1.38162	2.43771	2.08623
	mirDB	89	NOTCH2	notch 2	4.72595	5.28151	5.34394	5.67647	3.93584	6.76281	4.19559	4.1913	2.47457	4.48543	3.91005	4.57803	1.27078	4.56752	3.02424	2.87153
	mirDB	88	CDC42BPA	CDC42 binding protein kinase alpha (DMPK-like)	8.04607	16.3919	8.98685	10.1194	19.7086	19.5387	19.1277	18.196	14.4998	20.5993	19.6171	22.9148	10.5587	10.3743	10.8721	9.89379
	mirDB	88	PLEC	plectin	20.8518	7.49008	8.29935	13.8131	9.22042	10.7985	8.72245	8.6389	7.88777	8.82769	8.17516	8.95863	5.40881	7.62625	11.0257	12.6353
	mirDB	88	HIF3A	hypoxia inducible factor 3, alpha subunit	3.50725	13.0941	11.8755	10.7621	5.01663	9.29344	6.28638	6.76093	3.29305	3.08798	3.43622	3.10772	3.23684	3.5124	5.82778	7.16091
	mirDB	88	ZSWIM6	zinc finger, SWIM-type containing 6	3.4015	3.08061	2.7293	2.69952	2.32824	3.1574	2.75352	1.85187	2.52441	3.07411	2.43943	3.26227	1.37284	1.79004	3.08281	2.45621
	mirDB	88	ABR	active BCR-related	11.5115	18.5908	13.7935	14.8569	18.0316	15.688	15.0158	11.1285	12.0855	11.9694	15.7041	13.0768	7.49189	7.47276	13.845	13.3045
	mirDB	88	GLCE	glucuronic acid epimerase	4.74261	4.02207	4.60039	4.99719	2.5956	4.87748	2.762	2.67925	2.24588	3.8474	2.75483	4.82805	1.97973	11.3364	4.116	4.54272
	mirDB	88	PCNX	pecanex homolog (Drosophila)	#N/A	#N/A	#N/A	#N/A	#N/A	#N/A	#N/A	#N/A	#N/A	#N/A	#N/A	#N/A	#N/A	#N/A	#N/A	#N/A
	mirDB	88	ST3GAL1	ST3 beta-galactoside alpha-2,3-sialyltransferase 1	11.4263	8.11984	9.15418	8.22027	1.92854	2.9254	1.95256	1.99563	2.20522	3.06401	2.19188	2.57186	0.646225	1.76904	3.83133	3.65584
	mirDB	88	CKS1B	CDC28 protein kinase regulatory subunit 1B	24.3565	24.8799	22.6015	25.4654	11.6478	15.9725	13.3938	17.2685	18.715	14.3878	13.0521	11.3872	14.2781	9.60181	12.7677	12.068
	mirDB	88	PAPPA	pregnancy-associated plasma protein A, pappalysin 1	0.716065	0.262151	0.254136	0.405994	0.303585	0.305879	0.0238434	0.367021	0.354112	0.320295	0.210586	0.137458	0.0669311	0.301823	0.396842	0.819035
	mirDB	88	OLFML2A	olfactomedin-like 2A	1.58039	4.63885	2.87902	2.69415	8.7323	8.97057	6.57271	6.77491	5.19241	9.74522	6.75035	8.22378	2.08622	4.05171	6.25504	4.67762
	mirDB	88	PACS2	phosphofurin acidic cluster sorting protein 2	5.98204	7.93649	9.06845	8.54806	6.49712	7.14849	6.02406	5.54979	6.00511	6.7814	6.0642	6.63942	4.68266	4.3	5.62328	7.4874
	mirDB	88	ADAMTSL5	ADAMTS-like 5	0.119849	0.115038	0.113634	0.46765	0.311559	0.985799	0.448242	0.456357	0.149477	0.460924	0.10673	0.361567	0.456725	0.294281	1.16022	0.867092
	mirDB	88	TREML2	triggering receptor expressed on myeloid cells-like 2	0	0	0.0617792	0.0636457	0	0.0641418	0	0.0677908	0.0611182	0	0	0.0588459	0	0.120183	0	0
	mirDB	87	TMEM120B	transmembrane protein 120B	9.86172	8.75685	8.01942	6.92792	10.2999	13.2274	16.242	22.0154	20.534	24.6125	15.8028	18.8281	16.1248	12.2961	11.9232	14.6491
	mirDB	87	CEP85	centrosomal protein 85kDa	2.45449	3.61031	2.66446	2.95794	2.45676	2.51216	2.41217	2.6348	1.32233	2.12156	1.9108	2.60829	0.902207	1.42679	1.57811	1.55519
	mirDB	87	SLC36A3	solute carrier family 36, member 3	0	0	0	0	0	0.0301312	0	0	0	0	0	0	0	0	0	0
	mirDB	87	ETNK2	ethanolamine kinase 2	0.0739297	0.354665	0.421916	1.52204	0	0.583512	0.678444	0.540492	0.417815	0.327121	0.52363	0.401578	0.140512	0.0684371	0.278443	0.656368
	mirDB	87	STK38	serine/threonine kinase 38	8.17545	9.88996	8.98811	8.2997	11.353	14.2971	11.7283	11.1989	11.6918	12.9573	12.3393	12.2304	9.56895	12.5413	14.2983	13.1851
	mirDB	87	INPP5B	inositol polyphosphate-5-phosphatase, 75kDa	2.52106	3.41457	4.51989	5.83352	5.26604	5.5732	5.65334	6.36779	6.46382	5.61076	6.14281	6.47801	4.64253	4.0328	6.78674	6.90345
	mirDB	87	MSI2	musashi RNA-binding protein 2	4.6336	5.2763	4.59393	5.38469	6.7586	5.6544	7.1323	6.69535	4.65159	6.95233	9.18713	8.00623	3.531	5.3932	6.39505	4.77913
	mirDB	86	CHAD	chondroadherin	0.929146	0.947381	0.60669	0.170398	0.776984	0.74497	0.829118	1.57273	0.599739	0.463138	0.515539	0.683359	0.276255	0.160871	0.654602	0.687466
	mirDB	86	EPB41L4A	erythrocyte membrane protein band 4.1 like 4A	8.09857	10.3335	8.76032	7.40962	11.0003	8.98185	10.6411	11.7754	7.93592	8.88151	11.9202	9.78716	8.86068	6.49857	11.2366	11.2014
	mirDB	86	PAK1	p21 protein (Cdc42/Rac)-activated kinase 1	12.2436	19.7128	12.1887	25.762	14.1973	13.4947	12.3687	13.9254	18.0589	13.014	15.7477	16.6472	17.6802	9.83511	17.1515	18.7644
	mirDB	86	RIC8B	RIC8 guanine nucleotide exchange factor B	1.99661	2.90965	3.5759	4.17749	3.41285	3.53778	3.91038	3.0987	3.70195	4.16888	3.88843	3.41983	2.85797	2.6173	4.27807	4.50268
	mirDB	86	ETNK1	ethanolamine kinase 1	5.22087	4.42853	1.95712	5.44869	2.43492	2.31693	2.97228	2.60604	3.14253	2.33464	4.21649	1.83147	1.46514	6.18665	1.858	1.79678
	mirDB	86	YIPF6	Yip1 domain family, member 6	15.0164	12.9092	8.97844	14.6421	8.71612	8.71549	8.17589	7.72744	6.26443	10.7688	9.63506	10.3953	5.16798	12.0025	8.75719	8.71385
	mirDB	86	KANSL3	KAT8 regulatory NSL complex subunit 3	3.43002	4.14759	3.6053	2.95691	3.67344	5.12555	3.68453	3.179	2.95281	3.36293	3.43046	4.09073	2.15842	2.84151	2.99542	2.84454
	mirDB	86	MTF1	metal-regulatory transcription factor 1	3.73278	5.4197	2.68293	2.87	3.33482	3.93545	3.19697	3.436	2.7494	4.30065	5.28895	4.93131	1.8463	4.08401	3.2514	2.7053
	mirDB	86	PCYT1B	phosphate cytidylyltransferase 1, choline, beta	1.14488	1.4655	2.14517	0.510678	0.823204	0.965448	0.997657	0.741091	0.533718	1.46263	0.958493	1.18713	0.432267	0.438143	1.11459	1.22369
	mirDB	86	ACTR3	ARP3 actin-related protein 3 homolog (yeast)	97.5089	76.6613	67.7797	84.9465	44.4561	53.5215	65.1253	54.2179	67.8125	57.4746	65.2641	63.0496	55.7889	52.2645	66.2208	74.0304
	mirDB	86	MGST3	microsomal glutathione S-transferase 3	192.528	120.354	160.539	195.557	49.766	60.0342	59.0927	69.8024	81.3461	60.1535	61.7109	57.0046	221.053	50.2629	94.3674	104.35
	mirDB	86	EFR3B	EFR3 homolog B (S. cerevisiae)	0.537591	0.27791	0.645803	0.231714	2.17655	1.79639	1.46946	1.32699	1.4612	2.27633	1.12693	1.86183	0.374809	0.854156	2.00617	1.65283
	mirDB	85	RPS6KA3	ribosomal protein S6 kinase, 90kDa, polypeptide 3	30.4919	29.8705	13.7238	29.8988	9.62182	11.5798	11.8603	11.7762	9.59746	8.50868	11.247	8.24286	7.12772	5.19771	8.41857	8.90989
	mirDB	85	STC1	stanniocalcin 1	7.25322	5.92917	5.0497	3.12681	6.18798	6.72222	10.5243	13.4854	13.658	9.97895	14.8507	10.8279	5.46083	1468.87	8.72071	36.1866
	mirDB	85	CGNL1	cingulin-like 1	6.32103	4.9552	6.11708	5.02784	4.98631	6.5968	6.46293	4.3499	6.00498	6.4293	4.98693	5.9006	2.49508	8.22962	9.0717	7.80237
	mirDB	85	JAM3	junctional adhesion molecule 3	10.8862	7.90798	10.7283	16.628	8.15667	14.5755	16.491	9.10163	9.30911	13.8269	8.25584	11.8269	2.73334	7.34656	10.5492	11.8895
	mirDB	85	VHL	von Hippel-Lindau tumor suppressor, E3 ubiquitin protein ligase	#N/A	#N/A	#N/A	#N/A	#N/A	#N/A	#N/A	#N/A	#N/A	#N/A	#N/A	#N/A	#N/A	#N/A	#N/A	#N/A
	mirDB	85	CPNE6	copine VI (neuronal)	0	0	0	0.0606316	0	0	0	0	0.0290553	0	0	0	0	0	0.0291137	0.0307003
	mirDB	85	ALX4	ALX homeobox 4	0	0	0	0	0.0592486	0	0	0	0	0	0	0	0	0	0	0
	mirDB	85	EFNA1	ephrin-A1	94.6394	225.548	79.6976	89.131	84.5273	68.2904	76.8685	61.7755	111.59	82.6979	96.0605	86.1985	107.98	56.7539	101.564	113.207
	mirDB	84	SEMA4D	sema domain, immunoglobulin domain (Ig), transmembrane domain (TM) and short cytoplasmic domain, (semaphorin) 4D	15.5722	36.5756	16.5683	30.4501	123.968	118.238	105.263	87.2459	83.0562	63.3238	74.6131	80.4645	38.702	33.5883	39.0094	50.7633
	mirDB	84	SOGA1	suppressor of glucose, autophagy associated 1	0.630221	1.49744	1.37361	0.788545	1.75907	2.3837	1.8528	1.18115	1.11245	2.10032	1.26201	1.99102	0.193776	1.17489	1.06612	1.25416
	mirDB	84	C1orf198	chromosome 1 open reading frame 198	8.01392	9.47171	12.9696	11.6712	5.45616	9.50096	5.10135	5.8783	6.40749	6.48425	6.06847	5.1118	3.73676	5.658	7.01825	10.559
	mirDB	84	RAPGEF2	Rap guanine nucleotide exchange factor (GEF) 2	7.75744	8.32876	8.01666	8.85345	10.4673	10.2355	9.84973	8.34575	8.90828	9.75324	8.33489	10.1509	6.66799	6.86548	8.22525	6.2244
	mirDB	84	SGSM2	small G protein signaling modulator 2	1.68928	3.42585	3.52275	3.16756	3.49182	4.39097	4.15047	3.29914	2.87296	3.75538	3.80652	3.52515	2.92813	3.266	3.49252	4.35386
	mirDB	84	FRMD5	FERM domain containing 5	0	0.0765836	0.0251808	0.0258892	0	0.0262512	0.0480651	0	0	0	0	0	0.0507334	0.302558	0.0883991	0.0524791
	mirDB	84	CHD9	chromodomain helicase DNA binding protein 9	3.43048	6.19391	2.73649	3.66601	4.93545	4.51351	4.97359	4.16515	2.99608	3.07594	5.18736	3.79226	1.08723	1.52109	1.2678	0.888904
	mirDB	84	LOC100507656	uncharacterized LOC100507656	#N/A	#N/A	#N/A	#N/A	#N/A	#N/A	#N/A	#N/A	#N/A	#N/A	#N/A	#N/A	#N/A	#N/A	#N/A	#N/A
	mirDB	84	RBM19	RNA binding motif protein 19	5.12428	5.11105	5.79094	6.6907	4.32308	3.61124	3.71319	3.85948	5.10934	4.17794	4.2326	3.29335	5.1145	2.67516	4.17639	4.57344
	mirDB	84	SNIP1	Smad nuclear interacting protein 1	7.65651	6.65769	4.63347	5.42277	4.92589	5.93334	4.34988	4.54457	4.23975	4.60168	4.70411	5.81395	3.81531	3.88682	5.01508	4.4104
	mirDB	84	AKNA	AT-hook transcription factor	0.380702	0.826391	0.516767	0.514933	0.792167	0.996909	0.945709	0.650645	0.801309	0.839013	0.547602	0.9436	1.011	0.652978	1.01991	0.800225
	mirDB	84	ELMO2	engulfment and cell motility 2	3.50388	5.50295	4.792	5.8511	5.09532	7.43863	6.6329	6.39402	5.67982	6.71601	5.55609	6.30471	4.56048	4.39701	6.77302	7.13387
	mirDB	83	FAM163A	family with sequence similarity 163, member A	0.206677	0.0661039	0	0	0	0.0679736	0.07025	0	0	0	0	0	0.0654935	0	0	0
	mirDB	83	CYB5R3	cytochrome b5 reductase 3	21.4216	18.1732	19.5198	38.0298	15.9348	18.3163	15.7878	17.1954	15.8628	18.8221	17.0987	18.781	23.7121	17.5374	25.3412	25.803
	mirDB	83	CD200	CD200 molecule	1.0714	0.948804	0.47072	0.161796	1.28783	0.731718	0.252083	0.430994	0.77764	0.437288	0.728607	0.522321	0.78271	6.64631	1.24319	1.70727
	mirDB	83	GAB2	GRB2-associated binding protein 2	0.52577	0.729047	1.18967	1.47935	1.49626	1.87427	1.57926	1.1506	1.14505	1.73847	1.40725	1.55959	0.779807	1.10087	2.10371	1.29681
	mirDB	83	RASD2	RASD family, member 2	0.329114	1.02617	1.09651	0.403811	0.459174	0.487003	0.838884	0.688429	0.621061	0.0727612	0.145483	0.595946	0.781418	0.91519	0.54298	0.811638
	mirDB	83	HERC6	HECT and RLD domain containing E3 ubiquitin protein ligase family member 6	0.374279	0.212343	0.515068	1.68712	1.49589	0.520714	0.989366	0.404796	1.04543	0.915265	1.14079	1.07761	0.892967	2.18527	2.36672	2.16531
	mirDB	82	CBL	Cbl proto-oncogene, E3 ubiquitin protein ligase	1.9831	2.52099	1.65059	2.05341	2.12558	2.86441	2.88499	1.596	1.52198	2.79181	2.18294	2.35942	0.31784	1.34805	0.720186	0.346909
	mirDB	82	IL36RN	interleukin 36 receptor antagonist	0	0.139248	0	0	0	0	0	0.306881	0	0	0	0	0	0	0	0
	mirDB	82	RC3H1	ring finger and CCCH-type domains 1	2.19059	3.41228	1.86934	1.48154	2.36978	2.19315	1.95368	1.64768	1.12638	1.75751	2.06872	2.63369	0.511739	1.51754	0.471866	0.468541
	mirDB	82	SLC4A8	solute carrier family 4, sodium bicarbonate cotransporter, member 8	0.0678649	0.0260642	0	0.0527582	0.0604185	0.0670085	0.0692421	0.0421002	0.0505141	0.0482927	0.0242848	0.147379	0	0.0373394	0.0379982	0.0133917
	mirDB	82	NTRK3	neurotrophic tyrosine kinase, receptor, type 3	0.206309	0.506188	0.325517	0.0446025	0.510423	0.882667	0.304026	0.635492	0.918893	0.937259	0.798524	0.912781	0.634174	0.947356	1.49957	1.13089
	mirDB	82	ACACB	acetyl-CoA carboxylase beta	0.359467	0.796716	0.843341	1.78614	5.06954	6.17056	5.8594	5.19708	6.76663	6.28264	6.3503	9.1352	2.36791	3.72718	5.35575	5.5703
	mirDB	82	SEMA4G	sema domain, immunoglobulin domain (Ig), transmembrane domain (TM) and short cytoplasmic domain, (semaphorin) 4G	1.59277	3.35725	2.44257	5.63459	4.42199	3.59704	4.18395	3.50458	2.10569	2.458	2.97838	3.08137	1.3976	1.56246	1.8977	2.51076
	mirDB	82	HMGA2	high mobility group AT-hook 2	#N/A	#N/A	#N/A	#N/A	#N/A	#N/A	#N/A	#N/A	#N/A	#N/A	#N/A	#N/A	#N/A	#N/A	#N/A	#N/A
	mirDB	82	ACVRL1	activin A receptor type II-like 1	4.25041	5.88514	5.491	3.81473	9.88892	11.8438	12.2778	9.37115	9.42503	13.2223	9.55044	11.5744	6.55902	8.4824	13.5621	10.3906
	mirDB	82	ITPRIP	inositol 1,4,5-trisphosphate receptor interacting protein	5.08923	9.62984	2.42421	2.29221	30.237	26.2815	27.4288	30.6178	26.0033	35.6697	34.2497	37.8567	29.1421	14.1839	28.3694	23.9153
	mirDB	82	SDC3	syndecan 3	5.42476	4.93247	6.27587	7.20308	7.00035	10.52	10.9687	7.52094	8.69334	9.32735	7.36384	7.36503	4.3044	4.69393	13.3891	7.22961
	mirDB	81	FBRS	fibrosin	#N/A	#N/A	#N/A	#N/A	#N/A	#N/A	#N/A	#N/A	#N/A	#N/A	#N/A	#N/A	#N/A	#N/A	#N/A	#N/A
	mirDB	81	POLE	polymerase (DNA directed), epsilon, catalytic subunit	5.12298	4.21748	4.50791	5.20795	2.14573	2.45497	2.65976	2.01542	1.50522	1.51528	1.81489	1.53375	0.719483	0.980088	1.32054	1.34543
	mirDB	81	TNFSF9	tumor necrosis factor (ligand) superfamily, member 9	0	0.393829	0.261888	1.62464	0	0.269791	0	0.144466	0.130559	0.240998	0.599844	0.619956	0.129554	0.12796	0	0.270048
	mirDB	81	UPF2	UPF2 regulator of nonsense transcripts homolog (yeast)	9.09802	14.2183	10.7957	10.8568	10.4172	9.58388	10.0303	10.1362	8.70982	9.93732	10.4827	10.5845	8.53942	7.70926	7.85817	6.6028
	mirDB	81	SLA2	Src-like-adaptor 2	0	0	0	0.0904961	0.102799	0	0	0.192891	0	0.0813463	0	0.0833584	0.0873712	0.0854667	0.0869196	0.090813
	mirDB	81	MAP6D1	MAP6 domain containing 1	#N/A	#N/A	#N/A	#N/A	#N/A	#N/A	#N/A	#N/A	#N/A	#N/A	#N/A	#N/A	#N/A	#N/A	#N/A	#N/A
	mirDB	81	LYG1	lysozyme G-like 1	0	0.237596	0	0	0.0921419	0	0	0.345377	0.0778957	0	0.0729804	0	0	0.0765233	0.311321	0
	mirDB	81	PTMS	parathymosin	#N/A	#N/A	#N/A	#N/A	#N/A	#N/A	#N/A	#N/A	#N/A	#N/A	#N/A	#N/A	#N/A	#N/A	#N/A	#N/A
	mirDB	81	EYA3	eyes absent homolog 3 (Drosophila)	4.67777	5.65382	5.88039	8.80878	4.70685	6.25915	4.77198	4.32253	3.62888	5.43247	5.60749	5.21503	2.95572	5.51659	3.68948	4.05908
	mirDB	81	PKP1	plakophilin 1 (ectodermal dysplasia/skin fragility syndrome)	0.4822	0.0974569	0.16821	1.28463	1.72369	1.35296	1.55345	1.5512	0.781095	0.360831	1.47275	1.51579	0.653533	0.559571	1.58955	3.80596
	mirDB	81	PARP11	poly (ADP-ribose) polymerase family, member 11	5.43225	8.36194	8.88472	10.5409	6.71527	5.7855	6.74695	8.34159	9.35898	7.86692	9.05493	7.69204	8.4717	6.97324	6.79104	9.89575
	mirDB	81	PMP22	peripheral myelin protein 22	23.1583	23.6003	28.3983	51.9132	13.744	37.1119	22.6576	21.3765	24.1978	22.998	17.9419	22.3746	28.1368	12.6914	39.8916	43.0349
	mirDB	81	MAP3K13	mitogen-activated protein kinase kinase kinase 13	8.19433	5.2259	2.89609	4.40528	6.77566	5.57167	4.56305	3.15071	3.40811	3.40372	5.11408	4.67157	1.4468	2.34012	1.77903	2.10266
	mirDB	81	MAN1A1	mannosidase, alpha, class 1A, member 1	10.7707	8.10703	7.10165	8.88279	2.07866	10.2095	5.52486	4.66377	3.5424	5.73456	4.72169	4.7075	2.39208	3.12282	5.00956	4.98109
	mirDB	81	G6PD	glucose-6-phosphate dehydrogenase	22.7418	18.2086	27.2002	20.004	25.8816	29.1656	29.5641	29.7267	36.4095	28.5499	31.8644	30.6972	21.7914	14.4691	24.9709	24.7674
	mirDB	81	ARHGAP35	Rho GTPase activating protein 35	4.83527	4.76232	6.39261	7.06221	3.09971	4.39423	3.30441	3.38233	3.48578	4.02979	3.36457	3.58617	1.12437	5.40816	4.67971	3.7205
	mirDB	80	NEK2	NIMA-related kinase 2	6.41426	5.57413	6.06301	4.44136	1.47291	1.28328	1.5914	1.53112	1.72415	1.2305	1.27291	1.25523	0.330237	0.718698	0.690583	1.17582
	mirDB	80	NAV2	neuron navigator 2	2.24617	5.2752	2.60387	4.02206	5.05211	3.41894	4.26472	3.12825	3.30699	3.39126	4.41311	3.43083	1.5841	3.21628	2.83725	2.8993
	mirDB	80	ITGAL	integrin, alpha L (antigen CD11A (p180), lymphocyte function-associated antigen 1; alpha polypeptide)	0.135482	0.260161	0.270554	0.541363	0.268053	0.282402	0.261099	0.140112	0.196143	0.348099	0.134635	0.258807	0.143682	0.662752	0.477726	0.430721
	mirDB	80	LRRC7	leucine rich repeat containing 7	0	0.00850536	0.0167483	0.0344069	0.0492772	0	0	0	0	0.00788224	0	0	0	0.0649339	0	0
	mirDB	80	TMCC2	transmembrane and coiled-coil domain family 2	26.0963	11.6992	10.8446	3.31763	9.12109	8.32182	5.07215	4.15259	4.15954	3.81669	2.08183	1.89486	0.142503	0.240883	0.560197	0.553281
	mirDB	80	GLS	glutaminase	10.0331	12.2122	6.712	9.22495	11.1764	12.2328	10.7688	9.21906	9.9502	11.8209	11.8506	12.947	7.08096	9.29255	9.97596	11.0245
miR-487a-5p	Tools	Score	Targe Gene	Gene Description	45d	45d	45d	45d	4mo	4mo	4mo	4mo	6mo	6mo	6mo	6mo	10mo	10mo	10mo	10mo
	IPA	High (predicted)	MORN3		0.238901	0.0764006	0.0757853	0.0781356	0.177745	0.314242	0.243581	0.499501	0.375481	0.35219	0.211305	0.0720969	0.151289	0.368917	0.225136	0.471331
	IPA	High (predicted)	GPR171		0.608191	0.324213	0.192715	0.926636	0.678398	1.06683	0.344547	0.987038	0.508554	0.897517	0.119789	0.4894	0.963736	0.437456	1.08067	1.6666
	IPA	High (predicted)	C14orf119		14.9382	18.4103	21.548	26.6973	19.6576	23.5809	27.2541	25.9094	21.8531	21.1816	22.7799	23.7838	28.5345	26.7871	25.985	21.6819
	IPA	High (predicted)	ASB9		0	0	0.133995	0.276166	0.0786034	0	0	0	0.0663206	0	0	0.127573	0	0.0651896	0.132619	0.0695077
	IPA	High (predicted)	PROCR		1.08115	2.40542	2.70482	1.63212	2.46477	1.45501	2.35573	1.84006	2.02643	1.48175	2.92753	1.95715	2.94759	2.9002	5.57834	5.76936
	IPA	High (predicted)	IDNK		2.10553	4.17202	3.08842	5.97076	2.82624	3.31865	6.14986	5.33463	6.4286	8.27429	4.91716	8.64393	15.5367	4.7249	5.47119	9.13586
	IPA	High (predicted)	CCL28	Agranulocyte Adhesion and Diapedesis,Granulocyte Adhesion and Diapedesis	227.102	242.157	224.606	155.04	13.7287	13.5358	19.5855	13.5238	13.0214	5.38288	7.52148	2.40171	4.07124	3.26527	6.16605	10.13
	IPA	High (predicted)	ME1	Gluconeogenesis I,TR/RXR Activation	47.8102	41.9971	42.8176	25.4215	25.5471	14.183	27.7351	22.3792	29.4108	21.306	27.3218	20.711	15.3349	13.5748	16.6831	19.2369
	IPA	High (predicted)	SNRNP48	Systemic Lupus Erythematosus Signaling	16.9743	20.1123	17.9932	16.7042	14.8334	12.9987	11.8069	10.5785	14.466	10.9327	9.50532	14.8278	11.8385	8.16708	12.6469	11.5235
	IPA	High (predicted)	TOR1AIP2		12.3937	20.5646	9.87599	17.1101	12.6656	9.27443	11.859	10.4538	6.42481	10.5807	11.6461	12.9372	4.21556	5.92164	4.27913	2.48876
	IPA	High (predicted)	ZCCHC9		10.5234	10.8373	12.4242	10.0438	6.95305	8.39927	8.20205	10.6984	10.5287	10.6833	9.9221	8.73765	10.6429	7.68566	9.89848	8.19925
	IPA	High (predicted)	PSMC2	Protein Ubiquitination Pathway	41.0437	41.3571	42.6857	43.32	41.1278	34.2113	42.6796	43.025	52.6043	49.5101	47.8392	44.6342	55.7333	31.714	49.3989	45.0984
	IPA	High (predicted)	HACD1	Glutaryl-CoA Degradation,Tryptophan Degradation III (Eukaryotic)	5.03572	7.68227	8.25143	2.67414	2.8564	4.56049	5.80757	3.79915	4.20637	4.38012	4.0869	3.43812	3.37123	1.3009	4.43632	1.95442
	IPA	High (predicted)	ZBED5		13.2729	24.5866	26.63	34.8417	26.3167	24.2025	22.8034	22.553	21.7747	25.247	22.3114	22.3551	18.0059	15.46	23.272	22.8967
	IPA	High (predicted)	CXCL11	Agranulocyte Adhesion and Diapedesis,Granulocyte Adhesion and Diapedesis,IL-17 Signaling,IL-17A Signaling in Gastric Cells,Pathogenesis of Multiple Sclerosis	0	0	0	0	0	0	0	0	0	0	0.536412	0	0	0	0	0
	IPA	High (predicted)	ARL13B		4.72731	4.05431	4.00922	7.07509	5.29712	6.65069	5.12915	4.39456	5.32698	5.52967	6.34823	5.32581	3.1119	5.65859	4.81301	3.47296
	IPA	High (predicted)	FILIP1		0.161454	0.524691	0.704713	1.90653	1.23001	1.82719	0.849006	1.271	1.5134	1.20426	1.0446	1.0114	0.616535	1.25254	1.2283	1.44594
	IPA	High (predicted)	RAP2A	B Cell Receptor Signaling,Calcium Signaling,Integrin Signaling,Molecular Mechanisms of Cancer	12.1455	9.02367	7.99414	10.3002	9.68254	11.8087	13.4557	9.07053	7.54658	9.80674	11.415	13.817	4.80815	8.38775	8.16685	11.5258
	IPA	High (predicted)	ZNF544		0.946114	2.42207	2.09044	1.9957	3.21889	2.72422	3.40496	3.64882	2.2554	3.87638	2.7682	3.09179	2.28078	2.17328	1.84283	1.78911
	mirDB	98	COL4A3	collagen, type IV, alpha 3 (Goodpasture antigen)	0	0.0201993	0	0.040867	0.327708	0.228495	0.28977	0.130437	0.0489024	0.0374343	0.178881	0.0761393	0.0100429	1.42685	0.196224	0.186805
	mirDB	98	SLC6A13	solute carrier family 6 (neurotransmitter transporter), member 13	0.628526	1.61814	1.15001	10.0302	2.16334	2.24216	1.85068	1.02163	1.30645	1.59894	1.05792	1.11174	1.49827	0.866565	1.79022	1.40933
	mirDB	97	AP1S3	adaptor-related protein complex 1, sigma 3 subunit	7.53392	6.1576	7.66638	13.2443	5.20937	4.77364	4.73567	1.89153	4.48807	2.89981	4.992	3.20896	5.21457	3.76139	3.19002	6.10305
	mirDB	96	EPB41L3	erythrocyte membrane protein band 4.1-like 3	14.9728	21.7199	17.0889	7.9848	11.6825	9.75839	14.3167	13.2309	10.5507	11.1815	12.6496	13.7571	16.7614	6.43744	13.8129	15.2743
	mirDB	95	NFATC1	nuclear factor of activated T-cells, cytoplasmic, calcineurin-dependent 1	5.30868	1.53982	1.79625	1.82441	2.13767	2.31945	1.82066	1.77775	2.12672	2.61021	2.09848	2.49396	0.668036	1.4521	2.65971	2.42938
	mirDB	95	TULP4	tubby like protein 4	#N/A	#N/A	#N/A	#N/A	#N/A	#N/A	#N/A	#N/A	#N/A	#N/A	#N/A	#N/A	#N/A	#N/A	#N/A	#N/A
	mirDB	95	EMB	embigin	1.35716	2.88421	2.52963	108.649	6.69858	15.6904	9.2445	18.7682	111.501	38.6878	74.1195	37.6416	118.248	218.825	47.4665	43.9926
	mirDB	95	SEMA3D	sema domain, immunoglobulin domain (Ig), short basic domain, secreted, (semaphorin) 3D	0.37456	0.170341	0.298497	0.556044	0.416938	1.18727	0.462587	0.530485	1.46918	0.806204	1.21558	0.784914	0.376193	0.579035	0.699702	0.739104
	mirDB	95	SPDYA	speedy/RINGO cell cycle regulator family member A	#N/A	#N/A	#N/A	#N/A	#N/A	#N/A	#N/A	#N/A	#N/A	#N/A	#N/A	#N/A	#N/A	#N/A	#N/A	#N/A
	mirDB	94	NEDD4	neural precursor cell expressed, developmentally down-regulated 4, E3 ubiquitin protein ligase	1.45447	2.19685	2.45028	4.83775	3.07985	3.37995	3.83649	2.05541	2.49409	3.69063	2.93346	3.51504	0.846328	2.66925	2.21938	1.78504
	mirDB	94	BAZ2A	bromodomain adjacent to zinc finger domain, 2A	6.85499	9.43477	9.05467	10.0103	9.38365	10.089	9.35552	7.4143	6.96602	8.51142	8.85079	9.92953	3.84619	7.40123	8.0959	6.87084
	mirDB	93	KIAA0040	KIAA0040	#N/A	#N/A	#N/A	#N/A	#N/A	#N/A	#N/A	#N/A	#N/A	#N/A	#N/A	#N/A	#N/A	#N/A	#N/A	#N/A
	mirDB	93	PRKAB2	protein kinase, AMP-activated, beta 2 non-catalytic subunit	2.0917	3.85284	3.50482	4.27143	3.36208	4.78711	3.92398	3.41356	3.31658	3.62508	3.32785	4.39362	1.98633	3.41311	3.62917	3.46643
	mirDB	93	MOB3B	MOB kinase activator 3B	3.31813	3.35477	2.64522	2.78227	1.32137	2.39725	2.35662	2.28407	1.61367	1.78503	1.78811	1.76997	0.338216	2.18896	0.890705	0.876801
	mirDB	93	SOX30	SRY (sex determining region Y)-box 30	0	0	0.0559958	0.17274	0	0.0291788	0	0.0612843	0	0	0	0	0	0	0	0
	mirDB	93	VCAN	versican	#N/A	#N/A	#N/A	#N/A	#N/A	#N/A	#N/A	#N/A	#N/A	#N/A	#N/A	#N/A	#N/A	#N/A	#N/A	#N/A
	mirDB	92	PRDM1	PR domain containing 1, with ZNF domain	4.37353	0.997957	0.798074	4.02482	4.16973	4.60845	3.44155	3.22737	2.57605	4.70776	2.52386	3.35421	1.89001	2.03416	3.8285	2.2833
	mirDB	91	MMGT1	membrane magnesium transporter 1	9.10639	12.2699	13.9842	15.3657	14.966	13.5584	13.8913	11.9246	9.93614	13.5617	13.4722	19.3023	14.1346	7.54569	17.582	11.4425
	mirDB	91	KIF13A	kinesin family member 13A	2.16889	2.96196	3.56237	3.60431	5.39417	5.75416	5.12615	4.70112	5.53789	6.20161	5.48863	6.43067	3.52001	5.184	5.97065	5.44428
	mirDB	90	SLC7A11	solute carrier family 7 (anionic amino acid transporter light chain, xc- system), member 11	0.0779535	0.0583243	0	0	0	0	0	0.0633381	0	0.107692	0	0	0.289075	0.276545	0.0365083	0
	mirDB	89	ZNF800	zinc finger protein 800	2.91245	3.53448	1.95781	2.18407	2.53379	2.33556	2.92626	2.07925	2.25642	2.20904	3.03468	3.35776	1.3829	2.38648	2.0422	2.01294
	mirDB	89	PGGT1B	protein geranylgeranyltransferase type I, beta subunit	6.97375	6.69376	6.30817	6.49022	5.31366	7.23939	6.17304	4.7033	5.77365	4.9798	5.06812	5.00578	3.24557	3.54287	4.43068	4.90306
	mirDB	88	DIO2	deiodinase, iodothyronine, type II	#N/A	#N/A	#N/A	#N/A	#N/A	#N/A	#N/A	#N/A	#N/A	#N/A	#N/A	#N/A	#N/A	#N/A	#N/A	#N/A
	mirDB	88	EPHA5	EPH receptor A5	0.158531	0.0912823	0.134845	0.138627	0.0176354	0.0469354	0.129334	0.0491678	0.0294995	0.0704595	0.0283397	0.0573528	0	0.0872134	0.0739588	0.0937581
	mirDB	87	SRSF2	serine/arginine-rich splicing factor 2	#N/A	#N/A	#N/A	#N/A	#N/A	#N/A	#N/A	#N/A	#N/A	#N/A	#N/A	#N/A	#N/A	#N/A	#N/A	#N/A
	mirDB	87	FBXO11	F-box protein 11	10.4751	13.5162	13.3013	15.4932	11.2001	12.5484	12.4172	11.3227	13.8236	13.0521	13.4946	12.6838	9.36744	9.72662	13.3707	12.9876
	mirDB	86	CELF1	CUGBP, Elav-like family member 1	12.4319	12.3986	9.94198	9.17609	8.46106	9.92696	8.62841	7.92955	7.71528	10.0914	10.3771	11.7849	4.27616	7.77206	7.50665	8.0533
	mirDB	86	USP6NL	USP6 N-terminal like	12.489	14.5227	9.11729	13.0348	14.7522	12.7912	12.4622	12.5868	10.2012	10.099	15.0776	11.5916	6.36965	7.47739	6.83158	6.65235
	mirDB	86	PDS5B	PDS5, regulator of cohesion maintenance, homolog B (S. cerevisiae)	3.03911	3.77561	3.99832	4.08396	2.89321	3.57334	3.36871	2.71039	2.47495	2.70461	2.83372	3.01913	1.34892	2.22823	2.16175	1.73371
	mirDB	86	SRGN	serglycin	3.36225	3.22566	1.95152	30.4258	13.821	12.5393	13.1269	10.1202	17.1764	16.8251	7.61292	15.2948	13.3183	15.5061	20.6414	16.7453
	mirDB	86	ZSWIM6	zinc finger, SWIM-type containing 6	3.4015	3.08061	2.7293	2.69952	2.32824	3.1574	2.75352	1.85187	2.52441	3.07411	2.43943	3.26227	1.37284	1.79004	3.08281	2.45621
	mirDB	85	AKAP6	A kinase (PRKA) anchor protein 6	0.130153	0.316113	0.369094	0.408835	0.46848	0.990362	0.453089	0.448777	0.903577	0.981142	0.473072	0.976743	0.255903	0.638287	1.70604	1.10287
	mirDB	85	ANKRD42	ankyrin repeat domain 42	4.46624	1.50047	1.86982	1.34281	1.20236	1.28582	1.78434	2.24073	1.73977	1.0903	1.85697	1.44842	2.34074	0.959163	1.25473	1.87268
	mirDB	84	RABIF	RAB interacting factor	15.1665	11.8002	13.3842	11.0383	15.2657	8.73036	8.80854	11.2573	7.90517	9.059	8.44228	9.08378	11.9409	9.67934	11.4443	11.8144
	mirDB	84	MTMR4	myotubularin related protein 4	1.90766	2.96944	3.38329	5.39347	1.88176	2.73973	2.3887	2.9291	1.45246	2.40371	2.28804	2.62848	1.5312	1.80258	2.26599	1.68255
	mirDB	83	PRMT6	protein arginine methyltransferase 6	5.26041	8.09837	8.42831	8.94612	6.96401	8.11129	6.48255	8.7851	6.52932	7.18845	6.37619	6.84475	8.18709	6.3216	7.04839	6.16259
	mirDB	83	WBSCR16	Williams-Beuren syndrome chromosome region 16	#N/A	#N/A	#N/A	#N/A	#N/A	#N/A	#N/A	#N/A	#N/A	#N/A	#N/A	#N/A	#N/A	#N/A	#N/A	#N/A
	mirDB	83	OSTM1	osteopetrosis associated transmembrane protein 1	#N/A	#N/A	#N/A	#N/A	#N/A	#N/A	#N/A	#N/A	#N/A	#N/A	#N/A	#N/A	#N/A	#N/A	#N/A	#N/A
	mirDB	83	ERI1	exoribonuclease 1	4.20546	4.83405	3.8051	4.72874	3.76062	4.82612	4.3391	3.61095	2.56623	3.68617	3.26105	4.24907	3.07277	4.50902	3.57808	4.67955
	mirDB	83	ARHGAP32	Rho GTPase activating protein 32	#N/A	#N/A	#N/A	#N/A	#N/A	#N/A	#N/A	#N/A	#N/A	#N/A	#N/A	#N/A	#N/A	#N/A	#N/A	#N/A
	mirDB	83	IKZF4	IKAROS family zinc finger 4 (Eos)	0.547585	0.770912	0.635493	1.10339	0.691309	0.944322	0.260663	0.492552	0.818971	1.75006	1.26863	0.75989	0.452245	0.63832	0.512734	0.468206
	mirDB	83	SLC2A13	solute carrier family 2 (facilitated glucose transporter), member 13	2.45028	1.67028	1.71644	2.73488	1.58224	1.89287	1.66629	1.21607	1.42707	1.3242	1.26593	1.47837	0.473803	1.27435	0.964144	0.420419
	mirDB	82	IDNK	idnK, gluconokinase homolog (E. coli)	2.10553	4.17202	3.08842	5.97076	2.82624	3.31865	6.14986	5.33463	6.4286	8.27429	4.91716	8.64393	15.5367	4.7249	5.47119	9.13586
	mirDB	82	AMMECR1	Alport syndrome, mental retardation, midface hypoplasia and elliptocytosis chromosomal region gene 1	#N/A	#N/A	#N/A	#N/A	#N/A	#N/A	#N/A	#N/A	#N/A	#N/A	#N/A	#N/A	#N/A	#N/A	#N/A	#N/A
	mirDB	82	GLDN	gliomedin	7.8852	6.17501	8.21663	5.29181	9.65081	8.35506	8.68372	8.55233	6.88994	13.8147	11.9159	13.267	9.67236	5.75369	8.84843	7.63595
	mirDB	81	SACS	sacsin molecular chaperone	0.496435	0.541225	0.51848	0.688173	0.415204	0.593442	0.4799	0.427672	0.398586	0.378814	0.344523	0.489691	0.156889	0.23923	0.267817	0.30936
	mirDB	81	SORBS1	sorbin and SH3 domain containing 1	1.48516	1.16006	1.43362	1.02875	1.90472	2.45901	2.31561	2.1227	2.03511	3.03316	2.98082	2.47161	0.995831	1.8075	4.04736	3.49566
	mirDB	81	SETD5	SET domain containing 5	13.4588	15.9283	16.3424	16.3321	16.5364	16.6255	16.5839	14.372	13.8018	15.8017	15.0003	15.1113	9.03396	11.4194	14.2898	14.2937
	mirDB	81	DACH1	dachshund family transcription factor 1	1.42906	0.751367	1.22329	0.430049	2.99177	2.30122	2.81188	2.35838	2.2651	2.26925	2.22073	2.58627	0.763081	1.06141	1.77901	1.66175
	mirDB	81	SLC35D3	solute carrier family 35, member D3	#N/A	#N/A	#N/A	#N/A	#N/A	#N/A	#N/A	#N/A	#N/A	#N/A	#N/A	#N/A	#N/A	#N/A	#N/A	#N/A
	mirDB	80	GDF10	growth differentiation factor 10	0	0	0	0	0	0	0	0	0.035168	0.0333896	0	0	0.680991	0.0692441	0.0352262	0
	mirDB	80	LOC102723901	chromosome alignment-maintaining phosphoprotein 1-like	#N/A	#N/A	#N/A	#N/A	#N/A	#N/A	#N/A	#N/A	#N/A	#N/A	#N/A	#N/A	#N/A	#N/A	#N/A	#N/A
	mirDB	80	AKTIP	AKT interacting protein	17.7393	21.0804	14.6587	12.4309	25.3434	20.3303	21.2894	31.1101	26.4465	31.835	25.7782	28.1031	33.0164	19.5618	26.8305	20.2593
