# Supplementary material for: Kinetics of the chromosome 14 microRNA cluster ortholog and its potential role during placental development in the pregnant mare
Source: BMC Genomics. 2018 Dec 20;19:954. doi: 10.1186/s12864-018-5341-2 (PMC6302407; doi:10.1186/s12864-018-5341-2)
Supplement: Supplementary file 8 — Table S8. List of disease and physiological functions predicted for C24MC-associated miRNAs with IPA. (XLS 127 kb) [file 12864_2018_5341_MOESM8_ESM.xls]

## Sheet: Sheet0
Additional Table 8. List of disease and physiological functions predicted for C24MC-associated miRNAs with IPA
Categories	Diseases or Functions Annotation	P Value	Molecules	# Molecules
Antimicrobial Response	Delay in clearance of murine hepatitis virus	0.00581	CXCL10	1
Auditory and Vestibular System Development and Function, Embryonic Development, Organ Development, Organ Morphology, Organismal Development, Tissue Development	Morphogenesis of ear	0.0047	ALDH1A3,DVL1,SALL1,TSHZ1	4
Auditory Disease, Auditory and Vestibular System Development and Function, Connective Tissue Development and Function, Connective Tissue Disorders, Organ Morphology, Organismal Development, Organismal Injury and Abnormalities, Skeletal and Muscular Disorders, Skeletal and Muscular System Development and Function, Tissue Development	Abnormal morphology of malleus	0.00781	EDNRA,TSHZ1	2
Auditory Disease, Developmental Disorder, Hereditary Disorder, Organismal Injury and Abnormalities	Congenital aural atresia	0.00581	TSHZ1	1
Auditory Disease, Developmental Disorder, Organismal Injury and Abnormalities	Ear malformation	0.00117	SALL1,TSHZ1	2
Auditory Disease, Hereditary Disorder, Neurological Disease, Organismal Injury and Abnormalities	Autosomal recessive deafness type 66	0.00581	DCDC2	1
Behavior	Behavior	4.5e-05	ACACB,ALDH1A3,CADM1,CD36,CYP46A1,DACH1,DCDC2,DFFA,DVL1,GLP1R,KIF13A,MAF1,MME,NR3C1,NTRK3,PAX5,PDE4B,PEX11B,PPP3R1,SALL1,TPH2,VDR	22
Behavior	Huddling	0.00581	DVL1	1
Behavior	Whisker-based object localization task learning	0.00581	PPP3R1	1
Behavior, Digestive System Development and Function	Feeding	0.00198	CD36,DACH1,GLP1R,MAF1,NR3C1,PEX11B,SALL1,TPH2	8
Cancer	Transformation of epithelial cell lines	0.00481	CHKA,VDR	2
Cancer, Cell Death and Survival, Organismal Injury and Abnormalities, Tumor Morphology	Lysis of glioma cells	0.00581	MME	1
Cancer, Cellular Development, Cellular Growth and Proliferation, Organismal Injury and Abnormalities, Tumor Morphology	Colony formation of chronic myeloid leukemia in blast crisis cells	0.00581	MSI2	1
Cancer, Cellular Movement, Organismal Injury and Abnormalities, Tumor Morphology	Invasion of glioma cells	0.0043	NRP1,PLD1	2
Cancer, Connective Tissue Disorders, Gastrointestinal Disease, Inflammatory Disease, Organismal Injury and Abnormalities, Respiratory Disease, Skeletal and Muscular Disorders	Chronic rhinosinusitis with nasal polyps	0.00581	NR3C1	1
Cancer, Dermatological Diseases and Conditions, Hematological Disease, Immunological Disease, Organismal Injury and Abnormalities	Leg type primary cutaneous diffuse large B cell lymphoma	0.00849	MME,NR3C1	2
Cancer, Dermatological Diseases and Conditions, Organismal Injury and Abnormalities	Cutaneous melanoma	0.00407	ACACB,ACVRL1,AKAP6,API5,AXL,BCL6B,BRD3,CADM1,CC2D2A,CCDC68,CDC42BPA,CDKN2AIP,CHKA,CTNNAL1,CYP46A1,DCDC2,DNAJC6,DUSP10,DVL1,EDNRA,EPN2,FADS3,FAM107A,GLP1R,GPCPD1,GRB7,HSPA12A,IGSF3,INPP5B,ITK,ITPRIP,JAM2,KIF13A,LRRC8D,MME,MSI2,NRP1,NTRK3,NXN,OLFML2A,PAX5,PDE4B,PEF1,PLCL2,PLD1,PLEKHA8,RHOBTB2,RPAP2,SALL1,SEC24B,SEMA3D,SEMA4D,SEMA6D,SNX27,SORBS1,SRL,SSH3,TMEFF2,TMEM104,TNFSF14,TPH2,TSHZ1,TTC39A,TYRO…	67
Cancer, Dermatological Diseases and Conditions, Organismal Injury and Abnormalities	Skin cancer	0.00431	ACACB,ACVRL1,AKAP6,API5,AXL,BCL6B,BRD3,CADM1,CC2D2A,CCDC68,CDC42BPA,CDKN2AIP,CHKA,CREBL2,CTNNAL1,CXCL10,CYP46A1,DCDC2,DNAJC6,DUSP10,DVL1,EDNRA,EPN2,FADS3,FAM107A,GLP1R,GPCPD1,GRB7,HSPA12A,IGSF3,INPP5B,ITK,ITPRIP,JAM2,KIF13A,LRRC8D,MME,MSI2,NR3C1,NRP1,NTRK3,NXN,OLFML2A,PAX5,PDE4B,PEF1,PLCL2,PLD1,PLEKHA8,RHOBTB2,RPAP2,SALL1,SEC24B,SEMA3D,SEMA4D,SEMA6D,SNX27,SORBS1,SRL,SSH3,TMEFF2,TMEM104,TNFSF14,TP…	70
Cancer, Dermatological Diseases and Conditions, Organismal Injury and Abnormalities	Stage IIIB BRAF mutation negative cutaneous melanoma	0.00467	AXL,ITK,TYRO3	3
Cancer, Dermatological Diseases and Conditions, Organismal Injury and Abnormalities	Stage 3B unresectable cutaneous melanoma	0.0049	AXL,ITK,TYRO3	3
Cancer, Dermatological Diseases and Conditions, Organismal Injury and Abnormalities	Unresectable stage III cutaneous melanoma	0.00589	AXL,ITK,TYRO3	3
Cancer, Endocrine System Disorders, Hereditary Disorder, Organismal Injury and Abnormalities	Locally advanced RET mutation positive medullary thyroid carcinoma	0.00334	AXL,TYRO3	2
Cancer, Endocrine System Disorders, Hereditary Disorder, Organismal Injury and Abnormalities	Metastatic RET mutation positive medullary thyroid carcinoma	0.00334	AXL,TYRO3	2
Cancer, Endocrine System Disorders, Hereditary Disorder, Organismal Injury and Abnormalities	Unresectable RET mutation positive medullary thyroid carcinoma	0.00334	AXL,TYRO3	2
Cancer, Endocrine System Disorders, Hereditary Disorder, Organismal Injury and Abnormalities, Tumor Morphology	Progressive RET mutation positive medullary thyroid carcinoma	0.0025	AXL,TYRO3	2
Cancer, Endocrine System Disorders, Organismal Injury and Abnormalities	Recurrent thyroid carcinoma	0.000451	AXL,ITK,TYRO3	3
Cancer, Endocrine System Disorders, Organismal Injury and Abnormalities	Unresectable thyroid cancer	0.000451	AXL,ITK,TYRO3	3
Cancer, Endocrine System Disorders, Organismal Injury and Abnormalities	Locally advanced RET mutation negative medullary thyroid carcinoma	0.00334	AXL,TYRO3	2
Cancer, Endocrine System Disorders, Organismal Injury and Abnormalities	Metastatic RET mutation negative medullary thyroid carcinoma	0.00334	AXL,TYRO3	2
Cancer, Endocrine System Disorders, Organismal Injury and Abnormalities	Symptomatic stage locoregional medullary thyroid carcinoma	0.00334	AXL,TYRO3	2
Cancer, Endocrine System Disorders, Organismal Injury and Abnormalities	Symptomatic stage persistent medullary thyroid carcinoma	0.00334	AXL,TYRO3	2
Cancer, Endocrine System Disorders, Organismal Injury and Abnormalities	Symptomatic stage recurrent medullary thyroid carcinoma	0.00334	AXL,TYRO3	2
Cancer, Endocrine System Disorders, Organismal Injury and Abnormalities	Symptomatic stage unresectable medullary thyroid carcinoma	0.00334	AXL,TYRO3	2
Cancer, Endocrine System Disorders, Organismal Injury and Abnormalities	Unresectable RET mutation negative medullary thyroid carcinoma	0.00334	AXL,TYRO3	2
Cancer, Endocrine System Disorders, Organismal Injury and Abnormalities, Tumor Morphology	Progressive thyroid carcinoma	0.000451	AXL,ITK,TYRO3	3
Cancer, Endocrine System Disorders, Organismal Injury and Abnormalities, Tumor Morphology	Progressive RET mutation negative medullary thyroid carcinoma	0.0025	AXL,TYRO3	2
Cancer, Endocrine System Disorders, Organismal Injury and Abnormalities, Tumor Morphology	Progressive, metastatic medullary thyroid cancer	0.0025	AXL,TYRO3	2
Cancer, Endocrine System Disorders, Organismal Injury and Abnormalities, Tumor Morphology	Metastatic progressive medullary thyroid cancer	0.00334	AXL,TYRO3	2
Cancer, Gastrointestinal Disease, Inflammatory Disease, Inflammatory Response, Organismal Injury and Abnormalities	Ulcerative colitis associated colon cancer	0.00146	AXL,PLD1	2
Cancer, Gastrointestinal Disease, Organismal Injury and Abnormalities	Digestive organ tumor	0.00154	ACACB,ACVRL1,AFTPH,AGFG2,AKAP1,AKAP6,AKTIP,ALDH1A3,API5,ARMC8,AXL,BCL6B,BRD3,BTBD3,C10orf76,C12orf29,CADM1,CC2D2A,CCDC68,CD36,CDC42BPA,CDKN2AIP,CHKA,CXCL10,CYP46A1,DCDC2,DFFA,DNAJC6,DUSP10,DVL1,EDNRA,EFR3B,EPN2,FADS3,FAM107A,FAM26E,FBXL15,G6PD,GABARAPL1,GLP1R,GPAM,GPCPD1,GRB7,HBP1,HSPA12A,IGSF3,INPP5B,IRAK4,ITK,ITPRIP,JAM2,KIF13A,KLHL36,KNOP1,LRRC8D,MBTPS1,MKS1,MME,MSI2,MSL2,NR1D2,NR3C1,NRP1,NSMF…	100
Cancer, Gastrointestinal Disease, Organismal Injury and Abnormalities	Digestive system cancer	0.00442	ACACB,ACVRL1,AFTPH,AGFG2,AKAP1,AKAP6,AKTIP,ALDH1A3,API5,ARMC8,AXL,BCL6B,BRD3,BTBD3,C10orf76,C12orf29,CADM1,CC2D2A,CD36,CDC42BPA,CDKN2AIP,CHKA,CXCL10,CYP46A1,DCDC2,DFFA,DNAJC6,DUSP10,DVL1,EDNRA,EFR3B,EPN2,FADS3,FAM107A,FAM26E,FBXL15,G6PD,GABARAPL1,GLP1R,GPAM,GRB7,HBP1,HSPA12A,IGSF3,INPP5B,IRAK4,ITK,ITPRIP,JAM2,KIF13A,KLHL36,KNOP1,LRRC8D,MBTPS1,MME,MSI2,MSL2,NR1D2,NR3C1,NRP1,NSMF,NTRK3,NXN,OLFML2A,…	97
Cancer, Gastrointestinal Disease, Organismal Injury and Abnormalities	Gastrointestinal neoplasia	0.00704	ACACB,ACVRL1,AFTPH,AGFG2,AKAP1,AKAP6,AKTIP,ALDH1A3,API5,ARMC8,AXL,BCL6B,BRD3,BTBD3,C10orf76,CADM1,CC2D2A,CCDC68,CD36,CDC42BPA,CDKN2AIP,CHKA,CXCL10,DCDC2,DFFA,DNAJC6,DUSP10,DVL1,EFR3B,EPN2,FADS3,FAM107A,FAM26E,G6PD,GABARAPL1,GPAM,GRB7,HBP1,HSPA12A,IGSF3,INPP5B,IRAK4,ITPRIP,JAM2,KIF13A,KLHL36,KNOP1,LRRC8D,MBTPS1,MME,MSI2,MSL2,NR1D2,NR3C1,NRP1,NSMF,NTRK3,NXN,OLFML2A,PDE4B,PLCL2,PLD1,PLEKHA8,PPP1R13B…	88
Cancer, Hematological Disease, Hereditary Disorder, Immunological Disease, Organismal Injury and Abnormalities	Susceptibility to acute lymphoblastic leukemia type 3	0.00581	PAX5	1
Cancer, Hematological Disease, Immunological Disease, Organismal Injury and Abnormalities	Cytogenetically abnormal acute myeloid leukemia	0.00173	AXL,CADM1,NR3C1,PPP3R1	4
Cancer, Hematological Disease, Immunological Disease, Organismal Injury and Abnormalities	Gray zone lymphoma	0.00178	MME,PAX5	2
Cancer, Hematological Disease, Immunological Disease, Organismal Injury and Abnormalities	Precursor B-cell acute lymphoblastic leukemia	0.00415	CXCL10,MME,NR3C1,PAX5	4
Cancer, Hematological Disease, Immunological Disease, Organismal Injury and Abnormalities	Lymphoid hyperplasia	0.00467	AXL,PLCL2,TYRO3	3
Cancer, Hematological Disease, Immunological Disease, Organismal Injury and Abnormalities	Philadelphia chromosome positive leukemia	0.00589	AXL,NR3C1,PAX5	3
Cancer, Hematological Disease, Immunological Disease, Organismal Injury and Abnormalities	Gene rearrangement positive acute lymphoblastic leukemia	0.0067	NR3C1,PAX5,PPP3R1	3
Cancer, Hematological Disease, Immunological Disease, Organismal Injury and Abnormalities	Adult lymphoma	0.00781	NR3C1,PPP3R1	2
Cancer, Hematological Disease, Immunological Disease, Organismal Injury and Abnormalities	Acute lymphocytic leukemia	0.0079	CXCL10,MME,NR3C1,NRP1,PAX5,PDE4B,PPP3R1	7
Cancer, Hematological Disease, Organismal Injury and Abnormalities	Active stage malignant hematological system tumor	0.00716	NR3C1,PPP3R1	2
Cancer, Neurological Disease, Organismal Injury and Abnormalities	Invasive glioma	0.00581	FAM107A	1
Cancer, Organismal Injury and Abnormalities	Abdominal neoplasm	0.000246	ACACB,ACVRL1,AFTPH,AGFG2,AKAP1,AKAP6,AKTIP,ALDH1A3,API5,ARMC8,AXL,BCL6B,BRD3,BTBD3,C10orf76,C12orf29,CADM1,CC2D2A,CCDC68,CD36,CDC42BPA,CDKN2AIP,CHKA,CTNNAL1,CXCL10,CYP46A1,DACH1,DCDC2,DFFA,DNAJC6,DUSP10,DVL1,EDNRA,EFR3B,EPN2,FADS3,FAM107A,FAM26E,FBXL15,G6PD,GABARAPL1,GLP1R,GPAM,GPCPD1,GRB7,HBP1,HSPA12A,IGSF3,INPP5B,IRAK4,ITK,ITPRIP,JAM2,KDSR,KIF13A,KLHL36,KNOP1,LMO3,LRRC8D,MARK3,MBTPS1,MKS1,MME,M…	108
Cancer, Organismal Injury and Abnormalities	Metastatic adenocarcinoma	0.000336	AXL,ITK,NR3C1,PPP3R1,TYRO3,VDR	6
Cancer, Organismal Injury and Abnormalities	Tumorigenesis of tissue	0.000354	ACACB,ACVRL1,AFTPH,AGFG2,AKAP1,AKAP6,AKTIP,ALDH1A3,API5,ARMC8,AXL,BCL6B,BRD3,BTBD3,C10orf76,C12orf29,CADM1,CC2D2A,CCDC68,CD36,CDC42BPA,CDKN2AIP,CHKA,CREBL2,CTNNAL1,CXCL10,CYP46A1,DACH1,DCDC2,DFFA,DNAJC6,DUSP10,DVL1,EDNRA,EFR3B,EPN2,FADS3,FAM107A,FAM26E,FBXL15,G6PD,GABARAPL1,GLP1R,GPAM,GRB7,HBP1,HSPA12A,IGSF3,INPP5B,IRAK4,ITK,ITPRIP,JAM2,KDSR,KIF13A,KLHL36,KNOP1,LRRC8D,MARK3,MBTPS1,MME,MSI2,MSL2,N…	109
Cancer, Organismal Injury and Abnormalities	Locoregional malignant solid tumor	0.000451	AXL,ITK,TYRO3	3
Cancer, Organismal Injury and Abnormalities	Neoplasia of epithelial tissue	0.000483	ACACB,ACVRL1,AFTPH,AGFG2,AKAP1,AKAP6,AKTIP,ALDH1A3,API5,ARMC8,AXL,BCL6B,BRD3,BTBD3,C10orf76,C12orf29,CADM1,CC2D2A,CCDC68,CD36,CDC42BPA,CDKN2AIP,CHKA,CREBL2,CTNNAL1,CXCL10,CYP46A1,DACH1,DCDC2,DFFA,DNAJC6,DUSP10,DVL1,EDNRA,EFR3B,EPN2,FADS3,FAM107A,FAM26E,FBXL15,G6PD,GABARAPL1,GLP1R,GPAM,GRB7,HBP1,HSPA12A,IGSF3,INPP5B,IRAK4,ITK,ITPRIP,JAM2,KDSR,KIF13A,KLHL36,KNOP1,LRRC8D,MARK3,MBTPS1,MME,MSI2,MSL2,N…	108
Cancer, Organismal Injury and Abnormalities	Non-melanoma solid tumor	0.000622	ACACB,ACVRL1,AFTPH,AGFG2,AKAP1,AKAP6,AKTIP,ALDH1A3,API5,ARMC8,AXL,BCL6B,BRD3,BTBD3,C10orf76,C12orf29,CADM1,CC2D2A,CCDC68,CD36,CDC42BPA,CDKN2AIP,CHKA,CREBL2,CTNNAL1,CXCL10,CYP46A1,DACH1,DCDC2,DFFA,DNAJC6,DUSP10,DVL1,EDNRA,EFR3B,EPN2,FADS3,FAM107A,FAM26E,FBXL15,G6PD,GABARAPL1,GLP1R,GPAM,GRB7,HBP1,HSPA12A,IGSF3,INPP5B,IRAK4,ITK,ITPRIP,JAM2,KDSR,KIF13A,KLHL36,KNOP1,LRRC8D,MARK3,MBTPS1,MME,MSI2,MSL2,N…	109
Cancer, Organismal Injury and Abnormalities	Carcinoma	0.000828	ACACB,ACVRL1,AFTPH,AGFG2,AKAP1,AKAP6,AKTIP,ALDH1A3,API5,ARMC8,AXL,BCL6B,BRD3,BTBD3,C10orf76,C12orf29,CADM1,CC2D2A,CD36,CDC42BPA,CDKN2AIP,CHKA,CREBL2,CTNNAL1,CXCL10,CYP46A1,DACH1,DCDC2,DFFA,DNAJC6,DUSP10,DVL1,EDNRA,EFR3B,EPN2,FADS3,FAM107A,FAM26E,FBXL15,G6PD,GABARAPL1,GLP1R,GPAM,GRB7,HBP1,HSPA12A,IGSF3,INPP5B,IRAK4,ITK,ITPRIP,JAM2,KDSR,KIF13A,KLHL36,KNOP1,LRRC8D,MARK3,MBTPS1,MME,MSI2,MSL2,NR1D2,NR…	107
Cancer, Organismal Injury and Abnormalities	Cancer	0.000978	ACACB,ACVRL1,AFTPH,AGFG2,AKAP1,AKAP6,AKTIP,ALDH1A3,API5,ARMC8,AXL,BCL6B,BRD3,BTBD3,C10orf76,C12orf29,CADM1,CC2D2A,CCDC68,CD36,CDC42BPA,CDKN2AIP,CHKA,CREBL2,CTNNAL1,CXCL10,CYP46A1,DACH1,DCDC2,DFFA,DNAJC6,DUSP10,DVL1,EDNRA,EFR3B,EPN2,FADS3,FAM107A,FAM26E,FBXL15,G6PD,GABARAPL1,GLP1R,GPAM,GPCPD1,GRB7,HBP1,HSPA12A,IGSF3,INPP5B,IRAK4,ITK,ITPRIP,JAM2,KDSR,KIF13A,KLHL36,KNOP1,LMO3,LRRC8D,MARK3,MBTPS1,MKS…	114
Cancer, Organismal Injury and Abnormalities	Abdominal adenocarcinoma	0.00107	ACACB,ACVRL1,AFTPH,AKAP1,AKAP6,AKTIP,ALDH1A3,API5,ARMC8,AXL,BCL6B,BRD3,BTBD3,C10orf76,C12orf29,CADM1,CC2D2A,CDC42BPA,CDKN2AIP,CHKA,CTNNAL1,CXCL10,CYP46A1,DCDC2,DFFA,DNAJC6,EDNRA,EPN2,FADS3,FAM107A,FAM26E,G6PD,GLP1R,GRB7,HSPA12A,IGSF3,INPP5B,IRAK4,ITK,ITPRIP,JAM2,KIF13A,KLHL36,KNOP1,LRRC8D,MARK3,MME,MSL2,NR1D2,NR3C1,NRP1,NXN,OLFML2A,PDE4B,PEF1,PPP1R13B,PPP3R1,RAB30,RHOBTB2,RPAP2,SALL1,SEC24B,SEMA3…	80
Cancer, Organismal Injury and Abnormalities	Abdominal cancer	0.00159	ACACB,ACVRL1,AFTPH,AGFG2,AKAP1,AKAP6,AKTIP,ALDH1A3,API5,ARMC8,AXL,BCL6B,BRD3,BTBD3,C10orf76,C12orf29,CADM1,CC2D2A,CD36,CDC42BPA,CDKN2AIP,CHKA,CTNNAL1,CXCL10,CYP46A1,DACH1,DCDC2,DFFA,DNAJC6,DUSP10,DVL1,EDNRA,EFR3B,EPN2,FADS3,FAM107A,FAM26E,FBXL15,G6PD,GABARAPL1,GLP1R,GPAM,GRB7,HBP1,HSPA12A,IGSF3,INPP5B,IRAK4,ITK,ITPRIP,JAM2,KDSR,KIF13A,KLHL36,KNOP1,LMO3,LRRC8D,MARK3,MBTPS1,MME,MSI2,MSL2,NR1D2,NR3C…	105
Cancer, Organismal Injury and Abnormalities	Nonhematologic malignant neoplasm	0.00188	ACACB,ACVRL1,AFTPH,AGFG2,AKAP1,AKAP6,AKTIP,ALDH1A3,API5,ARMC8,AXL,BCL6B,BRD3,BTBD3,C10orf76,C12orf29,CADM1,CC2D2A,CCDC68,CD36,CDC42BPA,CDKN2AIP,CHKA,CREBL2,CTNNAL1,CXCL10,CYP46A1,DACH1,DCDC2,DFFA,DNAJC6,DUSP10,DVL1,EDNRA,EFR3B,EPN2,FADS3,FAM107A,FAM26E,FBXL15,G6PD,GABARAPL1,GLP1R,GPAM,GPCPD1,GRB7,HBP1,HSPA12A,IGSF3,INPP5B,IRAK4,ITK,ITPRIP,JAM2,KDSR,KIF13A,KLHL36,KNOP1,LMO3,LRRC8D,MARK3,MBTPS1,MKS…	112
Cancer, Organismal Injury and Abnormalities	Melanoma	0.00221	ACACB,ACVRL1,AFTPH,AKAP6,API5,AXL,BCL6B,BRD3,BTBD3,CADM1,CC2D2A,CCDC68,CDC42BPA,CDKN2AIP,CHKA,CTNNAL1,CYP46A1,DCDC2,DFFA,DNAJC6,DUSP10,DVL1,EDNRA,EPN2,FADS3,FAM107A,FAM26E,GLP1R,GPAM,GPCPD1,GRB7,HSPA12A,IGSF3,INPP5B,IRAK4,ITK,ITPRIP,JAM2,KIF13A,KLHL36,KNOP1,LRRC8D,MBTPS1,MKS1,MME,MSI2,NRP1,NTRK3,NXN,OLFML2A,PAX5,PDE4B,PEF1,PLCL2,PLD1,PLEKHA8,RHOBTB2,RPAP2,SALL1,SEC24B,SEMA3D,SEMA4D,SEMA6D,SNX27,S…	78
Cancer, Organismal Injury and Abnormalities	Medullary carcinoma	0.00257	AXL,NR3C1,TYRO3	3
Cancer, Organismal Injury and Abnormalities	Progressed tumor	0.00286	AXL,ITK,NR3C1,TYRO3	4
Cancer, Organismal Injury and Abnormalities	Recurrent carcinoma	0.00353	AXL,ITK,NR3C1,TYRO3	4
Cancer, Organismal Injury and Abnormalities	Adenocarcinoma	0.00375	ACACB,ACVRL1,AFTPH,AGFG2,AKAP1,AKAP6,AKTIP,ALDH1A3,API5,ARMC8,AXL,BCL6B,BRD3,BTBD3,C10orf76,C12orf29,CADM1,CC2D2A,CDC42BPA,CDKN2AIP,CHKA,CTNNAL1,CXCL10,CYP46A1,DCDC2,DFFA,DNAJC6,DUSP10,DVL1,EDNRA,EFR3B,EPN2,FADS3,FAM107A,FAM26E,G6PD,GABARAPL1,GLP1R,GPAM,GRB7,HBP1,HSPA12A,IGSF3,INPP5B,IRAK4,ITK,ITPRIP,JAM2,KDSR,KIF13A,KLHL36,KNOP1,LRRC8D,MARK3,MBTPS1,MME,MSL2,NR1D2,NR3C1,NRP1,NSMF,NTRK3,NXN,OLFML2…	97
Cancer, Organismal Injury and Abnormalities	Advanced stage carcinoma	0.00459	AXL,CTNNAL1,ITK,NR3C1,PPP3R1,TYRO3,VDR	7
Cancer, Organismal Injury and Abnormalities	Unresectable BRAF mutation negative NRAS mutation negative melanoma	0.00467	AXL,ITK,TYRO3	3
Cancer, Organismal Injury and Abnormalities	Unresectable stage IIIC melanoma	0.00467	AXL,ITK,TYRO3	3
Cancer, Organismal Injury and Abnormalities	Stage IIIB unresectable metastatic melanoma	0.0049	AXL,ITK,TYRO3	3
Cancer, Organismal Injury and Abnormalities	Mesenchymal chondrosarcoma	0.00536	ITK,NRP1	2
Cancer, Organismal Injury and Abnormalities	Metastasis of gonadal cell lines	0.00581	SH3BGRL	1
Cancer, Organismal Injury and Abnormalities	Tumor flare reaction	0.00581	NR3C1	1
Cancer, Organismal Injury and Abnormalities	Stage IIIB cancer	0.00611	AXL,ITK,NR3C1,TYRO3	4
Cancer, Organismal Injury and Abnormalities	Unresectable recurrent cancer	0.00615	AXL,ITK,TYRO3	3
Cancer, Organismal Injury and Abnormalities	Advanced malignant tumor	0.00874	AXL,CD36,CTNNAL1,DACH1,EDNRA,ITK,MME,MSI2,NR3C1,NRP1,PLD1,PPP3R1,SH3BGRL,TYRO3,VDR	15
Cancer, Organismal Injury and Abnormalities, Renal and Urological Disease	Metastatic renal clear cell cancer	0.00139	AXL,ITK,TYRO3	3
Cancer, Organismal Injury and Abnormalities, Renal and Urological Disease	Sarcomatoid renal cell carcinoma	0.00593	AXL,TYRO3	2
Cancer, Organismal Injury and Abnormalities, Reproductive System Disease	Androgen-independent prostate tumor	0.00728	AXL,NR3C1,TYRO3	3
Cancer, Organismal Injury and Abnormalities, Respiratory Disease	RET rearrangement positive non-small cell lung carcinoma	0.00334	AXL,TYRO3	2
Cancer, Organismal Injury and Abnormalities, Tumor Morphology	Progressive recurrent malignant neoplasm	0.000385	AXL,ITK,NR3C1,TYRO3	4
Carbohydrate Metabolism	Synthesis of glycogen	0.00159	CD36,GPAM,NTRK3,SORBS1	4
Carbohydrate Metabolism	Synthesis of monosaccharide	0.00266	CD36,G6PD,GLP1R,GPAM	4
Carbohydrate Metabolism	Synthesis of carbohydrate	0.00315	CD36,CHKA,CXCL10,G6PD,GLP1R,GPAM,NTRK3,PLD1,SORBS1	9
Carbohydrate Metabolism	Synthesis of polysaccharide	0.00603	CD36,CXCL10,GPAM,NTRK3,SORBS1	5
Carbohydrate Metabolism	Quantity of carbohydrate	0.00692	ACACB,CD36,GLP1R,GPAM,INPP5B,MARK3,PEX11B,PLD1,TP53INP1,VDR	10
Carbohydrate Metabolism, Lipid Metabolism, Molecular Transport, Small Molecule Biochemistry	Quantity of lysophosphatidic acid	0.00481	CD36,GPAM	2
Carbohydrate Metabolism, Lipid Metabolism, Small Molecule Biochemistry	Synthesis of phosphatidylcholine	0.00849	CHKA,GPAM	2
Carbohydrate Metabolism, Molecular Transport	Quantity of glycogen	0.00318	ACACB,CD36,MARK3,PEX11B	4
Cardiovascular Disease	Hypertension	0.000987	ACACB,ACVRL1,AFTPH,CXCL10,EDNRA,GLP1R,LMO3,MME,NR3C1,NSMF,NTRK3,OLFML2A,PDE4B,VDR	14
Cardiovascular Disease, Cardiovascular System Development and Function	Abnormal morphology of cardiovascular system	0.000128	ACACB,ACVRL1,AXL,CD36,CXCL10,EDNRA,EPN2,G6PD,NRP1,NTRK3,PPP3R1,SEMA3D,SNX27,TYRO3	14
Cardiovascular Disease, Cardiovascular System Development and Function	Abnormal morphology of vascular plexus	0.0038	NRP1,PPP3R1	2
Cardiovascular Disease, Cardiovascular System Development and Function, Developmental Disorder, Embryonic Development, Organismal Development, Organismal Injury and Abnormalities, Tissue Morphology	Abnormal morphology of third branchial arch artery	0.000915	EDNRA,NRP1	2
Cardiovascular Disease, Cardiovascular System Development and Function, Developmental Disorder, Embryonic Development, Organismal Development, Organismal Injury and Abnormalities, Tissue Morphology	Abnormal morphology of sixth branchial arch artery	0.00146	EDNRA,NRP1	2
Cardiovascular Disease, Cardiovascular System Development and Function, Developmental Disorder, Embryonic Development, Organismal Development, Organismal Injury and Abnormalities, Tissue Morphology	Abnormal morphology of fourth pharyngeal arch artery	0.00334	EDNRA,NRP1	2
Cardiovascular Disease, Cardiovascular System Development and Function, Organ Morphology, Organismal Development, Organismal Injury and Abnormalities	Abnormal morphology of heart	0.000632	ACACB,ACVRL1,CD36,EDNRA,EPN2,G6PD,NTRK3,PPP3R1,SEMA3D,SNX27	10
Cardiovascular Disease, Cardiovascular System Development and Function, Organismal Injury and Abnormalities	Abnormal morphology of dilated vasculature	0.00178	ACVRL1,G6PD	2
Cardiovascular Disease, Cardiovascular System Development and Function, Organismal Injury and Abnormalities, Tissue Morphology	Abnormal morphology of blood vessel	2.63e-06	ACVRL1,AXL,CXCL10,EDNRA,EPN2,G6PD,NRP1,NTRK3,PPP3R1,SEMA3D,TYRO3	11
Cardiovascular Disease, Cardiovascular System Development and Function, Organismal Injury and Abnormalities, Tissue Morphology	Abnormal morphology of pulmonary vein	0.000494	NTRK3,SEMA3D	2
Cardiovascular Disease, Cardiovascular System Development and Function, Organismal Injury and Abnormalities, Tissue Morphology	Abnormal morphology of vein	0.00129	ACVRL1,NTRK3,SEMA3D	3
Cardiovascular Disease, Cardiovascular System Development and Function, Organismal Injury and Abnormalities, Tissue Morphology	Abnormal morphology of dorsal aorta	0.00362	ACVRL1,EDNRA,NRP1	3
Cardiovascular Disease, Cardiovascular System Development and Function, Organismal Injury and Abnormalities, Tissue Morphology	Abnormal morphology of aorta	0.00642	CXCL10,EDNRA,NRP1	3
Cardiovascular Disease, Cell Death and Survival, Connective Tissue Disorders, Developmental Disorder, Hematological Disease, Hereditary Disorder, Organismal Injury and Abnormalities	Nonspherocytic hemolytic anemia due to G6PD deficiency	0.00581	G6PD	1
Cardiovascular Disease, Cell Death and Survival, Connective Tissue Disorders, Hematological Disease, Organismal Injury and Abnormalities	Acute hemolysis	0.00581	G6PD	1
Cardiovascular Disease, Cell Death and Survival, Connective Tissue Disorders, Hematological Disease, Organismal Injury and Abnormalities	Non-immune hemolytic anemia	0.00581	G6PD	1
Cardiovascular Disease, Cellular Development, Cellular Growth and Proliferation, Organismal Injury and Abnormalities	Formation of foam cells	0.00653	CD36,DUSP10	2
Cardiovascular Disease, Connective Tissue Disorders, Dermatological Diseases and Conditions, Hematological Disease, Immunological Disease, Organismal Injury and Abnormalities	Immune thrombocytopenic purpura	0.00593	NR3C1,PPP3R1	2
Cardiovascular Disease, Connective Tissue Disorders, Hematological Disease, Organismal Injury and Abnormalities, Reproductive System Disease	HELLP syndrome	0.000915	NR3C1,VDR	2
Cardiovascular Disease, Developmental Disorder, Hereditary Disorder, Organismal Injury and Abnormalities	Transposition of great vessels	0.000203	DVL1,EDNRA,NRP1	3
Cardiovascular Disease, Developmental Disorder, Hereditary Disorder, Organismal Injury and Abnormalities, Respiratory Disease	Persistent truncus arteriosus	0.00109	DVL1,EDNRA,NRP1	3
Cardiovascular Disease, Developmental Disorder, Organismal Injury and Abnormalities	Double aortic arch	0.000494	EDNRA,NRP1	2
Cardiovascular Disease, Developmental Disorder, Organismal Injury and Abnormalities	Total anomalous pulmonary venous return	0.00581	SEMA3D	1
Cardiovascular Disease, Developmental Disorder, Organismal Injury and Abnormalities	Congenital heart disease	0.00634	DVL1,EDNRA,NR3C1,NRP1,NTRK3,SEMA3D	6
Cardiovascular Disease, Developmental Disorder, Organismal Injury and Abnormalities	Heart septal defect	0.00739	DVL1,EDNRA,NTRK3,SEMA3D	4
Cardiovascular Disease, Hematological Disease, Hereditary Disorder, Metabolic Disease, Organismal Injury and Abnormalities	Lipoprotein lipase deficiency	0.00178	NR3C1,PPP3R1	2
Cardiovascular Disease, Hematological Disease, Metabolic Disease	Hyperlipidemia	0.00682	GLP1R,GPAM,NR3C1,PPP3R1	4
Cardiovascular Disease, Hematological Disease, Organismal Injury and Abnormalities	Thrombus	0.000157	AXL,CD36,EDNRA,NR3C1,PDE4B,PPP3R1,TYRO3,VDR	8
Cardiovascular Disease, Hematological Disease, Organismal Injury and Abnormalities	Pure red cell aplasia	0.00536	NR3C1,PPP3R1	2
Cardiovascular Disease, Hematological Disease, Organismal Injury and Abnormalities	Formation of fibrin thrombus	0.00581	VDR	1
Cardiovascular Disease, Hereditary Disorder, Organismal Injury and Abnormalities	Hereditary hemorrhagic telangiectasia type 2	0.00581	ACVRL1	1
Cardiovascular Disease, Hereditary Disorder, Organismal Injury and Abnormalities, Respiratory Disease	Primary pulmonary hypertension 1	0.00334	ACVRL1,EDNRA	2
Cardiovascular Disease, Immunological Disease	Behcet disease	0.00781	NR3C1,PDE4B	2
Cardiovascular Disease, Immunological Disease, Inflammatory Disease, Organismal Injury and Abnormalities	Wegener granulomatosis	0.00481	NR3C1,VDR	2
Cardiovascular Disease, Inflammatory Disease, Inflammatory Response, Organismal Injury and Abnormalities	Giant cell arteritis	0.00178	NR3C1,VDR	2
Cardiovascular Disease, Inflammatory Disease, Inflammatory Response, Organismal Injury and Abnormalities	Active stage giant cell arteritis	0.00581	NR3C1	1
Cardiovascular Disease, Inflammatory Disease, Inflammatory Response, Organismal Injury and Abnormalities	Stable disease stage giant cell arteritis	0.00581	NR3C1	1
Cardiovascular Disease, Neurological Disease, Organismal Injury and Abnormalities	Arterial ischemic stroke	0.00581	NR3C1	1
Cardiovascular Disease, Organismal Injury and Abnormalities	Vascular malformation	0.000159	ACVRL1,DVL1,EDNRA,NRP1	4
Cardiovascular Disease, Organismal Injury and Abnormalities	Abnormality of atrium	0.00169	EDNRA,MME,NTRK3,PDE4B,SEMA3D	5
Cardiovascular Disease, Organismal Injury and Abnormalities	Mitral valvular disease	0.00382	MME,NTRK3,PDE4B	3
Cardiovascular Disease, Organismal Injury and Abnormalities	Calcification of thoracic aorta	0.00581	VDR	1
Cardiovascular Disease, Organismal Injury and Abnormalities	Trauma-hemorrhagic shock	0.00581	CXCL10	1
Cardiovascular Disease, Organismal Injury and Abnormalities	Coronary disease	0.00864	CD36,GLP1R,MME,NR3C1,PDE4B,PPP3R1,SORBS1,VDR	8
Cardiovascular Disease, Organismal Injury and Abnormalities, Reproductive System Disease	Preeclampsia	0.00345	ACACB,AFTPH,CXCL10,LMO3,NR3C1,NSMF,NTRK3,OLFML2A,VDR	9
Cardiovascular System Development and Function	Morphology of cardiovascular system	0.00019	ACACB,ACVRL1,AKAP1,AXL,CD36,CXCL10,DVL1,EDNRA,EPN2,G6PD,GLP1R,NRP1,NTRK3,PPP3R1,SEMA3D,SNX27,TYRO3,VDR	18
Cardiovascular System Development and Function	Formation of vascular plexus	0.000494	BCL6B,NRP1	2
Cardiovascular System Development and Function	Development of vasculature	0.00151	ACVRL1,AP3S2,AXL,BCL6B,CD36,CXCL10,EDNRA,EPN2,G6PD,JAM2,NR3C1,NRP1,NTRK3,PLD1,PPP3R1,SEMA3D,SEMA4D,TYRO3,VDR	19
Cardiovascular System Development and Function, Cell Morphology, Organ Development, Organ Morphology, Skeletal and Muscular System Development and Function	Contraction of cardiomyocytes	0.00109	EDNRA,SRL,VDR	3
Cardiovascular System Development and Function, Cellular Development, Embryonic Development, Organismal Development, Tissue Development	Differentiation of angioblasts	0.00581	NRP1	1
Cardiovascular System Development and Function, Cellular Function and Maintenance, Organ Development, Organ Morphology, Skeletal and Muscular System Development and Function	Relaxation of cardiomyocytes	0.0025	SRL,VDR	2
Cardiovascular System Development and Function, Cellular Movement	Cell movement of endothelial cells	0.00184	ACVRL1,AXL,CD36,G6PD,NRP1,PLD1,SEMA3D,SEMA4D,SEMA6D	9
Cardiovascular System Development and Function, Cellular Movement	Migration of endothelial cells	0.00376	ACVRL1,AXL,CD36,G6PD,NRP1,PLD1,SEMA3D,SEMA6D	8
Cardiovascular System Development and Function, Cellular Movement	Chemotaxis of endothelial cells	0.0049	CD36,SEMA3D,SEMA4D	3
Cardiovascular System Development and Function, Cellular Movement	Chemorepulsion of vascular endothelial cells	0.00581	SEMA3D	1
Cardiovascular System Development and Function, Cellular Movement	Chemotaxis of endothelial cell lines	0.00593	CD36,CXCL10	2
Cardiovascular System Development and Function, Cellular Movement	Cell movement of endothelial cell lines	0.00759	ACVRL1,CD36,CXCL10,PLD1	4
Cardiovascular System Development and Function, Hematological System Development and Function	End diastolic pressure of heart	0.00716	CD36,GLP1R	2
Cardiovascular System Development and Function, Hematological System Development and Function	Blood pressure	0.00739	ACVRL1,CD36,EDNRA,GLP1R,NR3C1,PLD1,VDR	7
Cardiovascular System Development and Function, Organ Development, Organ Morphology	Contractility of left ventricle	0.0038	GLP1R,PPP3R1	2
Cardiovascular System Development and Function, Organ Development, Organ Morphology	Contraction of heart	0.00768	EDNRA,G6PD,GLP1R,SRL,VDR	5
Cardiovascular System Development and Function, Organ Development, Organ Morphology, Tissue Morphology	Contraction of coronary artery	0.00581	G6PD	1
Cardiovascular System Development and Function, Organ Morphology, Organismal Development	Morphology of heart	0.000666	ACACB,ACVRL1,AKAP1,CD36,DVL1,EDNRA,EPN2,G6PD,GLP1R,NTRK3,PPP3R1,SEMA3D,SNX27,VDR	14
Cardiovascular System Development and Function, Organ Morphology, Organismal Development	Thickness of left ventricle	0.00117	DVL1,GLP1R	2
Cardiovascular System Development and Function, Organ Morphology, Organismal Development	Morphology of left ventricle	0.00738	DVL1,GLP1R,NTRK3,PPP3R1,VDR	5
Cardiovascular System Development and Function, Organismal Development	Patterning of blood vessel	0.000146	EDNRA,NRP1,PPP3R1,SEMA3D	4
Cardiovascular System Development and Function, Organismal Development	Vasculogenesis	0.00181	ACVRL1,AP3S2,AXL,BCL6B,CD36,CXCL10,EDNRA,G6PD,JAM2,NR3C1,NRP1,PLD1,PPP3R1,SEMA3D,SEMA4D	15
Cardiovascular System Development and Function, Organismal Development	Sprouting angiogenesis	0.00227	ACVRL1,AXL,NRP1	3
Cardiovascular System Development and Function, Organismal Development	Growth of blood vessel	0.00286	EDNRA,G6PD,JAM2,NRP1	4
Cardiovascular System Development and Function, Organismal Development	Formation of great vessels	0.00581	NRP1	1
Cardiovascular System Development and Function, Organismal Development	Patterning of pulmonary vein	0.00581	SEMA3D	1
Cardiovascular System Development and Function, Organismal Development, Tissue Development	Neovascularization of bone marrow	0.00581	NRP1	1
Cardiovascular System Development and Function, Organismal Development, Tissue Morphology	Outgrowth of blood vessel	0.00481	G6PD,JAM2	2
Cardiovascular System Development and Function, Organismal Development, Visual System Development and Function	Neovascularization of eye	0.00485	AXL,NR3C1,NRP1,PLD1	4
Cardiovascular System Development and Function, Tissue Morphology	Morphology of blood vessel	3.44e-06	ACVRL1,AXL,CXCL10,EDNRA,EPN2,G6PD,NRP1,NTRK3,PPP3R1,SEMA3D,TYRO3,VDR	12
Cardiovascular System Development and Function, Tissue Morphology	Morphology of artery	0.00565	ACVRL1,CXCL10,EDNRA,NRP1,VDR	5
Cardiovascular System Development and Function, Tissue Morphology	Quantity of Tip cells	0.00581	BCL6B	1
Cell Cycle	Arrest in G0/G1 phase transition of peripheral blood lymphocytes	0.00581	CHKA	1
Cell Cycle	Cell division of endothelial cells	0.00581	NRP1	1
Cell Cycle	Replication of CD8+ T lymphocyte	0.00581	VDR	1
Cell Cycle, Gene Expression	Binding of TREpal motif	0.00581	VDR	1
Cell Death and Survival	Necrosis	1.75e-07	ACVRL1,AKAP1,AKTIP,API5,AXL,BCL6B,CADM1,CD36,CXCL10,DFFA,DVL1,EDNRA,G6PD,GLP1R,GPAM,IRAK4,ITK,ITPRIP,MBTPS1,MME,NR3C1,NRP1,NSMF,NTRK3,PAX5,PDE4B,PEX11B,PLD1,PPP1R13B,PPP3R1,RHOBTB2,SALL1,SEMA4D,TMEFF2,TNFSF14,TP53INP1,TYRO3,VDR,YWHAQ,ZMAT3	40
Cell Death and Survival	Apoptosis	1.3e-06	ACVRL1,AKAP1,AKTIP,ALDH1A3,API5,AXL,BCL6B,CADM1,CD36,CXCL10,DACH1,DFFA,DUSP10,DVL1,EDNRA,G6PD,GLP1R,GPAM,IRAK4,ITK,MBTPS1,MME,NR3C1,NRP1,NSMF,NTRK3,PAX5,PEX11B,PLD1,PPP1R13B,PPP3R1,RHOBTB2,SALL1,SEMA4D,TMEFF2,TNFSF14,TP53INP1,TYRO3,VDR,YWHAQ,ZMAT3	41
Cell Death and Survival	Cell death	6.86e-05	ACVRL1,AKAP1,AKTIP,ALDH1A3,API5,AXL,BCL6B,CADM1,CD36,CXCL10,DACH1,DFFA,DUSP10,DVL1,EDNRA,G6PD,GLP1R,GPAM,GRB7,IRAK4,ITK,ITPRIP,MBTPS1,MME,NR3C1,NRP1,NSMF,NTRK3,PAX5,PDE4B,PEX11B,PLD1,PPP1R13B,PPP3R1,RHOBTB2,SALL1,SEMA4D,TMEFF2,TNFSF14,TP53INP1,TYRO3,VDR,YWHAQ,ZMAT3	44
Cell Death and Survival	Apoptosis of tumor cell lines	0.00105	AKAP1,API5,BCL6B,DVL1,G6PD,NR3C1,NRP1,RHOBTB2,TMEFF2,ZMAT3	10
Cell Death and Survival	Cell death of tumor cell lines	0.00192	AKAP1,API5,BCL6B,CADM1,DVL1,G6PD,NR3C1,NRP1,RHOBTB2,TMEFF2,ZMAT3	11
Cell Death and Survival	Apoptosis of neurons	0.00243	AXL,DFFA,G6PD,GLP1R,NR3C1,NRP1,NSMF,NTRK3,PEX11B,TYRO3	10
Cell Death and Survival	Neuronal cell death	0.00425	ACVRL1,AXL,DFFA,G6PD,GLP1R,ITPRIP,NR3C1,NRP1,NSMF,NTRK3,PEX11B,PPP1R13B,TYRO3	13
Cell Death and Survival	Cell death of T lymphocytes	0.00878	AKTIP,CXCL10,DFFA,GPAM,ITK,NR3C1,VDR	7
Cell Death and Survival, Cellular Function and Maintenance	Delay in initiation of clearance of pneumocytes	0.00581	CD36	1
Cell Death and Survival, Connective Tissue Disorders, Dermatological Diseases and Conditions, Endocrine System Disorders, Gastrointestinal Disease, Inflammatory Disease, Metabolic Disease, Organismal Injury and Abnormalities	Necrobiosis lipoidica diabeticorum	0.00581	NR3C1	1
Cell Death and Survival, Embryonic Development	Apoptosis of embryonic cell lines	0.00814	API5,PPP3R1,TMEFF2,TP53INP1,YWHAQ	5
Cell Death and Survival, Embryonic Development	Cell death of embryonic cell lines	0.00885	API5,NTRK3,PPP3R1,TMEFF2,TP53INP1,YWHAQ	6
Cell Death and Survival, Organismal Injury and Abnormalities	Necrosis of epithelial tissue	0.000878	ACVRL1,API5,AXL,CD36,CXCL10,DFFA,NR3C1,NTRK3,PPP3R1,TMEFF2,TNFSF14,TP53INP1,YWHAQ	13
Cell Death and Survival, Organismal Injury and Abnormalities	Cell death of epithelial cells	0.00555	API5,CXCL10,DFFA,NR3C1,NTRK3,PPP3R1,TMEFF2,TNFSF14,TP53INP1,YWHAQ	10
Cell Morphology	Contraction of cells	0.00221	EDNRA,SEMA4D,SRL,VDR	4
Cell Morphology, Cell-mediated Immune Response, Cellular Movement, Hematological System Development and Function, Immune Cell Trafficking	Cell rounding of dendritic epidermal T cells	0.00581	SEMA4D	1
Cell Morphology, Cellular Assembly and Organization, Cellular Development, Cellular Function and Maintenance, Cellular Growth and Proliferation, Embryonic Development, Nervous System Development and Function, Organismal Development, Tissue Development	Branching of axons	0.00212	NRP1,NTRK3,PLD1,SEMA3D	4
Cell Morphology, Cellular Assembly and Organization, Cellular Development, Cellular Function and Maintenance, Cellular Growth and Proliferation, Nervous System Development and Function, Organismal Development, Tissue Development	Formation of dendrites	0.000686	BTBD3,DCDC2,DVL1,NRP1,NSMF,SEMA4D	6
Cell Morphology, Cellular Assembly and Organization, Cellular Development, Cellular Function and Maintenance, Cellular Growth and Proliferation, Nervous System Development and Function, Organismal Development, Tissue Development	Axonogenesis	0.00666	DVL1,NRP1,NTRK3,PLD1,SEMA3D,SEMA4D	6
Cell Morphology, Cellular Assembly and Organization, Cellular Function and Maintenance	Reorganization of cytoskeleton	3.18e-06	ACVRL1,AXL,CDC42BPA,DVL1,HBP1,ITK,NRP1,SEMA3D,SORBS1	9
Cell Morphology, Cellular Assembly and Organization, Cellular Function and Maintenance	Formation of cellular protrusions	0.00259	BTBD3,CC2D2A,CDC42BPA,CXCL10,DCDC2,DVL1,EDNRA,FAM107A,MKS1,NRP1,NSMF,NTRK3,PLD1,SEMA3D,SEMA4D,SNX10	16
Cell Morphology, Cellular Compromise	Collapse of growth cone	0.000957	NRP1,SEMA3D,SEMA4D,SEMA6D	4
Cell Morphology, Connective Tissue Development and Function, Skeletal and Muscular System Development and Function, Tissue Morphology	Area of chondrocytes	0.00581	VDR	1
Cell Morphology, Hematological System Development and Function, Immunological Disease, Lymphoid Tissue Structure and Development	Abnormal morphology of gamma-delta T lymphocytes	0.00593	ITK,TNFSF14	2
Cell Morphology, Immunological Disease, Lymphoid Tissue Structure and Development	Abnormal morphology of lymphocytes	0.00845	BCL6B,CD36,ITK,SEMA4D,TNFSF14	5
Cell Morphology, Tissue Development	Tubulation of cells	0.00376	AXL,DVL1,G6PD,NRP1,PLD1	5
Cell Signaling	Cell surface receptor linked signal transduction	0.00399	AXL,CC2D2A,DCDC2,IRAK4,MKS1,NTRK3,SALL1	7
Cell Signaling	Smoothened signaling pathway	0.00594	CC2D2A,DCDC2,MKS1,SALL1	4
Cell Signaling, Molecular Transport, Vitamin and Mineral Metabolism	Accumulation of Ca2+	0.0029	EDNRA,PAX5,VDR	3
Cell-mediated Immune Response, Cellular Development, Cellular Function and Maintenance, Cellular Growth and Proliferation, Embryonic Development, Hematological System Development and Function, Hematopoiesis, Lymphoid Tissue Structure and Development, Organ Development, Organismal Development, Tissue Development	Differentiation of TREG cells	0.00334	AXL,ITK	2
Cell-mediated Immune Response, Cellular Development, Cellular Function and Maintenance, Cellular Growth and Proliferation, Embryonic Development, Hematological System Development and Function, Hematopoiesis, Lymphoid Tissue Structure and Development, Organ Development, Organismal Development, Tissue Development	Development of double negative invariant natural killer T cells	0.00581	ITK	1
Cell-mediated Immune Response, Cellular Development, Cellular Function and Maintenance, Cellular Growth and Proliferation, Embryonic Development, Hematological System Development and Function, Hematopoiesis, Lymphoid Tissue Structure and Development, Organ Development, Organismal Development, Tissue Development	Differentiation of regulatory T lymphocytes	0.00615	AXL,DUSP10,ITK	3
Cell-mediated Immune Response, Cellular Movement, Hematological System Development and Function, Immune Cell Trafficking	Migration of CD4+ T-lymphocytes	0.00593	CXCL10,ITK	2
Cell-mediated Immune Response, Cellular Movement, Hematological System Development and Function, Immune Cell Trafficking, Lymphoid Tissue Structure and Development	Homing of Vgamma1.1+ Vdelta6.3+ T lymphocytes	0.00581	ITK	1
Cell-mediated Immune Response, Cellular Movement, Hematological System Development and Function, Immune Cell Trafficking, Lymphoid Tissue Structure and Development	Homing of T lymphocytes	0.00819	CXCL10,ITK,NR3C1,TNFSF14	4
Cell-To-Cell Signaling and Interaction	Aggregation of lung cancer cell lines	0.00581	CADM1	1
Cell-To-Cell Signaling and Interaction	Attachment of spermatids	0.00581	CADM1	1
Cell-To-Cell Signaling and Interaction	Attachment of spermatocytes	0.00581	CADM1	1
Cell-To-Cell Signaling and Interaction	Response of lymphoid leukocytes	0.00581	IRAK4	1
Cell-To-Cell Signaling and Interaction	Response of myeloid cells	0.00593	AXL,BRD3,CD36,CXCL10,IRAK4,NR3C1	6
Cell-To-Cell Signaling and Interaction, Cellular Assembly and Organization, Cellular Movement, Nervous System Development and Function	Chemorepulsion of sensory axons	0.00581	NRP1	1
Cell-To-Cell Signaling and Interaction, Cellular Assembly and Organization, Nervous System Development and Function	Cell-cell adhesion of astrocytes	0.00581	CADM1	1
Cell-To-Cell Signaling and Interaction, Cellular Function and Maintenance, Inflammatory Response	Phagocytosis by Sertoli cells	0.000915	AXL,TYRO3	2
Cell-To-Cell Signaling and Interaction, Hematological System Development and Function, Hypersensitivity Response, Immune Cell Trafficking, Inflammatory Response	Adhesion of lung-derived mast cells	0.00581	CADM1	1
Cell-To-Cell Signaling and Interaction, Hematological System Development and Function, Immune Cell Trafficking, Inflammatory Response	Activation of lymphocytes	0.0089	AXL,CADM1,CXCL10,IRAK4,ITK,PAX5,SEMA4D,TNFSF14,TYRO3	9
Cell-To-Cell Signaling and Interaction, Inflammatory Response	Response of bone marrow-derived macrophages	0.00849	BRD3,NR3C1	2
Cell-To-Cell Signaling and Interaction, Nervous System Development and Function	Contact repulsion	0.0038	NRP1,SEMA3D	2
Cellular Assembly and Organization	Stabilization of cytoplasmic aggregates	9.99e-05	AXL,TYRO3	2
Cellular Assembly and Organization	Fusion of transport vesicles	0.00581	PLD1	1
Cellular Assembly and Organization, Cellular Compromise, Nervous System Development and Function	Retraction of neurites	2.18e-05	CDC42BPA,DVL1,NRP1,SEMA3D,SEMA4D	5
Cellular Assembly and Organization, Cellular Development, Cellular Growth and Proliferation, Nervous System Development and Function, Tissue Development	Development of Merkel nerve endings	0.00581	NTRK3	1
Cellular Assembly and Organization, Cellular Function and Maintenance	Organization of cytoplasm	8.76e-05	ACVRL1,AKTIP,AXL,BCL6B,BTBD3,CC2D2A,CDC42BPA,CXCL10,DCDC2,DVL1,EDNRA,FAM107A,HBP1,ITK,MBTPS1,MKS1,NRP1,NSMF,NTRK3,PEX11B,PLD1,RAB30,SEMA3D,SEMA4D,SNX10,SORBS1,SSH3	27
Cellular Assembly and Organization, Cellular Function and Maintenance	Organization of cytoskeleton	0.000775	ACVRL1,AXL,BCL6B,BTBD3,CC2D2A,CDC42BPA,CXCL10,DCDC2,DVL1,EDNRA,FAM107A,HBP1,ITK,MKS1,NRP1,NSMF,NTRK3,PLD1,SEMA3D,SEMA4D,SNX10,SORBS1,SSH3	23
Cellular Assembly and Organization, Cellular Function and Maintenance	Microtubule dynamics	0.00581	AXL,BCL6B,BTBD3,CC2D2A,CDC42BPA,CXCL10,DCDC2,DVL1,EDNRA,FAM107A,MKS1,NRP1,NSMF,NTRK3,PLD1,SEMA3D,SEMA4D,SNX10	18
Cellular Assembly and Organization, Cellular Function and Maintenance, Tissue Development	Formation of actin stress fibers	0.004	AKAP1,EDNRA,PLD1,SEMA4D,SORBS1,TMEFF2	6
Cellular Assembly and Organization, Nervous System Development and Function, Tissue Morphology	Quantity of nerve ending	0.00781	CADM1,NTRK3	2
Cellular Compromise, Hypersensitivity Response, Inflammatory Response	Degranulation of bone marrow-derived mast cells	0.000236	INPP5B,ITK,PLD1,PPP3R1	4
Cellular Compromise, Ophthalmic Disease, Organismal Injury and Abnormalities, Tissue Morphology	Degeneration of retinal rods	0.0043	AXL,TYRO3	2
Cellular Compromise, Ophthalmic Disease, Organismal Injury and Abnormalities, Tissue Morphology	Degeneration of retinal cone cells	0.00593	AXL,TYRO3	2
Cellular Development, Cellular Growth and Proliferation	Proliferation of blood cells	0.00505	AXL,BCL6B,CD36,CXCL10,DUSP10,GPAM,IRAK4,ITK,NR3C1,PLCL2,SEMA4D,TNFSF14,TP53INP1,TYRO3,VDR	15
Cellular Development, Cellular Growth and Proliferation, Connective Tissue Development and Function, Skeletal and Muscular System Development and Function, Tissue Development	Osteoclastogenesis of chondrocytes	0.00581	VDR	1
Cellular Development, Cellular Growth and Proliferation, Embryonic Development, Hematological System Development and Function, Hematopoiesis, Lymphoid Tissue Structure and Development, Organ Development, Organismal Development, Tissue Development	Formation of lymphoblasts	0.00581	PAX5	1
Cellular Development, Cellular Growth and Proliferation, Embryonic Development, Nervous System Development and Function, Organismal Development, Tissue Development	Development of neural crest cells	0.00781	EDNRA,PEF1	2
Cellular Development, Cellular Growth and Proliferation, Hematological System Development and Function, Lymphoid Tissue Structure and Development	Proliferation of immune cells	0.00454	AXL,BCL6B,CD36,DUSP10,GPAM,IRAK4,ITK,NR3C1,PLCL2,SEMA4D,TNFSF14,TP53INP1,TYRO3,VDR	14
Cellular Development, Cellular Growth and Proliferation, Hematological System Development and Function, Lymphoid Tissue Structure and Development	Proliferation of lymphocytes	0.00689	AXL,BCL6B,CD36,DUSP10,GPAM,IRAK4,ITK,PLCL2,SEMA4D,TNFSF14,TP53INP1,TYRO3,VDR	13
Cellular Development, Cellular Growth and Proliferation, Nervous System Development and Function, Tissue Development	Outgrowth of neurites	0.00249	CDC42BPA,DVL1,FAM107A,NRP1,NSMF,NTRK3,PLD1,SEMA3D,SEMA4D	9
Cellular Development, Cellular Growth and Proliferation, Nervous System Development and Function, Tissue Development	Growth of neurites	0.0028	CDC42BPA,DUSP10,DVL1,FAM107A,NRP1,NSMF,NTRK3,PLD1,SEMA3D,SEMA4D	10
Cellular Development, Cellular Growth and Proliferation, Nervous System Development and Function, Tissue Development	Proliferation of neuronal cells	0.00329	AKTIP,CDC42BPA,DUSP10,DVL1,FAM107A,NRP1,NSMF,NTRK3,PLD1,SEMA3D,SEMA4D	11
Cellular Development, Cellular Growth and Proliferation, Nervous System Development and Function, Tissue Development	Outgrowth of axons	0.00514	NRP1,NSMF,SEMA3D,SEMA4D	4
Cellular Development, Cellular Growth and Proliferation, Nervous System Development and Function, Tissue Development	Growth of axons	0.00682	DUSP10,NRP1,NSMF,SEMA3D,SEMA4D	5
Cellular Development, Connective Tissue Development and Function, Tissue Development	Differentiation of connective tissue cells	0.0058	ACVRL1,CREBL2,EDNRA,LMO3,MBTPS1,NR3C1,NRP1,PLCL2,SEMA4D,SNX10,TMEM120B,TNFSF14	12
Cellular Development, Developmental Disorder	Dedifferentiation of B lymphocytes	0.00581	PAX5	1
Cellular Development, Developmental Disorder	Dedifferentiation of T lymphocytes	0.00581	PAX5	1
Cellular Development, Embryonic Development, Hematological System Development and Function, Hematopoiesis, Lymphoid Tissue Structure and Development, Organ Development, Organismal Development	Maturation of single positive thymocytes	0.00581	CADM1	1
Cellular Function and Maintenance	Cellular homeostasis	0.000153	ACACB,AXL,CADM1,CD36,CXCL10,DFFA,DUSP10,EDNRA,GABARAPL1,GLP1R,HECTD4,ITK,MAF1,NR3C1,PAX5,PDE4B,PLCL2,PLD1,SLC14A1,SORBS1,SRL,TNFSF14,TP53INP1,TYRO3,VDR,YWHAQ,ZMAT3	27
Cellular Function and Maintenance	Maintenance of natural killer T lymphocytes	0.00581	ITK	1
Cellular Function and Maintenance	Internalization by tumor cell lines	0.00611	AXL,CD36,NRP1,PLD1	4
Cellular Function and Maintenance, Hematological System Development and Function	Regulation of invariant natural killer T cells	0.00581	VDR	1
Cellular Function and Maintenance, Hematological System Development and Function	Function of macrophages	0.00682	AXL,CD36,CXCL10,IRAK4,TYRO3	5
Cellular Function and Maintenance, Inflammatory Response	Efferocytosis	0.000451	AXL,CD36,TYRO3	3
Cellular Growth and Proliferation	Colony formation	0.00256	AXL,BCL6B,CXCL10,DVL1,MSI2,NR3C1,NTRK3,RHOBTB2,TMEFF2	9
Cellular Growth and Proliferation, Lymphoid Tissue Structure and Development	Proliferation of lymphatic system cells	0.00605	AXL,BCL6B,CD36,CXCL10,DUSP10,GPAM,IRAK4,ITK,PLCL2,SEMA4D,TNFSF14,TP53INP1,TYRO3,VDR	14
Cellular Growth and Proliferation, Organismal Development	Growth of Trypanosoma cruzi	0.00581	NTRK3	1
Cellular Movement	Cell movement	1.1e-05	ACVRL1,AXL,CADM1,CD36,CDC42BPA,CTNNAL1,CXCL10,DACH1,DCDC2,DUSP10,EDNRA,G6PD,GRB7,INPP5B,IRAK4,ITK,JAM2,MME,NR3C1,NRP1,NTRK3,PDE4B,PEX11B,PLD1,RHOBTB2,SEMA3D,SEMA4D,SEMA6D,SNX27,TMEFF2,TNFSF14,TP53INP1,TSPAN3,TYRO3,VDR	35
Cellular Movement	Migration of cells	1.91e-05	ACVRL1,AXL,CD36,CDC42BPA,CTNNAL1,CXCL10,DACH1,DCDC2,DUSP10,EDNRA,G6PD,GRB7,IRAK4,ITK,JAM2,MME,NR3C1,NRP1,NTRK3,PDE4B,PEX11B,PLD1,RHOBTB2,SEMA3D,SEMA4D,SEMA6D,TMEFF2,TNFSF14,TP53INP1,TSPAN3,TYRO3,VDR	32
Cellular Movement	Homing of cells	0.000105	AXL,CD36,CXCL10,EDNRA,IRAK4,ITK,NR3C1,NRP1,NTRK3,PDE4B,PLD1,SEMA3D,SEMA4D,TNFSF14	14
Cellular Movement	Chemotaxis	0.000242	AXL,CD36,CXCL10,EDNRA,IRAK4,NR3C1,NRP1,NTRK3,PDE4B,PLD1,SEMA3D,SEMA4D,TNFSF14	13
Cellular Movement	Chemotaxis of brain cancer cell lines	0.000331	AXL,NRP1	2
Cellular Movement	Invasion of cells	0.000973	AXL,CDC42BPA,CTNNAL1,CXCL10,DVL1,FAM107A,GRB7,NRP1,NTRK3,PLD1,RHOBTB2,SEMA4D,SH3BGRL,VDR,YWHAQ	15
Cellular Movement	Invasion of pheochromocytoma cell lines	0.00581	NTRK3	1
Cellular Movement	Translocation of spermatids	0.00581	CADM1	1
Cellular Movement, Hematological Disease, Immunological Disease, Inflammatory Disease, Inflammatory Response, Organismal Injury and Abnormalities, Respiratory Disease	Idiopathic eosinophilic pneumonia	0.00581	NR3C1	1
Cellular Movement, Hematological System Development and Function	Extravasation of plasma	0.00291	ITK,MME	2
Cellular Movement, Hematological System Development and Function, Immune Cell Trafficking, Inflammatory Response, Nervous System Development and Function	Migration of microglia	0.00536	CXCL10,SEMA4D	2
Cellular Movement, Nervous System Development and Function	Migration of neurons	0.00213	AXL,DCDC2,NRP1,NTRK3,PEX11B,SEMA4D,TYRO3	7
Cellular Movement, Nervous System Development and Function	Abnormal migration of neurons	0.00362	AXL,NRP1,TYRO3	3
Connective Tissue Development and Function, Lipid Metabolism, Small Molecule Biochemistry, Tissue Morphology	Lipolysis of adipose tissue	0.00257	ACACB,PLCL2,VDR	3
Connective Tissue Development and Function, Skeletal and Muscular System Development and Function, Tissue Morphology	Quantity of bone cells	0.0059	GLP1R,JAM2,PAX5,PLCL2,VDR	5
Connective Tissue Development and Function, Tissue Morphology	Mass of omental fat	0.00581	MAF1	1
Connective Tissue Development and Function, Tissue Morphology	Quantity of connective tissue cells	0.00833	GLP1R,JAM2,MAF1,PAX5,PLCL2,VDR	6
Connective Tissue Development and Function, Tissue Morphology	Quantity of connective tissue	0.00879	ACACB,BCL6B,GLP1R,JAM2,MAF1,MARK3,NR3C1,PAX5,PLCL2,SLC14A1,VDR	11
Connective Tissue Disorders, Dermatological Diseases and Conditions, Developmental Disorder, Hereditary Disorder, Organismal Injury and Abnormalities, Skeletal and Muscular Disorders	Mandibulofacial dysostosis with alopecia	0.00581	EDNRA	1
Connective Tissue Disorders, Developmental Disorder, Hereditary Disorder, Organismal Injury and Abnormalities, Skeletal and Muscular Disorders	Autosomal recessive osteopetrosis type 8	0.00581	SNX10	1
Connective Tissue Disorders, Developmental Disorder, Hereditary Disorder, Organismal Injury and Abnormalities, Skeletal and Muscular Disorders	Chondrodysplasia of femur	0.00581	MBTPS1	1
Connective Tissue Disorders, Developmental Disorder, Hereditary Disorder, Organismal Injury and Abnormalities, Skeletal and Muscular Disorders	Chondrodysplasia of humerus	0.00581	MBTPS1	1
Connective Tissue Disorders, Developmental Disorder, Metabolic Disease, Nutritional Disease, Organismal Injury and Abnormalities, Skeletal and Muscular Disorders	Type 2A vitamin D-dependent rickets	0.00581	VDR	1
Connective Tissue Disorders, Developmental Disorder, Organismal Injury and Abnormalities, Skeletal and Muscular Disorders	Hypoplasia of bone	0.00445	ALDH1A3,EDNRA,TSHZ1	3
Connective Tissue Disorders, Inflammatory Disease, Organismal Injury and Abnormalities	Acute tenosynovitis	0.00581	NR3C1	1
Connective Tissue Disorders, Inflammatory Disease, Organismal Injury and Abnormalities	Non-specific tenosynovitis	0.00581	NR3C1	1
Connective Tissue Disorders, Inflammatory Disease, Organismal Injury and Abnormalities, Skeletal and Muscular Disorders	Polymyalgia rheumatica	0.000689	NR3C1,VDR	2
Connective Tissue Disorders, Inflammatory Disease, Organismal Injury and Abnormalities, Skeletal and Muscular Disorders	Relapsing polychondritis	0.00581	NR3C1	1
Connective Tissue Disorders, Organismal Injury and Abnormalities	Fibrosis of perivascular tissue	0.00581	VDR	1
Connective Tissue Disorders, Organismal Injury and Abnormalities, Skeletal and Muscular Disorders	Bone fragility	0.000331	GLP1R,VDR	2
Connective Tissue Disorders, Organismal Injury and Abnormalities, Skeletal and Muscular Disorders	Abnormal bone density	0.00075	GLP1R,NR3C1,NRP1,PDE4B,SEMA4D,SNX10,VDR	7
Connective Tissue Disorders, Organismal Injury and Abnormalities, Skeletal and Muscular Disorders	Osteopenia	0.0014	GLP1R,NRP1,PDE4B,VDR	4
Connective Tissue Disorders, Organismal Injury and Abnormalities, Skeletal and Muscular Disorders	Osteoporosis	0.00201	GLP1R,NR3C1,PDE4B,SEMA4D,VDR	5
Connective Tissue Disorders, Organismal Injury and Abnormalities, Skeletal and Muscular Disorders	Osteopenia of limb bone	0.00212	GLP1R,NRP1	2
Dermatological Diseases and Conditions, Gastrointestinal Disease, Immunological Disease, Organismal Injury and Abnormalities	Stevens-Johnson syndrome	0.00849	NR3C1,PPP3R1	2
Dermatological Diseases and Conditions, Hematological Disease, Immunological Disease, Organismal Injury and Abnormalities	Urticarial transfusion reaction	0.00581	NR3C1	1
Dermatological Diseases and Conditions, Immunological Disease, Inflammatory Disease, Inflammatory Response, Organismal Injury and Abnormalities	Moderate grade atopic dermatitis	0.00581	NR3C1	1
Dermatological Diseases and Conditions, Inflammatory Disease, Inflammatory Response, Organismal Injury and Abnormalities	Severe dermatitis	0.00481	NR3C1,PPP3R1	2
Dermatological Diseases and Conditions, Organismal Injury and Abnormalities	Mild psoriasis	3.34e-05	NR3C1,VDR	2
Dermatological Diseases and Conditions, Organismal Injury and Abnormalities	Plaque psoriasis	0.00149	CXCL10,NR3C1,NRP1,PDE4B,VDR	5
Dermatological Diseases and Conditions, Organismal Injury and Abnormalities	Mild to moderate stage plaque psoriasis	0.00581	NR3C1	1
Dermatological Diseases and Conditions, Organismal Injury and Abnormalities	Moderately severe psoriasis	0.00581	VDR	1
Dermatological Diseases and Conditions, Organismal Injury and Abnormalities	Severe erythema multiforme	0.00581	NR3C1	1
Developmental Disorder, Embryonic Development, Organismal Development, Tissue Morphology	Abnormal morphology of embryonic tissue	0.00572	ACVRL1,ALDH1A3,DVL1,EDNRA,EPN2,G6PD,NRP1,PPP3R1,SALL1,TSHZ1,WNT9B	11
Developmental Disorder, Embryonic Development, Organismal Development, Tissue Morphology	Abnormal morphology of tympanic ring	0.00716	EDNRA,TSHZ1	2
Developmental Disorder, Endocrine System Disorders, Hereditary Disorder, Neurological Disease, Organismal Injury and Abnormalities, Reproductive System Disease	Susceptibility to hypogonadotropic hypogonadism 9 without anosmia	0.00581	NSMF	1
Developmental Disorder, Endocrine System Disorders, Hereditary Disorder, Neurological Disease, Organismal Injury and Abnormalities, Reproductive System Disease, Respiratory Disease	Susceptibility to Kallmann syndrome type 9	0.00581	NSMF	1
Developmental Disorder, Hematological Disease, Hereditary Disorder, Metabolic Disease, Organismal Injury and Abnormalities	Favism	0.00581	G6PD	1
Developmental Disorder, Hereditary Disorder, Metabolic Disease, Organismal Injury and Abnormalities	Peroxisome biogenesis disorder 14B	0.00581	PEX11B	1
Developmental Disorder, Hereditary Disorder, Neurological Disease, Organismal Injury and Abnormalities	Bardet-Biedl syndrome type 13	0.00581	MKS1	1
Developmental Disorder, Hereditary Disorder, Neurological Disease, Organismal Injury and Abnormalities, Renal and Urological Disease, Skeletal and Muscular Disorders	Joubert syndrome type 28	0.00581	MKS1	1
Developmental Disorder, Hereditary Disorder, Neurological Disease, Organismal Injury and Abnormalities, Renal and Urological Disease, Skeletal and Muscular Disorders	Joubert syndrome type 9	0.00581	CC2D2A	1
Developmental Disorder, Hereditary Disorder, Organismal Injury and Abnormalities	Autosomal dominant Robinow syndrome type 2	0.00581	DVL1	1
Developmental Disorder, Hereditary Disorder, Organismal Injury and Abnormalities, Renal and Urological Disease	Meckel syndrome type 1	0.00581	MKS1	1
Developmental Disorder, Hereditary Disorder, Organismal Injury and Abnormalities, Renal and Urological Disease	Nephronophthisis type 19	0.00581	DCDC2	1
Developmental Disorder, Hereditary Disorder, Organismal Injury and Abnormalities, Renal and Urological Disease	Meckel syndrome	0.00653	CC2D2A,MKS1	2
Developmental Disorder, Organismal Injury and Abnormalities, Reproductive System Disease	Hypoplasia of oviduct	0.00581	WNT9B	1
Digestive System Development and Function	Ingestion by mice	0.00269	CD36,GLP1R,MAF1,NR3C1,SLC14A1,VDR	6
Digestive System Development and Function, Gastrointestinal Disease, Hepatic System Development and Function, Hepatic System Disease, Infectious Diseases, Inflammatory Disease, Inflammatory Response, Organ Development, Organismal Injury and Abnormalities	Chronic viral hepatitis	0.0053	CXCL10,NR3C1,PPP3R1,VDR	4
Digestive System Development and Function, Gastrointestinal Disease, Hepatic System Development and Function, Hepatic System Disease, Infectious Diseases, Inflammatory Disease, Inflammatory Response, Organ Development, Organismal Injury and Abnormalities	Chronic hepatitis C	0.00884	CXCL10,PPP3R1,VDR	3
Digestive System Development and Function, Gastrointestinal Disease, Hepatic System Development and Function, Hepatic System Disease, Inflammatory Disease, Inflammatory Response, Organ Development, Organismal Injury and Abnormalities, Psychological Disorders	Alcoholic hepatitis	0.00129	CXCL10,NR3C1,PDE4B	3
Digestive System Development and Function, Gastrointestinal Disease, Hepatic System Development and Function, Hepatic System Disease, Inflammatory Disease, Inflammatory Response, Organ Development, Organismal Injury and Abnormalities, Psychological Disorders	Severe alcoholic hepatitis	0.0043	NR3C1,PDE4B	2
Digestive System Development and Function, Gastrointestinal Disease, Organismal Development, Organismal Injury and Abnormalities	Abnormal morphology of palate	0.00849	EDNRA,TSHZ1	2
DNA Replication, Recombination, and Repair	Unwinding of nucleosomes	0.00581	NR3C1	1
Drug Metabolism, Lipid Metabolism, Small Molecule Biochemistry, Vitamin and Mineral Metabolism	Metabolism of calcitriol	9.99e-05	CXCL10,VDR	2
Drug Metabolism, Lipid Metabolism, Small Molecule Biochemistry, Vitamin and Mineral Metabolism	Binding of calcitriol	0.00581	VDR	1
Embryonic Development	Tubulogenesis	1.83e-05	CADM1,JAM2,NRP1,SEMA3D,SEMA4D	5
Embryonic Development, Hair and Skin Development and Function, Organ Development, Organismal Development, Tissue Development	Initiation of development of hair	0.00581	VDR	1
Embryonic Development, Nervous System Development and Function, Organ Development, Organismal Development, Tissue Development	Formation of brain	0.000975	AKTIP,ALDH1A3,AXL,BTBD3,CC2D2A,MKS1,NR3C1,PAX5,SALL1,SEC24B,SEMA6D,TYRO3	12
Embryonic Development, Nervous System Development and Function, Organ Development, Organismal Development, Tissue Development	Development of nucleus accumbens	0.00581	ALDH1A3	1
Embryonic Development, Nervous System Development and Function, Organ Development, Organismal Development, Tissue Development	Formation of forebrain	0.00872	AKTIP,ALDH1A3,AXL,PAX5,SALL1,TYRO3	6
Embryonic Development, Organ Development, Organismal Development, Renal and Urological System Development and Function, Tissue Development	Branching morphogenesis of metanephric bud	0.00227	ALDH1A3,SALL1,WNT9B	3
Embryonic Development, Organ Development, Organismal Development, Renal and Urological System Development and Function, Tissue Development	Formation of kidney	0.00439	ALDH1A3,CADM1,EDNRA,MKS1,PAX5,SALL1,WNT9B	7
Embryonic Development, Organ Development, Organismal Development, Renal and Urological System Development and Function, Tissue Development	Formation of renal tubule	0.00593	SALL1,WNT9B	2
Embryonic Development, Organ Development, Organismal Development, Reproductive System Development and Function, Tissue Development	Development of vagina	0.0043	AXL,TYRO3	2
Embryonic Development, Organ Development, Organismal Development, Reproductive System Development and Function, Tissue Development	Delay in development of mammary lobuloalveolar unit	0.00581	NR3C1	1
Embryonic Development, Organismal Development	Development of head	0.00192	AKTIP,ALDH1A3,AXL,BTBD3,CC2D2A,DVL1,EDNRA,IGSF3,MKS1,NR3C1,NRP1,PAX5,SALL1,SEC24B,SEMA6D,TSHZ1,TYRO3,WNT9B	18
Embryonic Development, Organismal Development	Morphogenesis of embryo	0.00899	AKTIP,ALDH1A3,MKS1,SALL1,SEC24B,WNT9B	6
Embryonic Development, Organismal Development, Tissue Development	Morphogenesis of embryonic tissue	0.00293	AKTIP,ALDH1A3,SALL1,SEC24B,WNT9B	5
Embryonic Development, Organismal Development, Tissue Development	Development of metanephric tubule	0.00581	WNT9B	1
Embryonic Development, Organismal Development, Tissue Development	Growth of ureteric bud branch	0.00581	SALL1	1
Embryonic Development, Organismal Development, Tissue Development, Tissue Morphology	Closure of neural tube	0.00184	AKTIP,CC2D2A,MKS1,SALL1,SEC24B	5
Endocrine System Development and Function	Abnormal glucose tolerance	0.0025	GLP1R,VDR	2
Endocrine System Development and Function	Glucose tolerance	0.00432	GLP1R,GPAM,MARK3,PLCL2,SORBS1,TP53INP1,VDR	7
Endocrine System Development and Function	Hyperactivation of hypothalamus-pituitary-adrenal axis	0.00581	NR3C1	1
Endocrine System Disorders	Generalized glucocorticoid resistance	0.00581	NR3C1	1
Endocrine System Disorders, Gastrointestinal Disease, Inflammatory Disease, Inflammatory Response, Organismal Injury and Abnormalities	Chronic obstructive pancreatitis	0.00581	TP53INP1	1
Endocrine System Disorders, Gastrointestinal Disease, Metabolic Disease, Organismal Injury and Abnormalities	Diabetic complication	0.000503	CD36,EDNRA,GLP1R,MME,NR3C1,PDE4B,TYRO3,VDR	8
Endocrine System Disorders, Gastrointestinal Disease, Metabolic Disease, Organismal Injury and Abnormalities, Renal and Urological Disease	Diabetic nephropathy	0.00144	CD36,EDNRA,GLP1R,MME,TYRO3,VDR	6
Endocrine System Disorders, Hereditary Disorder, Organismal Injury and Abnormalities	Familial glucocorticoid resistance	0.00581	NR3C1	1
Endocrine System Disorders, Immunological Disease, Metabolic Disease, Organismal Injury and Abnormalities	Severe Graves ophthalmopathy	0.00581	NR3C1	1
Endocrine System Disorders, Metabolic Disease	Insulin resistance	0.000837	ACACB,CD36,DUSP10,GLP1R,MAF1,PLCL2,TP53INP1,TPH2,VDR	9
Endocrine System Disorders, Metabolic Disease	Impaired glucose tolerance	0.00819	DUSP10,G6PD,GLP1R,VDR	4
Energy Production, Lipid Metabolism, Small Molecule Biochemistry	Oxidation of palmitic acid	0.00242	ACACB,CD36,GPAM	3
Gastrointestinal Disease, Immunological Disease	Gastrointestinal graft-versus host disease	0.00581	NR3C1	1
Gastrointestinal Disease, Inflammatory Disease, Inflammatory Response, Organismal Injury and Abnormalities	Enteritis	0.00303	AXL,CXCL10,MME,NR3C1,PDE4B,PLD1,TNFSF14,TP53INP1,VDR	9
Gastrointestinal Disease, Inflammatory Disease, Inflammatory Response, Organismal Injury and Abnormalities	Ulcerative colitis	0.00371	AXL,CXCL10,NR3C1,PDE4B,PLD1,VDR	6
Gastrointestinal Disease, Inflammatory Disease, Inflammatory Response, Organismal Injury and Abnormalities	Colitis	0.00539	AXL,CXCL10,MME,NR3C1,PDE4B,PLD1,TP53INP1,VDR	8
Gastrointestinal Disease, Inflammatory Disease, Inflammatory Response, Organismal Injury and Abnormalities	Mild to moderate stage biologically active form ulcerative colitis	0.00581	NR3C1	1
Gastrointestinal Disease, Inflammatory Disease, Inflammatory Response, Organismal Injury and Abnormalities	Mild to moderate stage distant ulcerative colitis	0.00581	NR3C1	1
Gastrointestinal Disease, Organismal Injury and Abnormalities	Oral manifestation	0.00581	NR3C1	1
Gene Expression	Expression of RNA	0.00645	ACACB,ACVRL1,BCL6B,BRD3,CD36,CREBL2,CXCL10,DACH1,DVL1,EPN2,GLP1R,GRB7,HBP1,IRAK4,MME,NR1D2,NR3C1,NTRK3,PAX5,PPP3R1,RPAP2,SALL1,SEMA4D,TAF12,TNFSF14,TP53INP1,VDR,YWHAQ,ZNF256	29
Gene Expression	Transcription of RNA	0.00725	ACVRL1,BCL6B,BRD3,CD36,CREBL2,CXCL10,DACH1,DVL1,EPN2,GLP1R,HBP1,MME,NR1D2,NR3C1,PAX5,PPP3R1,RPAP2,SALL1,SEMA4D,TAF12,TNFSF14,TP53INP1,VDR,YWHAQ,ZNF256	25
Hematological Disease	Toxemia	0.00123	CXCL10,IRAK4,NR3C1,PDE4B,VDR	5
Hematological Disease, Hereditary Disorder, Immunological Disease, Infectious Diseases, Organismal Injury and Abnormalities	Autosomal EBV-associated lymphoproliferative syndrome type 1	0.00581	ITK	1
Hematological Disease, Hereditary Disorder, Organismal Injury and Abnormalities	CD36 deficiency	0.00581	CD36	1
Hematological Disease, Immunological Disease	Post-transplant lymphoproliferative disorder	0.00445	MME,NR3C1,PAX5	3
Hematological Disease, Metabolic Disease	Dyslipidemia	0.00244	GLP1R,GPAM,NR3C1,PPP3R1,VDR	5
Hematological Disease, Metabolic Disease, Respiratory Disease	Acute mountain sickness	0.000203	EDNRA,NR3C1,PDE4B	3
Hematological Disease, Organismal Injury and Abnormalities, Renal and Urological Disease	Kidd blood group deletion	0.00581	SLC14A1	1
Hematological System Development and Function, Lymphoid Tissue Structure and Development, Organ Development, Tissue Development	Growth of lymphoid organ	0.000956	AXL,CXCL10,ITK,TNFSF14,TYRO3,VDR	6
Hematological System Development and Function, Lymphoid Tissue Structure and Development, Tissue Morphology	Quantity of lymphocytes	0.00617	AXL,BCL6B,CD36,CXCL10,DUSP10,ITK,NR3C1,PAX5,PLCL2,SEMA4D,SORBS1,TYRO3,VDR	13
Hereditary Disorder, Immunological Disease, Organismal Injury and Abnormalities	IRAK4 deficiency	0.00581	IRAK4	1
Hereditary Disorder, Infectious Diseases, Organismal Injury and Abnormalities	Recurrent isolated invasive pneumococcal disease type 1	0.00581	IRAK4	1
Hereditary Disorder, Neurological Disease, Organismal Injury and Abnormalities, Psychological Disorders, Skeletal and Muscular Disorders	Juvenile-onset Parkinson disease type 19	0.00581	DNAJC6	1
Hereditary Disorder, Ophthalmic Disease, Organismal Injury and Abnormalities	Lacrimal duct defect	0.00581	IGSF3	1
Hereditary Disorder, Organismal Injury and Abnormalities, Psychological Disorders	Major affective disorder type 1	0.00581	TPH2	1
Humoral Immune Response, Protein Synthesis	Production of antibody	0.00221	AXL,CD36,CXCL10,ITK,NR3C1,PLCL2,SEMA4D,TYRO3	8
Humoral Immune Response, Protein Synthesis	Quantity of immunoglobulin	0.00634	AXL,CD36,CXCL10,ITK,PLCL2,SEMA4D,TYRO3	7
Immunological Disease	Immediate hypersensitivity	0.00282	DUSP10,GRB7,ITK,MME,NR3C1,PDE4B,PPP3R1,VDR	8
Immunological Disease	Hypersensitive reaction	0.00621	CXCL10,DUSP10,GRB7,ITK,MME,NR3C1,PDE4B,PPP3R1,VDR	9
Immunological Disease	Immunosuppression	0.00716	NR3C1,PPP3R1	2
Immunological Disease, Inflammatory Disease, Inflammatory Response, Neurological Disease, Organismal Injury and Abnormalities	Experimental autoimmune encephalomyelitis	0.00291	AXL,CXCL10,DUSP10,ITK,NR3C1,SEMA4D,TNFSF14,VDR	8
Infectious Diseases	Infection by human herpesvirus 4	0.00212	CXCL10,ITK	2
Infectious Diseases	Infection by Herpesviridae	0.00329	CXCL10,IRAK4,ITK,NR3C1	4
Infectious Diseases	Release of virus	0.00382	CD36,GABARAPL1,MBTPS1	3
Infectious Diseases	Infection by Hepacivirus	0.00402	CXCL10,PDE4B,PPP3R1,VDR	4
Infectious Diseases	Infection by lymphocytic choriomeningitis virus	0.00481	CXCL10,MBTPS1	2
Infectious Diseases	Infection of tumor cell lines	0.00536	AXL,NTRK3	2
Infectious Diseases	Activation of mouse mammary tumor virus	0.00581	NR3C1	1
Infectious Diseases	Cat scratch fever	0.00581	NR3C1	1
Infectious Diseases	Infection of pheochromocytoma cell lines	0.00581	NTRK3	1
Infectious Diseases	Entrance of virus	0.00758	AXL,NRP1,TYRO3	3
Infectious Diseases, Organismal Injury and Abnormalities, Respiratory Disease	Pulmonary tuberculosis	0.00653	NR3C1,VDR	2
Inflammatory Disease	Severe inflammatory disorder	0.00696	ITK,NR3C1,PDE4B,PPP3R1,WNT9B	5
Inflammatory Disease, Inflammatory Response, Neurological Disease, Organismal Injury and Abnormalities	Encephalitis	0.000498	AXL,CXCL10,DUSP10,IRAK4,ITK,MME,NR3C1,SEMA4D,TNFSF14,VDR	10
Inflammatory Disease, Inflammatory Response, Organismal Injury and Abnormalities, Respiratory Disease	Idiopathic bronchiolitis obliterans organizing pneumonia	0.00581	NR3C1	1
Inflammatory Disease, Ophthalmic Disease, Organismal Injury and Abnormalities	Keratoconjunctivitis sicca	0.00117	NR3C1,PPP3R1	2
Inflammatory Disease, Ophthalmic Disease, Organismal Injury and Abnormalities	Allergic conjunctivitis	0.00186	NR3C1,PDE4B,PPP3R1	3
Inflammatory Disease, Ophthalmic Disease, Organismal Injury and Abnormalities	Cyclitis	0.00581	NR3C1	1
Inflammatory Disease, Organismal Injury and Abnormalities, Respiratory Disease	Bronchitis	0.00343	NR3C1,PDE4B,VDR	3
Inflammatory Disease, Organismal Injury and Abnormalities, Respiratory Disease	Bronchiolitis	0.00716	NR3C1,VDR	2
Inflammatory Disease, Respiratory Disease	Glucocorticoid-resistant asthma	0.00581	NR3C1	1
Inflammatory Response	Chronic transplanted organ rejection	0.00581	NR3C1	1
Inflammatory Response	TH1 immune response	0.00852	AXL,CXCL10,ITK	3
Lipid Metabolism, Molecular Transport, Nucleic Acid Metabolism, Small Molecule Biochemistry	Concentration of acyl-coenzyme A	0.00653	ACACB,GPAM	2
Lipid Metabolism, Molecular Transport, Small Molecule Biochemistry	Influx of cholesterol	0.00117	CD36,VDR	2
Lipid Metabolism, Molecular Transport, Small Molecule Biochemistry	Uptake of omega-(4-iodophenyl)pentadecanoic acid	0.00581	CD36	1
Lipid Metabolism, Molecular Transport, Small Molecule Biochemistry	Concentration of phospholipid	0.00603	CD36,GPAM,INPP5B,MAF1,PLD1	5
Lipid Metabolism, Molecular Transport, Small Molecule Biochemistry	Transport of lipid	0.00634	CD36,CHKA,CYP46A1,HBP1,PLD1,PLEKHA8	6
Lipid Metabolism, Small Molecule Biochemistry	Synthesis of lipid	9.85e-05	ACACB,ALDH1A3,CADM1,CD36,CHKA,CREBL2,CXCL10,CYP46A1,G6PD,GPAM,KDSR,MBTPS1,NR3C1,PEX11B,PLD1,SORBS1	16
Lipid Metabolism, Small Molecule Biochemistry	Metabolism of membrane lipid derivative	0.000548	CHKA,CXCL10,CYP46A1,G6PD,GPAM,KDSR,MBTPS1,PEX11B,PLD1,VDR	10
Lipid Metabolism, Small Molecule Biochemistry	Mass of lipid	0.000763	GPAM,NR3C1,VDR	3
Lipid Metabolism, Small Molecule Biochemistry	Incorporation of triacylglycerol	0.00146	CD36,GPAM	2
Lipid Metabolism, Small Molecule Biochemistry	Incorporation of 15-(4-iodophenyl)-3-methylpentadecanoic acid	0.00581	CD36	1
Lipid Metabolism, Small Molecule Biochemistry	Incorporation of long chain fatty acid	0.00653	CD36,GPAM	2
Lipid Metabolism, Small Molecule Biochemistry	Mass of fat	0.00849	NR3C1,VDR	2
Lipid Metabolism, Small Molecule Biochemistry, Vitamin and Mineral Metabolism	Metabolism of sterol	0.000656	CXCL10,CYP46A1,G6PD,MBTPS1,VDR	5
Lipid Metabolism, Small Molecule Biochemistry, Vitamin and Mineral Metabolism	Catabolism of sterol	0.0043	CYP46A1,VDR	2
Lipid Metabolism, Small Molecule Biochemistry, Vitamin and Mineral Metabolism	Metabolism of terpenoid	0.00495	ALDH1A3,CXCL10,CYP46A1,G6PD,MBTPS1,NR3C1,VDR	7
Lipid Metabolism, Small Molecule Biochemistry, Vitamin and Mineral Metabolism	Synthesis of cholesterol	0.00563	CYP46A1,G6PD,MBTPS1	3
Lipid Metabolism, Small Molecule Biochemistry, Vitamin and Mineral Metabolism	Degradation of (23S,25R)-1alpha,25-dihydroxyvitamin D3-26,23-lactone	0.00581	VDR	1
Lipid Metabolism, Small Molecule Biochemistry, Vitamin and Mineral Metabolism	Steroid metabolism	0.00833	CXCL10,CYP46A1,G6PD,MBTPS1,NR3C1,VDR	6
Lymphoid Tissue Structure and Development, Tissue Morphology	Quantity of lymphatic system cells	0.00476	AXL,BCL6B,CD36,CXCL10,DUSP10,ITK,JAM2,NR3C1,PAX5,PLCL2,SEMA4D,SORBS1,TYRO3,VDR	14
Metabolic Disease	Disorder of lipid metabolism	0.00148	CD36,GLP1R,GPAM,ITK,NR3C1,PPP3R1,VDR	7
Metabolic Disease	Glucose metabolism disorder	0.00374	ACACB,CCDC68,CD36,CXCL10,DUSP10,EDNRA,G6PD,GLP1R,GPAM,MAF1,MARK3,MME,NR3C1,PDE4B,PLCL2,PPP3R1,TMEFF2,TP53INP1,TPH2,TYRO3,VDR	21
Metabolic Disease	Deficiency of tryptophan 5-monooxygenase	0.00581	TPH2	1
Molecular Transport, Nucleic Acid Metabolism, Small Molecule Biochemistry	Quantity of NADPH	0.000915	G6PD,NXN	2
Molecular Transport, Protein Trafficking	Secretion of cytokine	0.00615	CADM1,CD36,GPAM	3
Nervous System Development and Function	Development of central nervous system	0.000947	AKTIP,ALDH1A3,AXL,BTBD3,CC2D2A,CXCL10,DUSP10,MKS1,NR3C1,PAX5,SALL1,SEC24B,SEMA6D,TYRO3	14
Nervous System Development and Function	Development of nerves	0.00153	NRP1,NTRK3,SALL1,SEMA3D	4
Nervous System Development and Function	Development of accessory nerve	0.00581	SEMA3D	1
Nervous System Development and Function	Development of dura mater	0.00581	NR3C1	1
Nervous System Development and Function	Development of facial nerve	0.00581	SEMA3D	1
Nervous System Development and Function	Development of vagus nerve	0.00581	SEMA3D	1
Nervous System Development and Function	Maculo-ocular reflex	0.00581	ALDH1A3	1
Nervous System Development and Function, Neurological Disease	Abnormal function of autonomic nervous system	0.00536	ACVRL1,TPH2	2
Nervous System Development and Function, Tissue Morphology	Density of GABAergic neurons	0.00581	TPH2	1
Nervous System Development and Function, Tissue Morphology	Quantity of type-2 astrocytes	0.00581	TPH2	1
Neurological Disease	Facial nerve disorder	0.000625	EDNRA,NR3C1,NRP1	3
Neurological Disease	Cervical radiculopathy	0.00581	NR3C1	1
Neurological Disease	Left-sided inattention	0.00581	LMO3	1
Neurological Disease	Radiculopathy	0.00781	NR3C1,PDE4B	2
Neurological Disease, Organismal Functions, Skeletal and Muscular Disorders	Bell palsy	0.00581	NR3C1	1
Neurological Disease, Organismal Injury and Abnormalities, Respiratory Disease	Hyposmia	0.00581	NR3C1	1
Neurological Disease, Psychological Disorders	Susceptibility to attention deficit-hyperactivity disorder type 7	0.00581	TPH2	1
Nutritional Disease	Obesity	0.00286	ACACB,CXCL10,GLP1R,MAF1,MARK3,NR3C1,PDE4B,PLCL2,SORBS1,TP53INP1,VDR	11
Nutritional Disease	Body mass index	0.00415	ACACB,NR3C1,SORBS1,VDR	4
Nutritional Disease	Undernutrition	0.00716	PDE4B,VDR	2
Ophthalmic Disease, Organismal Injury and Abnormalities	Blindness	0.00593	AXL,TYRO3	2
Organ Morphology	Size of endocrine gland	0.00852	G6PD,NR3C1,VDR	3
Organ Morphology, Organismal Development	Mass of genitourinary system	0.00866	CADM1,DUSP10,GLP1R,GPAM,MAF1,SLC14A1,VDR	7
Organ Morphology, Organismal Development, Organismal Injury and Abnormalities, Reproductive System Development and Function, Reproductive System Disease	Abnormal morphology of enlarged uterus	0.000915	AXL,TYRO3	2
Organ Morphology, Organismal Development, Organismal Injury and Abnormalities, Reproductive System Development and Function, Reproductive System Disease	Abnormal morphology of uterine gland	0.0043	AXL,TYRO3	2
Organ Morphology, Organismal Development, Renal and Urological System Development and Function	Quantity of urine	0.00581	SLC14A1	1
Organ Morphology, Organismal Development, Reproductive System Development and Function	Morphology of uterus	0.00442	AXL,TYRO3,VDR,WNT9B	4
Organ Morphology, Organismal Injury and Abnormalities, Renal and Urological Disease	Atrophy of kidney	0.00257	EDNRA,SALL1,VDR	3
Organ Morphology, Reproductive System Development and Function	Morphology of testis	0.000506	ACACB,AXL,CADM1,INPP5B,MAF1,SLC14A1,TP53INP1,TYRO3,VDR,WNT9B	10
Organ Morphology, Reproductive System Development and Function	Morphology of gonad	0.00112	ACACB,AXL,CADM1,GLP1R,INPP5B,MAF1,SLC14A1,TP53INP1,TYRO3,VDR,WNT9B	11
Organ Morphology, Tissue Development	Delay in involution of thymus gland	0.00581	NR3C1	1
Organ Morphology, Tissue Development	Involution of thymus gland	0.00593	NR3C1,VDR	2
Organ Morphology, Tissue Morphology, Visual System Development and Function	Quantity of RPE cells	0.00581	MME	1
Organismal Development	Lean body mass	0.000338	ACACB,GLP1R,MAF1,NR3C1,VDR	5
Organismal Development	Abnormal morphology of body cavity	0.000975	ACACB,ACVRL1,AXL,CD36,DACH1,EDNRA,EPN2,G6PD,ITK,NR3C1,NRP1,NTRK3,PPP3R1,SALL1,SEMA3D,SNX27,TNFSF14,TP53INP1,TYRO3,VDR,WNT9B	21
Organismal Development	Morphology of body cavity	0.0012	ACACB,ACVRL1,AKAP1,AXL,CD36,DACH1,DVL1,EDNRA,EPN2,G6PD,GLP1R,ITK,NR3C1,NRP1,NTRK3,PPP3R1,SALL1,SEMA3D,SLC14A1,SNX27,TNFSF14,TP53INP1,TYRO3,VDR,WNT9B	25
Organismal Development	Development of genitourinary system	0.00141	ALDH1A3,AXL,CADM1,DUSP10,EDNRA,GLP1R,GPAM,INPP5B,ITK,MAF1,MKS1,NR3C1,PAX5,SALL1,SLC14A1,TYRO3,VDR,WNT9B	18
Organismal Development, Organismal Injury and Abnormalities	Abnormal morphology of thoracic cavity	0.000784	ACACB,ACVRL1,CD36,EDNRA,EPN2,G6PD,ITK,NR3C1,NRP1,NTRK3,PPP3R1,SEMA3D,SNX27	13
Organismal Functions	Energy expenditure	0.000371	ACACB,GLP1R,MAF1,MARK3,PLCL2,VDR	6
Organismal Functions	Energy homeostasis	0.000418	ACACB,GLP1R,MAF1,MARK3,PLCL2,TPH2,VDR	7
Organismal Functions	Percentage body fat	0.00286	CD36,GPAM,MAF1,TPH2	4
Organismal Functions	Metabolism of mammalia	0.00362	MAF1,MARK3,PEX11B	3
Organismal Injury and Abnormalities	Atresia	0.000254	ALDH1A3,AXL,TSHZ1,TYRO3	4
Organismal Injury and Abnormalities	Bleeding	0.000606	ACVRL1,AXL,EDNRA,G6PD,NR3C1,NRP1,NTRK3,PDE4B,PPP3R1,TYRO3,VDR	11
Organismal Injury and Abnormalities, Renal and Urological Disease	Nephrosis	0.00428	DCDC2,NR3C1,PDE4B,VDR	4
Organismal Injury and Abnormalities, Renal and Urological Disease	Stage I chronic kidney disease	0.00581	VDR	1
Organismal Injury and Abnormalities, Renal and Urological Disease	Stage II chronic kidney disease	0.00581	VDR	1
Organismal Injury and Abnormalities, Renal and Urological Disease	Minimal change nephrotic syndrome	0.00653	NR3C1,VDR	2
Organismal Injury and Abnormalities, Reproductive System Disease	Disorder of pregnancy	0.00244	ACACB,AFTPH,CXCL10,EPN2,G6PD,LMO3,NR3C1,NSMF,NTRK3,OLFML2A,PPP3R1,VDR	12
Organismal Injury and Abnormalities, Reproductive System Disease	Atresia of vagina	0.0043	AXL,TYRO3	2
Organismal Injury and Abnormalities, Reproductive System Disease	Oligoasthenoteratozoospermia	0.00581	CADM1	1
Organismal Injury and Abnormalities, Reproductive System Disease	Oligozoospermia	0.0084	CADM1,INPP5B,TYRO3,VDR	4
Organismal Injury and Abnormalities, Respiratory Disease	Laryngeal edema	0.00581	NR3C1	1
Organismal Injury and Abnormalities, Respiratory Disease	Mild obstructive sleep apnea	0.00581	NR3C1	1
Organismal Injury and Abnormalities, Respiratory Disease	Moderate grade obstructive sleep apnea	0.00581	NR3C1	1
Organismal Survival	Neonatal death	0.00212	AKAP6,ALDH1A3,DACH1,DVL1,NR3C1,PDE4B,PEX11B,SALL1,TSHZ1,WNT9B	10
Organismal Survival	Organismal death	0.00214	ACVRL1,AKAP6,ALDH1A3,CD36,CHKA,CXCL10,DACH1,DNAJC6,DVL1,EDNRA,EPN2,G6PD,INPP5B,IRAK4,JAM2,LMO3,MARK3,MBTPS1,MME,NR3C1,NRP1,NTRK3,PAX5,PDE4B,PEX11B,PPP3R1,SALL1,SLC14A1,SNX27,TP53INP1,TPH2,TSHZ1,VDR,WNT9B	34
Organismal Survival	Perinatal death	0.00719	AKAP6,ALDH1A3,DACH1,DVL1,EDNRA,NR3C1,PDE4B,PEX11B,SALL1,TSHZ1,WNT9B	11
Organismal Survival	Survival of organism	0.00745	CADM1,CXCL10,EPN2,IRAK4,ITK,MME,NR3C1,NRP1,NTRK3,PLD1,SLC14A1,SNX27,TNFSF14	13
Protein Synthesis	Production of protein	0.00077	AXL,CD36,CXCL10,IRAK4,ITK,NR3C1,PLCL2,SEMA4D,TYRO3	9
Protein Synthesis	Quantity of protein in blood	0.00246	ACACB,AXL,CD36,GLP1R,GPAM,IRAK4,MARK3,TP53INP1,TPH2,TYRO3,VDR	11
Protein Synthesis	Quantity of vldl triglyceride in blood	0.00334	CD36,GPAM	2
Psychological Disorders	Peripartum depression	0.00581	TPH2	1
Reproductive System Development and Function	Morphology of reproductive system	0.000281	ACACB,AXL,CADM1,DUSP10,EPN2,G6PD,GLP1R,GPAM,INPP5B,MAF1,SLC14A1,TP53INP1,TYRO3,VDR,WNT9B	15
Reproductive System Development and Function	Puberty	0.000838	CADM1,GLP1R,SLC14A1	3
Reproductive System Development and Function	Estrous cycle	0.00166	AXL,CADM1,TYRO3,VDR	4
Reproductive System Development and Function	Fertility	0.00189	AKAP1,AXL,CADM1,DNAJC6,EPN2,INPP5B,MAF1,TYRO3,VDR	9
Reproductive System Development and Function	Delay in puberty	0.0025	CADM1,GLP1R	2
Respiratory Disease	Bronchiectasis	0.00781	NR3C1,PDE4B	2
Skeletal and Muscular System Development and Function	Ultrastructure of sarcoplasmic reticulum	0.00581	SRL	1
Tissue Development	Development of epithelial tissue	0.00815	ACVRL1,AXL,CD36,CXCL10,G6PD,MKS1,NRP1,SEMA4D,SLC14A1,WNT9B	10
Tissue Morphology	Quantity of cells	0.000308	AXL,BCL6B,CADM1,CD36,CXCL10,DACH1,DNAJC6,DUSP10,DVL1,EDNRA,GLP1R,ITK,JAM2,MAF1,MME,NR3C1,NRP1,NSMF,NTRK3,PAX5,PDE4B,PLCL2,SEMA4D,SLC14A1,SNX27,SORBS1,TPH2,TYRO3,VDR	29
Tissue Morphology	Abnormal morphology of membrane tissue	0.00147	ACVRL1,CD36,PPP3R1,TNFSF14,TP53INP1,VDR	6
Tissue Morphology	Remodeling of capillary vessel	0.00581	BCL6B	1
Tissue Morphology	Morphology of connective tissue	0.00779	ACACB,ACVRL1,CD36,DUSP10,GPAM,INPP5B,MAF1,MBTPS1,PPP3R1,SORBS1,TP53INP1,VDR	12
